# Supplementary material for: Comprehensive analysis of mutational signatures reveals distinct patterns and molecular processes across 27 pediatric cancers
Source: Nat Cancer. 2023 Jan 26;4(2):276–89. doi: 10.1038/s43018-022-00509-4 (PMC9970869; doi:10.1038/s43018-022-00509-4)
Supplement: Supplementary file 2 — Table includes tumor sample annotation, cohort overview and mutational signatures per sample and from different signature extraction methods. Several spreadsheet-based tables combined into a single workbook with multiple tabs. [file 43018_2022_509_MOESM2_ESM.xlsx]

## Sheet: Table 1
Table 1: Pediatric pan-cancer cohort and asociated metadata
PID	CANCER_TYPE	CANCER_TYPE_NAME	AGE	GENDER	SBS	INDEL	TOTAL	SBS_TMB	INDEL_TMB	TOTAL_TMB	SOURCE
SJACT001	ACC	Adrenocortical carcinoma	age=3	Female	3217	87	3304	1.15	0.03	1.18	https://pecan.stjude.cloud/#/proteinpaint/study/dkfz-ppc
SJACT002	ACC	Adrenocortical carcinoma	age=2.6	Female	1525	61	1586	0.54	0.02	0.57	https://pecan.stjude.cloud/#/proteinpaint/study/dkfz-ppc
SJACT003	ACC	Adrenocortical carcinoma	age=1.3	Female	329	20	349	0.12	0.01	0.12	https://pecan.stjude.cloud/#/proteinpaint/study/dkfz-ppc
SJACT004	ACC	Adrenocortical carcinoma	age=5	Female	800	29	829	0.29	0.01	0.30	https://pecan.stjude.cloud/#/proteinpaint/study/dkfz-ppc
SJACT006	ACC	Adrenocortical carcinoma	age=11.7	Female	197	11	208	0.07	0.00	0.07	https://pecan.stjude.cloud/#/proteinpaint/study/dkfz-ppc
SJACT007	ACC	Adrenocortical carcinoma	age=8.6	Male	2782	86	2868	0.99	0.03	1.02	https://pecan.stjude.cloud/#/proteinpaint/study/dkfz-ppc
SJACT008	ACC	Adrenocortical carcinoma	age=11.4	Male	5131	129	5260	1.83	0.05	1.88	https://pecan.stjude.cloud/#/proteinpaint/study/dkfz-ppc
SJAMLM7005	AML	Acute myeloid leukemia	age=2.1	Female	347	40	387	0.12	0.01	0.14	https://pecan.stjude.cloud/#/proteinpaint/study/dkfz-ppc
SJAMLM7006	AML	Acute myeloid leukemia	age=1	Male	216	19	235	0.08	0.01	0.08	https://pecan.stjude.cloud/#/proteinpaint/study/dkfz-ppc
SJAMLM7012	AML	Acute myeloid leukemia	age=0.6	Female	105	9	114	0.04	0.00	0.04	https://pecan.stjude.cloud/#/proteinpaint/study/dkfz-ppc
SJCBF001	AML	Acute myeloid leukemia	age=NA	Male	598	31	629	0.21	0.01	0.22	https://pecan.stjude.cloud/#/proteinpaint/study/dkfz-ppc
SJCBF003	AML	Acute myeloid leukemia	age=NA	Male	1100	140	1240	0.39	0.05	0.44	https://pecan.stjude.cloud/#/proteinpaint/study/dkfz-ppc
SJCBF004	AML	Acute myeloid leukemia	age=NA	Male	1746	160	1906	0.62	0.06	0.68	https://pecan.stjude.cloud/#/proteinpaint/study/dkfz-ppc
SJCBF008	AML	Acute myeloid leukemia	age=NA	Male	462	39	501	0.16	0.01	0.18	https://pecan.stjude.cloud/#/proteinpaint/study/dkfz-ppc
SJCBF009	AML	Acute myeloid leukemia	age=NA	Male	664	34	698	0.24	0.01	0.25	https://pecan.stjude.cloud/#/proteinpaint/study/dkfz-ppc
SJCBF011	AML	Acute myeloid leukemia	age=NA	Male	820	64	884	0.29	0.02	0.32	https://pecan.stjude.cloud/#/proteinpaint/study/dkfz-ppc
SJCBF013	AML	Acute myeloid leukemia	age=NA	Male	335	25	360	0.12	0.01	0.13	https://pecan.stjude.cloud/#/proteinpaint/study/dkfz-ppc
SJCBF021	AML	Acute myeloid leukemia	age=NA	Male	345	23	368	0.12	0.01	0.13	https://pecan.stjude.cloud/#/proteinpaint/study/dkfz-ppc
SJCBF022	AML	Acute myeloid leukemia	age=NA	Male	603	42	645	0.22	0.01	0.23	https://pecan.stjude.cloud/#/proteinpaint/study/dkfz-ppc
SJCBF023	AML	Acute myeloid leukemia	age=NA	Male	552	38	590	0.20	0.01	0.21	https://pecan.stjude.cloud/#/proteinpaint/study/dkfz-ppc
SJCBF024	AML	Acute myeloid leukemia	age=NA	Male	364	23	387	0.13	0.01	0.14	https://pecan.stjude.cloud/#/proteinpaint/study/dkfz-ppc
SJCBF026	AML	Acute myeloid leukemia	age=NA	Male	322	16	338	0.12	0.01	0.12	https://pecan.stjude.cloud/#/proteinpaint/study/dkfz-ppc
H049-0CWK	ATRT	Atypical teratoid rhabdoid tumors	age=4	Male	672	45	717	0.24	0.02	0.26	https://pecan.stjude.cloud/#/proteinpaint/study/dkfz-ppc
H049-5XQV	ATRT	Atypical teratoid rhabdoid tumors	age=0.6	Male	53	5	58	0.02	0.00	0.02	https://pecan.stjude.cloud/#/proteinpaint/study/dkfz-ppc
H049-72FV	ATRT	Atypical teratoid rhabdoid tumors	age=0.1	Male	41	7	48	0.01	0.00	0.02	https://pecan.stjude.cloud/#/proteinpaint/study/dkfz-ppc
H049-7SD3	ATRT	Atypical teratoid rhabdoid tumors	age=1	Female	214	14	228	0.08	0.00	0.08	https://pecan.stjude.cloud/#/proteinpaint/study/dkfz-ppc
H049-9PNE	ATRT	Atypical teratoid rhabdoid tumors	age=0.2	Female	182	13	195	0.06	0.00	0.07	https://pecan.stjude.cloud/#/proteinpaint/study/dkfz-ppc
H049-AVEZ	ATRT	Atypical teratoid rhabdoid tumors	age=4	Male	4721	533	5254	1.69	0.19	1.88	https://pecan.stjude.cloud/#/proteinpaint/study/dkfz-ppc
H049-CELK	ATRT	Atypical teratoid rhabdoid tumors	age=NA	Female	2518	85	2603	0.90	0.03	0.93	https://pecan.stjude.cloud/#/proteinpaint/study/dkfz-ppc
H049-DQGS	ATRT	Atypical teratoid rhabdoid tumors	age=0.9	Female	99	3	102	0.04	0.00	0.04	https://pecan.stjude.cloud/#/proteinpaint/study/dkfz-ppc
H049-FG38	ATRT	Atypical teratoid rhabdoid tumors	age=1	Female	306	25	331	0.11	0.01	0.12	https://pecan.stjude.cloud/#/proteinpaint/study/dkfz-ppc
H049-GP41	ATRT	Atypical teratoid rhabdoid tumors	age=1	Male	147	11	158	0.05	0.00	0.06	https://pecan.stjude.cloud/#/proteinpaint/study/dkfz-ppc
H049-GWNW	ATRT	Atypical teratoid rhabdoid tumors	age=1.7	Female	389	42	431	0.14	0.01	0.15	https://pecan.stjude.cloud/#/proteinpaint/study/dkfz-ppc
H049-JVCT	ATRT	Atypical teratoid rhabdoid tumors	age=3	Female	2610	147	2757	0.93	0.05	0.98	https://pecan.stjude.cloud/#/proteinpaint/study/dkfz-ppc
H049-LPDZ	ATRT	Atypical teratoid rhabdoid tumors	age=1.8	NA	2253	217	2470	0.80	0.08	0.88	https://pecan.stjude.cloud/#/proteinpaint/study/dkfz-ppc
H049-PF1J	ATRT	Atypical teratoid rhabdoid tumors	age=0	Male	77	7	84	0.03	0.00	0.03	https://pecan.stjude.cloud/#/proteinpaint/study/dkfz-ppc
H049-SPP6	ATRT	Atypical teratoid rhabdoid tumors	age=2	NA	204	10	214	0.07	0.00	0.08	https://pecan.stjude.cloud/#/proteinpaint/study/dkfz-ppc
H049-UV6K	ATRT	Atypical teratoid rhabdoid tumors	age=NA	Male	577	49	626	0.21	0.02	0.22	https://pecan.stjude.cloud/#/proteinpaint/study/dkfz-ppc
H049-WB9V	ATRT	Atypical teratoid rhabdoid tumors	age=2	Male	409	43	452	0.15	0.02	0.16	https://pecan.stjude.cloud/#/proteinpaint/study/dkfz-ppc
H049-ZB97	ATRT	Atypical teratoid rhabdoid tumors	age=NA	Male	337	24	361	0.12	0.01	0.13	https://pecan.stjude.cloud/#/proteinpaint/study/dkfz-ppc
SJHYPO002	B-ALL-HYPO	B-cell acute lymphoblastic leukemia, hypodiploid	age=4.2699999999999996	Female	512	70	582	0.18	0.03	0.21	https://pecan.stjude.cloud/#/proteinpaint/study/dkfz-ppc
SJHYPO004	B-ALL-HYPO	B-cell acute lymphoblastic leukemia, hypodiploid	age=7.99	Male	528	62	590	0.19	0.02	0.21	https://pecan.stjude.cloud/#/proteinpaint/study/dkfz-ppc
SJHYPO006	B-ALL-HYPO	B-cell acute lymphoblastic leukemia, hypodiploid	age=4.21	Male	1027	58	1085	0.37	0.02	0.39	https://pecan.stjude.cloud/#/proteinpaint/study/dkfz-ppc
SJHYPO013	B-ALL-HYPO	B-cell acute lymphoblastic leukemia, hypodiploid	age=15.16	Female	670	120	790	0.24	0.04	0.28	https://pecan.stjude.cloud/#/proteinpaint/study/dkfz-ppc
SJHYPO022	B-ALL-HYPO	B-cell acute lymphoblastic leukemia, hypodiploid	age=17.36	Male	1058	106	1164	0.38	0.04	0.42	https://pecan.stjude.cloud/#/proteinpaint/study/dkfz-ppc
SJHYPO026	B-ALL-HYPO	B-cell acute lymphoblastic leukemia, hypodiploid	age=8.8699999999999992	Female	438	39	477	0.16	0.01	0.17	https://pecan.stjude.cloud/#/proteinpaint/study/dkfz-ppc
SJHYPO029	B-ALL-HYPO	B-cell acute lymphoblastic leukemia, hypodiploid	age=14.88	Male	491	58	549	0.18	0.02	0.20	https://pecan.stjude.cloud/#/proteinpaint/study/dkfz-ppc
SJHYPO042	B-ALL-HYPO	B-cell acute lymphoblastic leukemia, hypodiploid	age=10.130000000000001	Male	553	64	617	0.20	0.02	0.22	https://pecan.stjude.cloud/#/proteinpaint/study/dkfz-ppc
SJHYPO044	B-ALL-HYPO	B-cell acute lymphoblastic leukemia, hypodiploid	age=12.82	Male	4716	145	4861	1.68	0.05	1.74	https://pecan.stjude.cloud/#/proteinpaint/study/dkfz-ppc
SJHYPO046	B-ALL-HYPO	B-cell acute lymphoblastic leukemia, hypodiploid	age=4.9000000000000004	Male	5184	73	5257	1.85	0.03	1.88	https://pecan.stjude.cloud/#/proteinpaint/study/dkfz-ppc
SJHYPO051	B-ALL-HYPO	B-cell acute lymphoblastic leukemia, hypodiploid	age=13.23	Female	781	95	876	0.28	0.03	0.31	https://pecan.stjude.cloud/#/proteinpaint/study/dkfz-ppc
SJHYPO052	B-ALL-HYPO	B-cell acute lymphoblastic leukemia, hypodiploid	age=16.29	Male	749	94	843	0.27	0.03	0.30	https://pecan.stjude.cloud/#/proteinpaint/study/dkfz-ppc
SJHYPO055	B-ALL-HYPO	B-cell acute lymphoblastic leukemia, hypodiploid	age=16.13	Male	989	101	1090	0.35	0.04	0.39	https://pecan.stjude.cloud/#/proteinpaint/study/dkfz-ppc
SJHYPO056	B-ALL-HYPO	B-cell acute lymphoblastic leukemia, hypodiploid	age=13.64	Male	221	24	245	0.08	0.01	0.09	https://pecan.stjude.cloud/#/proteinpaint/study/dkfz-ppc
SJHYPO119	B-ALL-HYPO	B-cell acute lymphoblastic leukemia, hypodiploid	age=11.55	Female	607	91	698	0.22	0.03	0.25	https://pecan.stjude.cloud/#/proteinpaint/study/dkfz-ppc
SJHYPO120	B-ALL-HYPO	B-cell acute lymphoblastic leukemia, hypodiploid	age=10.210000000000001	Female	887	84	971	0.32	0.03	0.35	https://pecan.stjude.cloud/#/proteinpaint/study/dkfz-ppc
SJHYPO021	B-ALLother	B-cell acute lymphoblastic leukemia, non-hypodiploid	age=11.22	Male	451	85	536	0.16	0.03	0.19	https://pecan.stjude.cloud/#/proteinpaint/study/dkfz-ppc
SJINF003	B-ALLother	B-cell acute lymphoblastic leukemia, non-hypodiploid	age=NA	Male	108	17	125	0.04	0.01	0.04	https://pecan.stjude.cloud/#/proteinpaint/study/dkfz-ppc
SJINF004	B-ALLother	B-cell acute lymphoblastic leukemia, non-hypodiploid	age=NA	Male	262	50	312	0.09	0.02	0.11	https://pecan.stjude.cloud/#/proteinpaint/study/dkfz-ppc
SJINF005	B-ALLother	B-cell acute lymphoblastic leukemia, non-hypodiploid	age=NA	Male	503	65	568	0.18	0.02	0.20	https://pecan.stjude.cloud/#/proteinpaint/study/dkfz-ppc
SJINF006	B-ALLother	B-cell acute lymphoblastic leukemia, non-hypodiploid	age=NA	Male	57	12	69	0.02	0.00	0.02	https://pecan.stjude.cloud/#/proteinpaint/study/dkfz-ppc
SJINF007	B-ALLother	B-cell acute lymphoblastic leukemia, non-hypodiploid	age=NA	Male	165	18	183	0.06	0.01	0.07	https://pecan.stjude.cloud/#/proteinpaint/study/dkfz-ppc
SJINF008	B-ALLother	B-cell acute lymphoblastic leukemia, non-hypodiploid	age=NA	Male	231	21	252	0.08	0.01	0.09	https://pecan.stjude.cloud/#/proteinpaint/study/dkfz-ppc
SJINF011	B-ALLother	B-cell acute lymphoblastic leukemia, non-hypodiploid	age=NA	Male	167	18	185	0.06	0.01	0.07	https://pecan.stjude.cloud/#/proteinpaint/study/dkfz-ppc
SJINF012	B-ALLother	B-cell acute lymphoblastic leukemia, non-hypodiploid	age=NA	Male	159	18	177	0.06	0.01	0.06	https://pecan.stjude.cloud/#/proteinpaint/study/dkfz-ppc
SJINF013	B-ALLother	B-cell acute lymphoblastic leukemia, non-hypodiploid	age=NA	Male	314	28	342	0.11	0.01	0.12	https://pecan.stjude.cloud/#/proteinpaint/study/dkfz-ppc
SJINF014	B-ALLother	B-cell acute lymphoblastic leukemia, non-hypodiploid	age=NA	Male	76	9	85	0.03	0.00	0.03	https://pecan.stjude.cloud/#/proteinpaint/study/dkfz-ppc
SJINF015	B-ALLother	B-cell acute lymphoblastic leukemia, non-hypodiploid	age=NA	Male	266	30	296	0.10	0.01	0.11	https://pecan.stjude.cloud/#/proteinpaint/study/dkfz-ppc
SJINF016	B-ALLother	B-cell acute lymphoblastic leukemia, non-hypodiploid	age=NA	Male	24	2	26	0.01	0.00	0.01	https://pecan.stjude.cloud/#/proteinpaint/study/dkfz-ppc
SJINF017	B-ALLother	B-cell acute lymphoblastic leukemia, non-hypodiploid	age=NA	Male	248	39	287	0.09	0.01	0.10	https://pecan.stjude.cloud/#/proteinpaint/study/dkfz-ppc
SJINF022	B-ALLother	B-cell acute lymphoblastic leukemia, non-hypodiploid	age=NA	Male	360	68	428	0.13	0.02	0.15	https://pecan.stjude.cloud/#/proteinpaint/study/dkfz-ppc
SJPHALL001	B-ALLother	B-cell acute lymphoblastic leukemia, non-hypodiploid	age=NA	Female	1669	133	1802	0.60	0.05	0.64	https://pecan.stjude.cloud/#/proteinpaint/study/dkfz-ppc
SJPHALL002	B-ALLother	B-cell acute lymphoblastic leukemia, non-hypodiploid	age=NA	Male	573	55	628	0.20	0.02	0.22	https://pecan.stjude.cloud/#/proteinpaint/study/dkfz-ppc
SJPHALL003	B-ALLother	B-cell acute lymphoblastic leukemia, non-hypodiploid	age=NA	Female	1452	124	1576	0.52	0.04	0.56	https://pecan.stjude.cloud/#/proteinpaint/study/dkfz-ppc
SJPHALL004	B-ALLother	B-cell acute lymphoblastic leukemia, non-hypodiploid	age=NA	Female	919	85	1004	0.33	0.03	0.36	https://pecan.stjude.cloud/#/proteinpaint/study/dkfz-ppc
SJPHALL005	B-ALLother	B-cell acute lymphoblastic leukemia, non-hypodiploid	age=NA	Female	664	57	721	0.24	0.02	0.26	https://pecan.stjude.cloud/#/proteinpaint/study/dkfz-ppc
SJPHALL006	B-ALLother	B-cell acute lymphoblastic leukemia, non-hypodiploid	age=NA	Male	340	23	363	0.12	0.01	0.13	https://pecan.stjude.cloud/#/proteinpaint/study/dkfz-ppc
SJPHALL009	B-ALLother	B-cell acute lymphoblastic leukemia, non-hypodiploid	age=NA	Male	836	80	916	0.30	0.03	0.33	https://pecan.stjude.cloud/#/proteinpaint/study/dkfz-ppc
4112512	BL	Burkitt's lymphoma	age=18	Female	2070	270	2340	0.74	0.10	0.84	https://pecan.stjude.cloud/#/proteinpaint/study/dkfz-ppc
4119027	BL	Burkitt's lymphoma	age=12	Male	2425	381	2806	0.87	0.14	1.00	https://pecan.stjude.cloud/#/proteinpaint/study/dkfz-ppc
4125240	BL	Burkitt's lymphoma	age=4	Male	2106	225	2331	0.75	0.08	0.83	https://pecan.stjude.cloud/#/proteinpaint/study/dkfz-ppc
4127766	BL	Burkitt's lymphoma	age=8	Male	2036	342	2378	0.73	0.12	0.85	https://pecan.stjude.cloud/#/proteinpaint/study/dkfz-ppc
4130003	BL	Burkitt's lymphoma	age=6	Male	3199	317	3516	1.14	0.11	1.26	https://pecan.stjude.cloud/#/proteinpaint/study/dkfz-ppc
4133511	BL	Burkitt's lymphoma	age=5	Male	3695	669	4364	1.32	0.24	1.56	https://pecan.stjude.cloud/#/proteinpaint/study/dkfz-ppc
4146289	BL	Burkitt's lymphoma	age=14	Male	2787	169	2956	1.00	0.06	1.06	https://pecan.stjude.cloud/#/proteinpaint/study/dkfz-ppc
4177434	BL	Burkitt's lymphoma	age=16	Female	1780	175	1955	0.64	0.06	0.70	https://pecan.stjude.cloud/#/proteinpaint/study/dkfz-ppc
4177856	BL	Burkitt's lymphoma	age=10	Male	3690	470	4160	1.32	0.17	1.49	https://pecan.stjude.cloud/#/proteinpaint/study/dkfz-ppc
4182393	BL	Burkitt's lymphoma	age=10	Male	1615	205	1820	0.58	0.07	0.65	https://pecan.stjude.cloud/#/proteinpaint/study/dkfz-ppc
4189998	BL	Burkitt's lymphoma	age=13	Male	3583	650	4233	1.28	0.23	1.51	https://pecan.stjude.cloud/#/proteinpaint/study/dkfz-ppc
4190495	BL	Burkitt's lymphoma	age=15	Male	4859	629	5488	1.74	0.22	1.96	https://pecan.stjude.cloud/#/proteinpaint/study/dkfz-ppc
4193278	BL	Burkitt's lymphoma	age=17	Male	2765	270	3035	0.99	0.10	1.08	https://pecan.stjude.cloud/#/proteinpaint/study/dkfz-ppc
4194218	BL	Burkitt's lymphoma	age=4	Male	2146	363	2509	0.77	0.13	0.90	https://pecan.stjude.cloud/#/proteinpaint/study/dkfz-ppc
4194891	BL	Burkitt's lymphoma	age=4	Male	1836	322	2158	0.66	0.12	0.77	https://pecan.stjude.cloud/#/proteinpaint/study/dkfz-ppc
SJHM030102	DLBLNOS	Diffuse large B-cell lymphoma	age=17.96	NA	1474	162	1636	0.53	0.06	0.58	Genomes 4 Kids (G4K)/Real-time Clinical Genomics (RTCG)
SJHM030817	DLBLNOS	Diffuse large B-cell lymphoma	age=17.8	Female	7371	1150	8521	2.63	0.41	3.04	Genomes 4 Kids (G4K)/Real-time Clinical Genomics (RTCG)
SJHM031290	DLBLNOS	Diffuse large B-cell lymphoma	age=24.27	Female	7745	475	8220	2.77	0.17	2.94	Genomes 4 Kids (G4K)/Real-time Clinical Genomics (RTCG)
SJHM031331	DLBLNOS	Diffuse large B-cell lymphoma	age=16.2	NA	9769	640	10409	3.49	0.23	3.72	Genomes 4 Kids (G4K)/Real-time Clinical Genomics (RTCG)
SJHM031980	DLBLNOS	Diffuse large B-cell lymphoma	age=13.43	Female	1829	237	2066	0.65	0.08	0.74	Genomes 4 Kids (G4K)/Real-time Clinical Genomics (RTCG)
SJHM032516	DLBLNOS	Diffuse large B-cell lymphoma	age=13.84	NA	10	0	10	0.00	0.00	0.00	Genomes 4 Kids (G4K)/Real-time Clinical Genomics (RTCG)
SJEPD001	EPD_IT	Ependymoma infratentorial	age=1.4	Female	180	6	186	0.06	0.00	0.07	https://pecan.stjude.cloud/#/proteinpaint/study/dkfz-ppc
SJEPD002	EPD_IT	Ependymoma infratentorial	age=1.4	Female	144	16	160	0.05	0.01	0.06	https://pecan.stjude.cloud/#/proteinpaint/study/dkfz-ppc
SJEPD004	EPD_IT	Ependymoma infratentorial	age=0.56000000000000005	Female	4067	513	4580	1.45	0.18	1.64	https://pecan.stjude.cloud/#/proteinpaint/study/dkfz-ppc
SJEPD008	EPD_IT	Ependymoma infratentorial	age=10.39	Female	192	16	208	0.07	0.01	0.07	https://pecan.stjude.cloud/#/proteinpaint/study/dkfz-ppc
SJEPD009	EPD_IT	Ependymoma infratentorial	age=8.1	Male	403	54	457	0.14	0.02	0.16	https://pecan.stjude.cloud/#/proteinpaint/study/dkfz-ppc
SJEPD010	EPD_IT	Ependymoma infratentorial	age=1.84	Female	126	14	140	0.04	0.00	0.05	https://pecan.stjude.cloud/#/proteinpaint/study/dkfz-ppc
SJEPD012	EPD_IT	Ependymoma infratentorial	age=2.06	Male	156	27	183	0.06	0.01	0.07	https://pecan.stjude.cloud/#/proteinpaint/study/dkfz-ppc
SJEPD013	EPD_IT	Ependymoma infratentorial	age=6.57	Male	389	39	428	0.14	0.01	0.15	https://pecan.stjude.cloud/#/proteinpaint/study/dkfz-ppc
SJEPD014	EPD_IT	Ependymoma infratentorial	age=5.08	Male	302	28	330	0.11	0.01	0.12	https://pecan.stjude.cloud/#/proteinpaint/study/dkfz-ppc
SJEPD015	EPD_IT	Ependymoma infratentorial	age=2.72	Female	142	11	153	0.05	0.00	0.05	https://pecan.stjude.cloud/#/proteinpaint/study/dkfz-ppc
SJEPD016	EPD_IT	Ependymoma infratentorial	age=1.35	Male	141	21	162	0.05	0.01	0.06	https://pecan.stjude.cloud/#/proteinpaint/study/dkfz-ppc
SJEPD019	EPD_IT	Ependymoma infratentorial	age=1.93	Male	161	13	174	0.06	0.00	0.06	https://pecan.stjude.cloud/#/proteinpaint/study/dkfz-ppc
SJEPD020	EPD_IT	Ependymoma infratentorial	age=1.22	Female	118	19	137	0.04	0.01	0.05	https://pecan.stjude.cloud/#/proteinpaint/study/dkfz-ppc
SJEPD021	EPD_IT	Ependymoma infratentorial	age=2.09	Male	121	20	141	0.04	0.01	0.05	https://pecan.stjude.cloud/#/proteinpaint/study/dkfz-ppc
SJEPD022	EPD_IT	Ependymoma infratentorial	age=2.15	Male	162	21	183	0.06	0.01	0.07	https://pecan.stjude.cloud/#/proteinpaint/study/dkfz-ppc
SJEPD006	EPD_ST	Ependymoma supratentorial	age=13.13	Male	372	23	395	0.13	0.01	0.14	https://pecan.stjude.cloud/#/proteinpaint/study/dkfz-ppc
SJEPD017	EPD_ST	Ependymoma supratentorial	age=2.89	Female	182	15	197	0.06	0.01	0.07	https://pecan.stjude.cloud/#/proteinpaint/study/dkfz-ppc
SJEPD018	EPD_ST	Ependymoma supratentorial	age=2.63	Male	64	6	70	0.02	0.00	0.03	https://pecan.stjude.cloud/#/proteinpaint/study/dkfz-ppc
OE0290_EGA-BOCA-FR_IC009	ES	Ewings sarcoma	age=11	NA	607	116	723	0.22	0.04	0.26	https://ega-archive.org/datasets/EGAD00001001051
OE0290_EGA-BOCA-FR_IC015	ES	Ewings sarcoma	age=4	Female	301	35	336	0.11	0.01	0.12	https://ega-archive.org/datasets/EGAD00001001051
OE0290_EGA-BOCA-FR_IC024	ES	Ewings sarcoma	age=12	NA	346	30	376	0.12	0.01	0.13	https://ega-archive.org/datasets/EGAD00001001051
OE0290_EGA-BOCA-FR_IC034	ES	Ewings sarcoma	age=13	NA	2621	748	3369	0.94	0.27	1.20	https://ega-archive.org/datasets/EGAD00001001051
OE0290_EGA-BOCA-FR_IC044	ES	Ewings sarcoma	age=15	Female	803	44	847	0.29	0.02	0.30	https://ega-archive.org/datasets/EGAD00001001051
OE0290_EGA-BOCA-FR_IC046	ES	Ewings sarcoma	age=6	NA	605	39	644	0.22	0.01	0.23	https://ega-archive.org/datasets/EGAD00001001051
OE0290_EGA-BOCA-FR_IC049	ES	Ewings sarcoma	age=12	Female	995	99	1094	0.36	0.04	0.39	https://ega-archive.org/datasets/EGAD00001001051
OE0290_EGA-BOCA-FR_IC053	ES	Ewings sarcoma	age=16	Female	864	76	940	0.31	0.03	0.34	https://ega-archive.org/datasets/EGAD00001001051
OE0290_EGA-BOCA-FR_IC054	ES	Ewings sarcoma	age=16	NA	617	47	664	0.22	0.02	0.24	https://ega-archive.org/datasets/EGAD00001001051
OE0290_EGA-BOCA-FR_IC057	ES	Ewings sarcoma	age=15	Female	1383	181	1564	0.49	0.06	0.56	https://ega-archive.org/datasets/EGAD00001001051
OE0290_EGA-BOCA-FR_IC058	ES	Ewings sarcoma	age=4	Female	3843	236	4079	1.37	0.08	1.46	https://ega-archive.org/datasets/EGAD00001001051
OE0290_EGA-BOCA-FR_IC066	ES	Ewings sarcoma	age=15	Female	518	74	592	0.18	0.03	0.21	https://ega-archive.org/datasets/EGAD00001001051
OE0290_EGA-BOCA-FR_IC067	ES	Ewings sarcoma	age=6	NA	174	11	185	0.06	0.00	0.07	https://ega-archive.org/datasets/EGAD00001001051
OE0290_EGA-BOCA-FR_IC071	ES	Ewings sarcoma	age=10	Female	403	35	438	0.14	0.01	0.16	https://ega-archive.org/datasets/EGAD00001001051
OE0290_EGA-BOCA-FR_IC076	ES	Ewings sarcoma	age=11	NA	592	82	674	0.21	0.03	0.24	https://ega-archive.org/datasets/EGAD00001001051
OE0290_EGA-BOCA-FR_IC077	ES	Ewings sarcoma	age=11	NA	32	4	36	0.01	0.00	0.01	https://ega-archive.org/datasets/EGAD00001001051
OE0290_EGA-BOCA-FR_IC080	ES	Ewings sarcoma	age=21	NA	1430	282	1712	0.51	0.10	0.61	https://ega-archive.org/datasets/EGAD00001001051
OE0290_EGA-BOCA-FR_IC082	ES	Ewings sarcoma	age=5	Female	413	47	460	0.15	0.02	0.16	https://ega-archive.org/datasets/EGAD00001001051
OE0290_EGA-BOCA-FR_IC086	ES	Ewings sarcoma	age=13	Female	1184	117	1301	0.42	0.04	0.46	https://ega-archive.org/datasets/EGAD00001001051
OE0290_EGA-BOCA-FR_IC092	ES	Ewings sarcoma	age=15	NA	712	70	782	0.25	0.03	0.28	https://ega-archive.org/datasets/EGAD00001001051
OE0290_EGA-BOCA-FR_IC093	ES	Ewings sarcoma	age=16	Female	843	80	923	0.30	0.03	0.33	https://ega-archive.org/datasets/EGAD00001001051
OE0290_EGA-BOCA-FR_IC096	ES	Ewings sarcoma	age=15	NA	653	45	698	0.23	0.02	0.25	https://ega-archive.org/datasets/EGAD00001001051
OE0290_EGA-BOCA-FR_IC105	ES	Ewings sarcoma	age=20	NA	1506	149	1655	0.54	0.05	0.59	https://ega-archive.org/datasets/EGAD00001001051
OE0290_EGA-BOCA-FR_IC1057	ES	Ewings sarcoma	age=42	NA	2192	275	2467	0.78	0.10	0.88	https://ega-archive.org/datasets/EGAD00001001051
OE0290_EGA-BOCA-FR_IC106	ES	Ewings sarcoma	age=16	NA	902	79	981	0.32	0.03	0.35	https://ega-archive.org/datasets/EGAD00001001051
OE0290_EGA-BOCA-FR_IC111	ES	Ewings sarcoma	age=15	Female	703	93	796	0.25	0.03	0.28	https://ega-archive.org/datasets/EGAD00001001051
OE0290_EGA-BOCA-FR_IC112	ES	Ewings sarcoma	age=35	NA	1144	119	1263	0.41	0.04	0.45	https://ega-archive.org/datasets/EGAD00001001051
OE0290_EGA-BOCA-FR_IC114	ES	Ewings sarcoma	age=3	NA	266	25	291	0.10	0.01	0.10	https://ega-archive.org/datasets/EGAD00001001051
OE0290_EGA-BOCA-FR_IC116	ES	Ewings sarcoma	age=14	Female	711	80	791	0.25	0.03	0.28	https://ega-archive.org/datasets/EGAD00001001051
OE0290_EGA-BOCA-FR_IC121	ES	Ewings sarcoma	age=22	NA	1579	187	1766	0.56	0.07	0.63	https://ega-archive.org/datasets/EGAD00001001051
OE0290_EGA-BOCA-FR_IC128	ES	Ewings sarcoma	age=20	NA	719	105	824	0.26	0.04	0.29	https://ega-archive.org/datasets/EGAD00001001051
OE0290_EGA-BOCA-FR_IC130	ES	Ewings sarcoma	age=13	NA	787	67	854	0.28	0.02	0.30	https://ega-archive.org/datasets/EGAD00001001051
OE0290_EGA-BOCA-FR_IC136	ES	Ewings sarcoma	age=47	NA	1831	175	2006	0.65	0.06	0.72	https://ega-archive.org/datasets/EGAD00001001051
OE0290_EGA-BOCA-FR_IC147	ES	Ewings sarcoma	age=12	Female	818	56	874	0.29	0.02	0.31	https://ega-archive.org/datasets/EGAD00001001051
OE0290_EGA-BOCA-FR_IC149	ES	Ewings sarcoma	age=8	Female	366	46	412	0.13	0.02	0.15	https://ega-archive.org/datasets/EGAD00001001051
OE0290_EGA-BOCA-FR_IC151	ES	Ewings sarcoma	age=15	NA	563	87	650	0.20	0.03	0.23	https://ega-archive.org/datasets/EGAD00001001051
OE0290_EGA-BOCA-FR_IC158	ES	Ewings sarcoma	age=10	Female	617	139	756	0.22	0.05	0.27	https://ega-archive.org/datasets/EGAD00001001051
OE0290_EGA-BOCA-FR_IC165	ES	Ewings sarcoma	age=14	Female	505	46	551	0.18	0.02	0.20	https://ega-archive.org/datasets/EGAD00001001051
OE0290_EGA-BOCA-FR_IC168	ES	Ewings sarcoma	age=12	NA	521	28	549	0.19	0.01	0.20	https://ega-archive.org/datasets/EGAD00001001051
OE0290_EGA-BOCA-FR_IC174	ES	Ewings sarcoma	age=21	Female	904	80	984	0.32	0.03	0.35	https://ega-archive.org/datasets/EGAD00001001051
OE0290_EGA-BOCA-FR_IC193	ES	Ewings sarcoma	age=13	Female	490	28	518	0.17	0.01	0.18	https://ega-archive.org/datasets/EGAD00001001051
OE0290_EGA-BOCA-FR_IC196	ES	Ewings sarcoma	age=17	NA	744	59	803	0.27	0.02	0.29	https://ega-archive.org/datasets/EGAD00001001051
OE0290_EGA-BOCA-FR_IC197	ES	Ewings sarcoma	age=12	NA	666	112	778	0.24	0.04	0.28	https://ega-archive.org/datasets/EGAD00001001051
OE0290_EGA-BOCA-FR_IC198	ES	Ewings sarcoma	age=9	NA	643	77	720	0.23	0.03	0.26	https://ega-archive.org/datasets/EGAD00001001051
OE0290_EGA-BOCA-FR_IC204	ES	Ewings sarcoma	age=9	NA	181	11	192	0.06	0.00	0.07	https://ega-archive.org/datasets/EGAD00001001051
OE0290_EGA-BOCA-FR_IC213	ES	Ewings sarcoma	age=17	Female	722	44	766	0.26	0.02	0.27	https://ega-archive.org/datasets/EGAD00001001051
OE0290_EGA-BOCA-FR_IC215	ES	Ewings sarcoma	age=14	NA	717	54	771	0.26	0.02	0.28	https://ega-archive.org/datasets/EGAD00001001051
OE0290_EGA-BOCA-FR_IC224	ES	Ewings sarcoma	age=9	NA	430	66	496	0.15	0.02	0.18	https://ega-archive.org/datasets/EGAD00001001051
OE0290_EGA-BOCA-FR_IC242	ES	Ewings sarcoma	age=7	Female	182	24	206	0.06	0.01	0.07	https://ega-archive.org/datasets/EGAD00001001051
OE0290_EGA-BOCA-FR_IC248	ES	Ewings sarcoma	age=25	Female	925	85	1010	0.33	0.03	0.36	https://ega-archive.org/datasets/EGAD00001001051
OE0290_EGA-BOCA-FR_IC254	ES	Ewings sarcoma	age=11	NA	733	83	816	0.26	0.03	0.29	https://ega-archive.org/datasets/EGAD00001001051
OE0290_EGA-BOCA-FR_IC261	ES	Ewings sarcoma	age=14	Female	9	3	12	0.00	0.00	0.00	https://ega-archive.org/datasets/EGAD00001001051
OE0290_EGA-BOCA-FR_IC262	ES	Ewings sarcoma	age=15	NA	706	60	766	0.25	0.02	0.27	https://ega-archive.org/datasets/EGAD00001001051
OE0290_EGA-BOCA-FR_IC263	ES	Ewings sarcoma	age=10	Female	458	32	490	0.16	0.01	0.17	https://ega-archive.org/datasets/EGAD00001001051
OE0290_EGA-BOCA-FR_IC264	ES	Ewings sarcoma	age=12	NA	1002	165	1167	0.36	0.06	0.42	https://ega-archive.org/datasets/EGAD00001001051
OE0290_EGA-BOCA-FR_IC266	ES	Ewings sarcoma	age=5	Female	3	0	3	0.00	0.00	0.00	https://ega-archive.org/datasets/EGAD00001001051
OE0290_EGA-BOCA-FR_IC267	ES	Ewings sarcoma	age=24	NA	1291	154	1445	0.46	0.06	0.52	https://ega-archive.org/datasets/EGAD00001001051
OE0290_EGA-BOCA-FR_IC268	ES	Ewings sarcoma	age=12	NA	507	67	574	0.18	0.02	0.20	https://ega-archive.org/datasets/EGAD00001001051
OE0290_EGA-BOCA-FR_IC270	ES	Ewings sarcoma	age=24	NA	688	54	742	0.25	0.02	0.26	https://ega-archive.org/datasets/EGAD00001001051
OE0290_EGA-BOCA-FR_IC271	ES	Ewings sarcoma	age=42	NA	1361	178	1539	0.49	0.06	0.55	https://ega-archive.org/datasets/EGAD00001001051
OE0290_EGA-BOCA-FR_IC272	ES	Ewings sarcoma	age=17	NA	671	65	736	0.24	0.02	0.26	https://ega-archive.org/datasets/EGAD00001001051
OE0290_EGA-BOCA-FR_IC273	ES	Ewings sarcoma	age=24	NA	750	187	937	0.27	0.07	0.33	https://ega-archive.org/datasets/EGAD00001001051
OE0290_EGA-BOCA-FR_IC274	ES	Ewings sarcoma	age=11	NA	613	105	718	0.22	0.04	0.26	https://ega-archive.org/datasets/EGAD00001001051
OE0290_EGA-BOCA-FR_IC275	ES	Ewings sarcoma	age=15	NA	602	88	690	0.22	0.03	0.25	https://ega-archive.org/datasets/EGAD00001001051
OE0290_EGA-BOCA-FR_IC277	ES	Ewings sarcoma	age=39	NA	1321	139	1460	0.47	0.05	0.52	https://ega-archive.org/datasets/EGAD00001001051
OE0290_EGA-BOCA-FR_IC278	ES	Ewings sarcoma	age=21	NA	756	116	872	0.27	0.04	0.31	https://ega-archive.org/datasets/EGAD00001001051
OE0290_EGA-BOCA-FR_IC279	ES	Ewings sarcoma	age=17	Female	783	126	909	0.28	0.04	0.32	https://ega-archive.org/datasets/EGAD00001001051
OE0290_EGA-BOCA-FR_IC280	ES	Ewings sarcoma	age=32	Female	2574	577	3151	0.92	0.21	1.13	https://ega-archive.org/datasets/EGAD00001001051
OE0290_EGA-BOCA-FR_IC282	ES	Ewings sarcoma	age=50	Female	1931	184	2115	0.69	0.07	0.76	https://ega-archive.org/datasets/EGAD00001001051
OE0290_EGA-BOCA-FR_IC283	ES	Ewings sarcoma	age=16	NA	648	52	700	0.23	0.02	0.25	https://ega-archive.org/datasets/EGAD00001001051
OE0290_EGA-BOCA-FR_IC284	ES	Ewings sarcoma	age=17	NA	805	107	912	0.29	0.04	0.33	https://ega-archive.org/datasets/EGAD00001001051
OE0290_EGA-BOCA-FR_IC286	ES	Ewings sarcoma	age=26	NA	1031	141	1172	0.37	0.05	0.42	https://ega-archive.org/datasets/EGAD00001001051
OE0290_EGA-BOCA-FR_IC288	ES	Ewings sarcoma	age=18	NA	837	81	918	0.30	0.03	0.33	https://ega-archive.org/datasets/EGAD00001001051
OE0290_EGA-BOCA-FR_IC294	ES	Ewings sarcoma	age=16	Female	470	30	500	0.17	0.01	0.18	https://ega-archive.org/datasets/EGAD00001001051
OE0290_EGA-BOCA-FR_IC295	ES	Ewings sarcoma	age=29	Female	1002	101	1103	0.36	0.04	0.39	https://ega-archive.org/datasets/EGAD00001001051
OE0290_EGA-BOCA-FR_IC296	ES	Ewings sarcoma	age=28	Female	2101	191	2292	0.75	0.07	0.82	https://ega-archive.org/datasets/EGAD00001001051
OE0290_EGA-BOCA-FR_IC297	ES	Ewings sarcoma	age=14	NA	1670	220	1890	0.60	0.08	0.68	https://ega-archive.org/datasets/EGAD00001001051
OE0290_EGA-BOCA-FR_IC299	ES	Ewings sarcoma	age=7	Female	393	26	419	0.14	0.01	0.15	https://ega-archive.org/datasets/EGAD00001001051
OE0290_EGA-BOCA-FR_IC300	ES	Ewings sarcoma	age=19	NA	886	97	983	0.32	0.03	0.35	https://ega-archive.org/datasets/EGAD00001001051
OE0290_EGA-BOCA-FR_IC301	ES	Ewings sarcoma	age=16	NA	582	39	621	0.21	0.01	0.22	https://ega-archive.org/datasets/EGAD00001001051
OE0290_EGA-BOCA-FR_IC302	ES	Ewings sarcoma	age=8	Female	603	84	687	0.22	0.03	0.25	https://ega-archive.org/datasets/EGAD00001001051
OE0290_EGA-BOCA-FR_IC303	ES	Ewings sarcoma	age=13	Female	381	28	409	0.14	0.01	0.15	https://ega-archive.org/datasets/EGAD00001001051
OE0290_EGA-BOCA-FR_IC305	ES	Ewings sarcoma	age=16	Female	745	123	868	0.27	0.04	0.31	https://ega-archive.org/datasets/EGAD00001001051
OE0290_EGA-BOCA-FR_IC306	ES	Ewings sarcoma	age=17	NA	778	122	900	0.28	0.04	0.32	https://ega-archive.org/datasets/EGAD00001001051
OE0290_EGA-BOCA-FR_IC309	ES	Ewings sarcoma	age=24	NA	1812	138	1950	0.65	0.05	0.70	https://ega-archive.org/datasets/EGAD00001001051
OE0290_EGA-BOCA-FR_IC310	ES	Ewings sarcoma	age=4	Female	135	11	146	0.05	0.00	0.05	https://ega-archive.org/datasets/EGAD00001001051
OE0290_EGA-BOCA-FR_IC311	ES	Ewings sarcoma	age=36	NA	1508	181	1689	0.54	0.06	0.60	https://ega-archive.org/datasets/EGAD00001001051
OE0290_EGA-BOCA-FR_IC315	ES	Ewings sarcoma	age=20	NA	58	2	60	0.02	0.00	0.02	https://ega-archive.org/datasets/EGAD00001001051
OE0290_EGA-BOCA-FR_IC316	ES	Ewings sarcoma	age=14	Female	406	39	445	0.14	0.01	0.16	https://ega-archive.org/datasets/EGAD00001001051
OE0290_EGA-BOCA-FR_IC318	ES	Ewings sarcoma	age=13	NA	839	162	1001	0.30	0.06	0.36	https://ega-archive.org/datasets/EGAD00001001051
OE0290_EGA-BOCA-FR_IC319	ES	Ewings sarcoma	age=17	Female	804	83	887	0.29	0.03	0.32	https://ega-archive.org/datasets/EGAD00001001051
OE0290_EGA-BOCA-FR_IC323	ES	Ewings sarcoma	age=11	NA	601	71	672	0.21	0.03	0.24	https://ega-archive.org/datasets/EGAD00001001051
OE0290_EGA-BOCA-FR_IC324	ES	Ewings sarcoma	age=18	NA	869	154	1023	0.31	0.06	0.37	https://ega-archive.org/datasets/EGAD00001001051
OE0290_EGA-BOCA-FR_IC325	ES	Ewings sarcoma	age=14	NA	1235	85	1320	0.44	0.03	0.47	https://ega-archive.org/datasets/EGAD00001001051
OE0290_EGA-BOCA-FR_IC340	ES	Ewings sarcoma	age=14	NA	3	1	4	0.00	0.00	0.00	https://ega-archive.org/datasets/EGAD00001001051
OE0290_EGA-BOCA-FR_IC343	ES	Ewings sarcoma	age=10	Female	724	71	795	0.26	0.03	0.28	https://ega-archive.org/datasets/EGAD00001001051
OE0290_EGA-BOCA-FR_IC349	ES	Ewings sarcoma	age=15	Female	345	18	363	0.12	0.01	0.13	https://ega-archive.org/datasets/EGAD00001001051
OE0290_EGA-BOCA-FR_IC831	ES	Ewings sarcoma	age=10	Female	507	66	573	0.18	0.02	0.20	https://ega-archive.org/datasets/EGAD00001001051
OE0290_EGA-BOCA-FR_IC929	ES	Ewings sarcoma	age=6	Female	434	42	476	0.16	0.01	0.17	https://ega-archive.org/datasets/EGAD00001001051
OE0290_EGA-BOCA-FR_IC973	ES	Ewings sarcoma	age=27	NA	684	96	780	0.24	0.03	0.28	https://ega-archive.org/datasets/EGAD00001001051
ICGC_ET1	ETMR	Embryonal tumors with multilayered rosettes	age=2	Female	507	37	544	0.18	0.01	0.19	https://pecan.stjude.cloud/#/proteinpaint/study/dkfz-ppc
ICGC_ET11	ETMR	Embryonal tumors with multilayered rosettes	age=NA	Male	601	82	683	0.21	0.03	0.24	https://pecan.stjude.cloud/#/proteinpaint/study/dkfz-ppc
ICGC_ET14	ETMR	Embryonal tumors with multilayered rosettes	age=3	Female	546	87	633	0.20	0.03	0.23	https://pecan.stjude.cloud/#/proteinpaint/study/dkfz-ppc
ICGC_ET16	ETMR	Embryonal tumors with multilayered rosettes	age=3	Male	1367	292	1659	0.49	0.10	0.59	https://pecan.stjude.cloud/#/proteinpaint/study/dkfz-ppc
ICGC_ET23	ETMR	Embryonal tumors with multilayered rosettes	age=NA	Female	661	53	714	0.24	0.02	0.26	https://pecan.stjude.cloud/#/proteinpaint/study/dkfz-ppc
ICGC_ET7	ETMR	Embryonal tumors with multilayered rosettes	age=3	Male	602	60	662	0.22	0.02	0.24	https://pecan.stjude.cloud/#/proteinpaint/study/dkfz-ppc
ICGC_ET8	ETMR	Embryonal tumors with multilayered rosettes	age=3	Female	1032	167	1199	0.37	0.06	0.43	https://pecan.stjude.cloud/#/proteinpaint/study/dkfz-ppc
ICGC_ET9	ETMR	Embryonal tumors with multilayered rosettes	age=3	NA	401	45	446	0.14	0.02	0.16	https://pecan.stjude.cloud/#/proteinpaint/study/dkfz-ppc
SJBT030834	ETMR	Embryonal tumors with multilayered rosettes	age=2.29	NA	613	70	683	0.22	0.03	0.24	Real-time Clinical Genomics (RTCG)
SJBT031447	ETMR	Embryonal tumors with multilayered rosettes	age=3.05	NA	1096	242	1338	0.39	0.09	0.48	Real-time Clinical Genomics (RTCG)
SJBT032294	ETMR	Embryonal tumors with multilayered rosettes	age=3.44	Female	876	78	954	0.31	0.03	0.34	Real-time Clinical Genomics (RTCG)
SJHGG030284	ETMR	Embryonal tumors with multilayered rosettes	age=2.13	NA	366	56	422	0.13	0.02	0.15	Real-time Clinical Genomics (RTCG)
ICGC_GBM12	HGG_K27M	High grade glioma K27M	age=16	Female	4274	174	4448	1.53	0.06	1.59	https://pecan.stjude.cloud/#/proteinpaint/study/dkfz-ppc
ICGC_GBM16	HGG_K27M	High grade glioma K27M	age=13	Male	1200	97	1297	0.43	0.03	0.46	https://pecan.stjude.cloud/#/proteinpaint/study/dkfz-ppc
ICGC_GBM17	HGG_K27M	High grade glioma K27M	age=18	Female	3429	187	3616	1.22	0.07	1.29	https://pecan.stjude.cloud/#/proteinpaint/study/dkfz-ppc
ICGC_GBM18	HGG_K27M	High grade glioma K27M	age=7	Female	1639	286	1925	0.59	0.10	0.69	https://pecan.stjude.cloud/#/proteinpaint/study/dkfz-ppc
ICGC_GBM2	HGG_K27M	High grade glioma K27M	age=24	Female	5955	252	6207	2.13	0.09	2.22	https://pecan.stjude.cloud/#/proteinpaint/study/dkfz-ppc
ICGC_GBM24	HGG_K27M	High grade glioma K27M	age=11	Male	1402	106	1508	0.50	0.04	0.54	https://pecan.stjude.cloud/#/proteinpaint/study/dkfz-ppc
ICGC_GBM26	HGG_K27M	High grade glioma K27M	age=14	Female	1939	102	2041	0.69	0.04	0.73	https://pecan.stjude.cloud/#/proteinpaint/study/dkfz-ppc
ICGC_GBM27	HGG_K27M	High grade glioma K27M	age=8	Male	1685	118	1803	0.60	0.04	0.64	https://pecan.stjude.cloud/#/proteinpaint/study/dkfz-ppc
ICGC_GBM48	HGG_K27M	High grade glioma K27M	age=5	Female	2853	193	3046	1.02	0.07	1.09	https://pecan.stjude.cloud/#/proteinpaint/study/dkfz-ppc
ICGC_GBM53	HGG_K27M	High grade glioma K27M	age=5	Female	725	98	823	0.26	0.04	0.29	https://pecan.stjude.cloud/#/proteinpaint/study/dkfz-ppc
ICGC_GBM65	HGG_K27M	High grade glioma K27M	age=5	Male	898	55	953	0.32	0.02	0.34	https://pecan.stjude.cloud/#/proteinpaint/study/dkfz-ppc
ICGC_GBM66	HGG_K27M	High grade glioma K27M	age=6	Female	702	99	801	0.25	0.04	0.29	https://pecan.stjude.cloud/#/proteinpaint/study/dkfz-ppc
SJHGG001	HGG_K27M	High grade glioma K27M	age=5.33	Female	747	88	835	0.27	0.03	0.30	https://pecan.stjude.cloud/#/proteinpaint/study/dkfz-ppc
SJHGG004	HGG_K27M	High grade glioma K27M	age=5.47	Male	1023	120	1143	0.37	0.04	0.41	https://pecan.stjude.cloud/#/proteinpaint/study/dkfz-ppc
SJHGG040	HGG_K27M	High grade glioma K27M	age=13.23	Female	1432	183	1615	0.51	0.07	0.58	https://pecan.stjude.cloud/#/proteinpaint/study/dkfz-ppc
SJHGG044	HGG_K27M	High grade glioma K27M	age=13.54	Female	1219	175	1394	0.44	0.06	0.50	https://pecan.stjude.cloud/#/proteinpaint/study/dkfz-ppc
SJHGG077	HGG_K27M	High grade glioma K27M	age=4.2	Female	1491	438	1929	0.53	0.16	0.69	https://pecan.stjude.cloud/#/proteinpaint/study/dkfz-ppc
SJHGG101	HGG_K27M	High grade glioma K27M	age=17.239999999999998	Female	1627	103	1730	0.58	0.04	0.62	https://pecan.stjude.cloud/#/proteinpaint/study/dkfz-ppc
SJHGG102	HGG_K27M	High grade glioma K27M	age=4.75	Female	1918	447	2365	0.69	0.16	0.84	https://pecan.stjude.cloud/#/proteinpaint/study/dkfz-ppc
ICGC_GBM1	HGGother	High grade glioma K27wt	age=12	Male	1856	134	1990	0.66	0.05	0.71	https://pecan.stjude.cloud/#/proteinpaint/study/dkfz-ppc
ICGC_GBM15	HGGother	High grade glioma K27wt	age=17	Female	23930	3972	27902	8.55	1.42	9.96	https://pecan.stjude.cloud/#/proteinpaint/study/dkfz-ppc
ICGC_GBM19	HGGother	High grade glioma K27wt	age=5	Female	848	56	904	0.30	0.02	0.32	https://pecan.stjude.cloud/#/proteinpaint/study/dkfz-ppc
ICGC_GBM22	HGGother	High grade glioma K27wt	age=14	Male	2134	243	2377	0.76	0.09	0.85	https://pecan.stjude.cloud/#/proteinpaint/study/dkfz-ppc
ICGC_GBM25	HGGother	High grade glioma K27wt	age=13	Male	631	48	679	0.23	0.02	0.24	https://pecan.stjude.cloud/#/proteinpaint/study/dkfz-ppc
ICGC_GBM28	HGGother	High grade glioma K27wt	age=4	Female	1693	99	1792	0.60	0.04	0.64	https://pecan.stjude.cloud/#/proteinpaint/study/dkfz-ppc
ICGC_GBM32	HGGother	High grade glioma K27wt	age=7	Female	1752	55	1807	0.63	0.02	0.65	https://pecan.stjude.cloud/#/proteinpaint/study/dkfz-ppc
ICGC_GBM38	HGGother	High grade glioma K27wt	age=8	Female	1608	119	1727	0.57	0.04	0.62	https://pecan.stjude.cloud/#/proteinpaint/study/dkfz-ppc
ICGC_GBM4	HGGother	High grade glioma K27wt	age=6	Male	721	50	771	0.26	0.02	0.28	https://pecan.stjude.cloud/#/proteinpaint/study/dkfz-ppc
ICGC_GBM42	HGGother	High grade glioma K27wt	age=19	Female	1782	178	1960	0.64	0.06	0.70	https://pecan.stjude.cloud/#/proteinpaint/study/dkfz-ppc
ICGC_GBM43	HGGother	High grade glioma K27wt	age=19	Female	2648	639	3287	0.95	0.23	1.17	https://pecan.stjude.cloud/#/proteinpaint/study/dkfz-ppc
ICGC_GBM46	HGGother	High grade glioma K27wt	age=7	Female	1707	174	1881	0.61	0.06	0.67	https://pecan.stjude.cloud/#/proteinpaint/study/dkfz-ppc
ICGC_GBM49	HGGother	High grade glioma K27wt	age=7	Male	2903	366	3269	1.04	0.13	1.17	https://pecan.stjude.cloud/#/proteinpaint/study/dkfz-ppc
ICGC_GBM5	HGGother	High grade glioma K27wt	age=13	Male	2295	413	2708	0.82	0.15	0.97	https://pecan.stjude.cloud/#/proteinpaint/study/dkfz-ppc
ICGC_GBM50	HGGother	High grade glioma K27wt	age=6	Female	5785	629	6414	2.07	0.22	2.29	https://pecan.stjude.cloud/#/proteinpaint/study/dkfz-ppc
ICGC_GBM52	HGGother	High grade glioma K27wt	age=4	Male	242	15	257	0.09	0.01	0.09	https://pecan.stjude.cloud/#/proteinpaint/study/dkfz-ppc
ICGC_GBM56	HGGother	High grade glioma K27wt	age=12	Male	15678	11771	27449	5.60	4.20	9.80	https://pecan.stjude.cloud/#/proteinpaint/study/dkfz-ppc
ICGC_GBM57	HGGother	High grade glioma K27wt	age=14	Male	1580	242	1822	0.56	0.09	0.65	https://pecan.stjude.cloud/#/proteinpaint/study/dkfz-ppc
ICGC_GBM58	HGGother	High grade glioma K27wt	age=9	Male	879	35	914	0.31	0.01	0.33	https://pecan.stjude.cloud/#/proteinpaint/study/dkfz-ppc
ICGC_GBM59	HGGother	High grade glioma K27wt	age=17	Female	3804	195	3999	1.36	0.07	1.43	https://pecan.stjude.cloud/#/proteinpaint/study/dkfz-ppc
ICGC_GBM6	HGGother	High grade glioma K27wt	age=14	Male	215498	6354	221852	76.96	2.27	79.23	https://pecan.stjude.cloud/#/proteinpaint/study/dkfz-ppc
ICGC_GBM61	HGGother	High grade glioma K27wt	age=7	Female	1657	166	1823	0.59	0.06	0.65	https://pecan.stjude.cloud/#/proteinpaint/study/dkfz-ppc
ICGC_GBM63	HGGother	High grade glioma K27wt	age=19	Male	2886	682	3568	1.03	0.24	1.27	https://pecan.stjude.cloud/#/proteinpaint/study/dkfz-ppc
ICGC_GBM67	HGGother	High grade glioma K27wt	age=16	Female	36848	4652	41500	13.16	1.66	14.82	https://pecan.stjude.cloud/#/proteinpaint/study/dkfz-ppc
ICGC_GBM71	HGGother	High grade glioma K27wt	age=14	Male	543	26	569	0.19	0.01	0.20	https://pecan.stjude.cloud/#/proteinpaint/study/dkfz-ppc
SJHGG003	HGGother	High grade glioma K27wt	age=13.09	Male	9676	12733	22409	3.46	4.55	8.00	https://pecan.stjude.cloud/#/proteinpaint/study/dkfz-ppc
SJHGG017	HGGother	High grade glioma K27wt	age=17.260000000000002	Male	1031	78	1109	0.37	0.03	0.40	https://pecan.stjude.cloud/#/proteinpaint/study/dkfz-ppc
SJHGG024	HGGother	High grade glioma K27wt	age=4.7300000000000004	Male	2343	128	2471	0.84	0.05	0.88	https://pecan.stjude.cloud/#/proteinpaint/study/dkfz-ppc
SJHGG027	HGGother	High grade glioma K27wt	age=12.41	Female	995	104	1099	0.36	0.04	0.39	https://pecan.stjude.cloud/#/proteinpaint/study/dkfz-ppc
SJHGG028	HGGother	High grade glioma K27wt	age=5.86	Female	3409	149	3558	1.22	0.05	1.27	https://pecan.stjude.cloud/#/proteinpaint/study/dkfz-ppc
SJHGG033	HGGother	High grade glioma K27wt	age=14.1	Male	868	13	881	0.31	0.00	0.31	https://pecan.stjude.cloud/#/proteinpaint/study/dkfz-ppc
SJHGG041	HGGother	High grade glioma K27wt	age=14.82	Male	2639	733	3372	0.94	0.26	1.20	https://pecan.stjude.cloud/#/proteinpaint/study/dkfz-ppc
SJHGG052	HGGother	High grade glioma K27wt	age=5.94	Female	1330	296	1626	0.48	0.11	0.58	https://pecan.stjude.cloud/#/proteinpaint/study/dkfz-ppc
SJHGG059	HGGother	High grade glioma K27wt	age=8.9	Male	3516	799	4315	1.26	0.29	1.54	https://pecan.stjude.cloud/#/proteinpaint/study/dkfz-ppc
SJHGG064	HGGother	High grade glioma K27wt	age=10.199999999999999	Male	1543	307	1850	0.55	0.11	0.66	https://pecan.stjude.cloud/#/proteinpaint/study/dkfz-ppc
SJHGG075	HGGother	High grade glioma K27wt	age=1.82	Male	393	134	527	0.14	0.05	0.19	https://pecan.stjude.cloud/#/proteinpaint/study/dkfz-ppc
SJHGG111	HGGother	High grade glioma K27wt	age=14.32	Male	1751478	116015	1867493	625.53	41.43	666.96	https://pecan.stjude.cloud/#/proteinpaint/study/dkfz-ppc
ICGC_MB106	MB_Group3	Medulloblastoma Group3	age=3	Male	375	137	512	0.13	0.05	0.18	https://pecan.stjude.cloud/#/proteinpaint/study/dkfz-ppc
ICGC_MB111	MB_Group3	Medulloblastoma Group3	age=4	Female	396	80	476	0.14	0.03	0.17	https://pecan.stjude.cloud/#/proteinpaint/study/dkfz-ppc
ICGC_MB131	MB_Group3	Medulloblastoma Group3	age=5	Male	1212	432	1644	0.43	0.15	0.59	https://pecan.stjude.cloud/#/proteinpaint/study/dkfz-ppc
ICGC_MB134	MB_Group3	Medulloblastoma Group3	age=3	Female	693	51	744	0.25	0.02	0.27	https://pecan.stjude.cloud/#/proteinpaint/study/dkfz-ppc
ICGC_MB139	MB_Group3	Medulloblastoma Group3	age=3	Male	491	120	611	0.18	0.04	0.22	https://pecan.stjude.cloud/#/proteinpaint/study/dkfz-ppc
ICGC_MB141	MB_Group3	Medulloblastoma Group3	age=4	Female	468	50	518	0.17	0.02	0.18	https://pecan.stjude.cloud/#/proteinpaint/study/dkfz-ppc
ICGC_MB144	MB_Group3	Medulloblastoma Group3	age=10	Female	906	132	1038	0.32	0.05	0.37	https://pecan.stjude.cloud/#/proteinpaint/study/dkfz-ppc
ICGC_MB146	MB_Group3	Medulloblastoma Group3	age=7	Female	1369	77	1446	0.49	0.03	0.52	https://pecan.stjude.cloud/#/proteinpaint/study/dkfz-ppc
ICGC_MB151	MB_Group3	Medulloblastoma Group3	age=4.5	Male	672	99	771	0.24	0.04	0.28	https://pecan.stjude.cloud/#/proteinpaint/study/dkfz-ppc
ICGC_MB152	MB_Group3	Medulloblastoma Group3	age=10.199999999999999	Female	1636	170	1806	0.58	0.06	0.64	https://pecan.stjude.cloud/#/proteinpaint/study/dkfz-ppc
ICGC_MB153	MB_Group3	Medulloblastoma Group3	age=3.4	Male	164	8	172	0.06	0.00	0.06	https://pecan.stjude.cloud/#/proteinpaint/study/dkfz-ppc
ICGC_MB16	MB_Group3	Medulloblastoma Group3	age=3	Male	414	62	476	0.15	0.02	0.17	https://pecan.stjude.cloud/#/proteinpaint/study/dkfz-ppc
ICGC_MB165	MB_Group3	Medulloblastoma Group3	age=5	Male	652	72	724	0.23	0.03	0.26	https://pecan.stjude.cloud/#/proteinpaint/study/dkfz-ppc
ICGC_MB166	MB_Group3	Medulloblastoma Group3	age=7	Male	1088	64	1152	0.39	0.02	0.41	https://pecan.stjude.cloud/#/proteinpaint/study/dkfz-ppc
ICGC_MB168	MB_Group3	Medulloblastoma Group3	age=9	Male	959	202	1161	0.34	0.07	0.41	https://pecan.stjude.cloud/#/proteinpaint/study/dkfz-ppc
ICGC_MB170	MB_Group3	Medulloblastoma Group3	age=21	Male	2016	393	2409	0.72	0.14	0.86	https://pecan.stjude.cloud/#/proteinpaint/study/dkfz-ppc
ICGC_MB18	MB_Group3	Medulloblastoma Group3	age=13	Female	1294	319	1613	0.46	0.11	0.58	https://pecan.stjude.cloud/#/proteinpaint/study/dkfz-ppc
ICGC_MB188	MB_Group3	Medulloblastoma Group3	age=2.7	Female	651	49	700	0.23	0.02	0.25	https://pecan.stjude.cloud/#/proteinpaint/study/dkfz-ppc
ICGC_MB198	MB_Group3	Medulloblastoma Group3	age=8	Male	989	158	1147	0.35	0.06	0.41	https://pecan.stjude.cloud/#/proteinpaint/study/dkfz-ppc
ICGC_MB205	MB_Group3	Medulloblastoma Group3	age=5	Female	682	171	853	0.24	0.06	0.30	https://pecan.stjude.cloud/#/proteinpaint/study/dkfz-ppc
ICGC_MB225	MB_Group3	Medulloblastoma Group3	age=4	Male	728	343	1071	0.26	0.12	0.38	https://pecan.stjude.cloud/#/proteinpaint/study/dkfz-ppc
ICGC_MB226	MB_Group3	Medulloblastoma Group3	age=5	Male	955	326	1281	0.34	0.12	0.46	https://pecan.stjude.cloud/#/proteinpaint/study/dkfz-ppc
ICGC_MB235	MB_Group3	Medulloblastoma Group3	age=1.6	Female	160	22	182	0.06	0.01	0.06	https://pecan.stjude.cloud/#/proteinpaint/study/dkfz-ppc
ICGC_MB247	MB_Group3	Medulloblastoma Group3	age=10	Female	1409	228	1637	0.50	0.08	0.58	https://pecan.stjude.cloud/#/proteinpaint/study/dkfz-ppc
ICGC_MB248	MB_Group3	Medulloblastoma Group3	age=4	Female	1227	132	1359	0.44	0.05	0.49	https://pecan.stjude.cloud/#/proteinpaint/study/dkfz-ppc
ICGC_MB260	MB_Group3	Medulloblastoma Group3	age=5	Male	1211	247	1458	0.43	0.09	0.52	https://pecan.stjude.cloud/#/proteinpaint/study/dkfz-ppc
ICGC_MB271	MB_Group3	Medulloblastoma Group3	age=3	Male	294	19	313	0.10	0.01	0.11	https://pecan.stjude.cloud/#/proteinpaint/study/dkfz-ppc
ICGC_MB272	MB_Group3	Medulloblastoma Group3	age=6	Male	749	192	941	0.27	0.07	0.34	https://pecan.stjude.cloud/#/proteinpaint/study/dkfz-ppc
ICGC_MB277	MB_Group3	Medulloblastoma Group3	age=4	Female	323	62	385	0.12	0.02	0.14	https://pecan.stjude.cloud/#/proteinpaint/study/dkfz-ppc
ICGC_MB278	MB_Group3	Medulloblastoma Group3	age=8	Female	569	87	656	0.20	0.03	0.23	https://pecan.stjude.cloud/#/proteinpaint/study/dkfz-ppc
ICGC_MB292	MB_Group3	Medulloblastoma Group3	age=4	Male	247	25	272	0.09	0.01	0.10	https://pecan.stjude.cloud/#/proteinpaint/study/dkfz-ppc
ICGC_MB297	MB_Group3	Medulloblastoma Group3	age=10	Male	611	69	680	0.22	0.02	0.24	https://pecan.stjude.cloud/#/proteinpaint/study/dkfz-ppc
ICGC_MB36	MB_Group3	Medulloblastoma Group3	age=4	Male	1310	311	1621	0.47	0.11	0.58	https://pecan.stjude.cloud/#/proteinpaint/study/dkfz-ppc
ICGC_MB39	MB_Group3	Medulloblastoma Group3	age=4	Male	226	45	271	0.08	0.02	0.10	https://pecan.stjude.cloud/#/proteinpaint/study/dkfz-ppc
ICGC_MB45	MB_Group3	Medulloblastoma Group3	age=3	Male	1672	107	1779	0.60	0.04	0.64	https://pecan.stjude.cloud/#/proteinpaint/study/dkfz-ppc
ICGC_MB5	MB_Group3	Medulloblastoma Group3	age=6	Female	716	26	742	0.26	0.01	0.26	https://pecan.stjude.cloud/#/proteinpaint/study/dkfz-ppc
ICGC_MB50	MB_Group3	Medulloblastoma Group3	age=10	Female	1286	208	1494	0.46	0.07	0.53	https://pecan.stjude.cloud/#/proteinpaint/study/dkfz-ppc
ICGC_MB518	MB_Group3	Medulloblastoma Group3	age=13	Male	1087	171	1258	0.39	0.06	0.45	https://pecan.stjude.cloud/#/proteinpaint/study/dkfz-ppc
ICGC_MB800	MB_Group3	Medulloblastoma Group3	age=12	Female	1159	195	1354	0.41	0.07	0.48	https://pecan.stjude.cloud/#/proteinpaint/study/dkfz-ppc
ICGC_MB89	MB_Group3	Medulloblastoma Group3	age=4	Female	591	129	720	0.21	0.05	0.26	https://pecan.stjude.cloud/#/proteinpaint/study/dkfz-ppc
ICGC_MB9	MB_Group3	Medulloblastoma Group3	age=6	Male	544	103	647	0.19	0.04	0.23	https://pecan.stjude.cloud/#/proteinpaint/study/dkfz-ppc
ICGC_MB90	MB_Group3	Medulloblastoma Group3	age=1.6	Male	294	31	325	0.10	0.01	0.12	https://pecan.stjude.cloud/#/proteinpaint/study/dkfz-ppc
ICGC_MB95	MB_Group3	Medulloblastoma Group3	age=3	Male	243	27	270	0.09	0.01	0.10	https://pecan.stjude.cloud/#/proteinpaint/study/dkfz-ppc
ICGC_MB96	MB_Group3	Medulloblastoma Group3	age=3	Male	337	22	359	0.12	0.01	0.13	https://pecan.stjude.cloud/#/proteinpaint/study/dkfz-ppc
ICGC_MB98	MB_Group3	Medulloblastoma Group3	age=8	Male	910	87	997	0.32	0.03	0.36	https://pecan.stjude.cloud/#/proteinpaint/study/dkfz-ppc
MBRep_T27	MB_Group3	Medulloblastoma Group3	age=15.8	Male	3561	531	4092	1.27	0.19	1.46	https://pecan.stjude.cloud/#/proteinpaint/study/dkfz-ppc
MBRep_T54	MB_Group3	Medulloblastoma Group3	age=3	Male	838	263	1101	0.30	0.09	0.39	https://pecan.stjude.cloud/#/proteinpaint/study/dkfz-ppc
MBRep_T71	MB_Group3	Medulloblastoma Group3	age=9	Female	1116	169	1285	0.40	0.06	0.46	https://pecan.stjude.cloud/#/proteinpaint/study/dkfz-ppc
SJMB006	MB_Group3	Medulloblastoma Group3	age=3.3	Male	287	63	350	0.10	0.02	0.12	https://pecan.stjude.cloud/#/proteinpaint/study/dkfz-ppc
SJMB008	MB_Group3	Medulloblastoma Group3	age=13.6	Male	9544	453	9997	3.41	0.16	3.57	https://pecan.stjude.cloud/#/proteinpaint/study/dkfz-ppc
SJMB010	MB_Group3	Medulloblastoma Group3	age=6.8	Female	503	97	600	0.18	0.03	0.21	https://pecan.stjude.cloud/#/proteinpaint/study/dkfz-ppc
SJMB017	MB_Group3	Medulloblastoma Group3	age=10.8	Male	2736	1230	3966	0.98	0.44	1.42	https://pecan.stjude.cloud/#/proteinpaint/study/dkfz-ppc
SJMB025	MB_Group3	Medulloblastoma Group3	age=12.9	Male	1284	259	1543	0.46	0.09	0.55	https://pecan.stjude.cloud/#/proteinpaint/study/dkfz-ppc
SJMB030	MB_Group3	Medulloblastoma Group3	age=8.6	Male	1329	289	1618	0.47	0.10	0.58	https://pecan.stjude.cloud/#/proteinpaint/study/dkfz-ppc
SJMB031	MB_Group3	Medulloblastoma Group3	age=6.9	Male	2193	326	2519	0.78	0.12	0.90	https://pecan.stjude.cloud/#/proteinpaint/study/dkfz-ppc
SJMB039	MB_Group3	Medulloblastoma Group3	age=8.1999999999999993	Male	1630	121	1751	0.58	0.04	0.63	https://pecan.stjude.cloud/#/proteinpaint/study/dkfz-ppc
ICGC_MB108	MB_Group4	Medulloblastoma Group4	age=10	Male	603	142	745	0.22	0.05	0.27	https://pecan.stjude.cloud/#/proteinpaint/study/dkfz-ppc
ICGC_MB110	MB_Group4	Medulloblastoma Group4	age=10	Female	3647	240	3887	1.30	0.09	1.39	https://pecan.stjude.cloud/#/proteinpaint/study/dkfz-ppc
ICGC_MB114	MB_Group4	Medulloblastoma Group4	age=8	Male	553	105	658	0.20	0.04	0.23	https://pecan.stjude.cloud/#/proteinpaint/study/dkfz-ppc
ICGC_MB115	MB_Group4	Medulloblastoma Group4	age=16	Male	704	92	796	0.25	0.03	0.28	https://pecan.stjude.cloud/#/proteinpaint/study/dkfz-ppc
ICGC_MB118	MB_Group4	Medulloblastoma Group4	age=11	Male	862	115	977	0.31	0.04	0.35	https://pecan.stjude.cloud/#/proteinpaint/study/dkfz-ppc
ICGC_MB119	MB_Group4	Medulloblastoma Group4	age=5	Female	211	51	262	0.08	0.02	0.09	https://pecan.stjude.cloud/#/proteinpaint/study/dkfz-ppc
ICGC_MB121	MB_Group4	Medulloblastoma Group4	age=8	Male	493	54	547	0.18	0.02	0.20	https://pecan.stjude.cloud/#/proteinpaint/study/dkfz-ppc
ICGC_MB129	MB_Group4	Medulloblastoma Group4	age=16	Male	1293	175	1468	0.46	0.06	0.52	https://pecan.stjude.cloud/#/proteinpaint/study/dkfz-ppc
ICGC_MB15	MB_Group4	Medulloblastoma Group4	age=17	Male	1075	87	1162	0.38	0.03	0.42	https://pecan.stjude.cloud/#/proteinpaint/study/dkfz-ppc
ICGC_MB154	MB_Group4	Medulloblastoma Group4	age=3.8	Male	532	83	615	0.19	0.03	0.22	https://pecan.stjude.cloud/#/proteinpaint/study/dkfz-ppc
ICGC_MB174	MB_Group4	Medulloblastoma Group4	age=16	Male	0	0	0	0.00	0.00	0.00	https://pecan.stjude.cloud/#/proteinpaint/study/dkfz-ppc
ICGC_MB175	MB_Group4	Medulloblastoma Group4	age=11	Male	928	33	961	0.33	0.01	0.34	https://pecan.stjude.cloud/#/proteinpaint/study/dkfz-ppc
ICGC_MB177	MB_Group4	Medulloblastoma Group4	age=6	Female	1121	267	1388	0.40	0.10	0.50	https://pecan.stjude.cloud/#/proteinpaint/study/dkfz-ppc
ICGC_MB183	MB_Group4	Medulloblastoma Group4	age=3	Male	705	54	759	0.25	0.02	0.27	https://pecan.stjude.cloud/#/proteinpaint/study/dkfz-ppc
ICGC_MB184	MB_Group4	Medulloblastoma Group4	age=12	Male	660	114	774	0.24	0.04	0.28	https://pecan.stjude.cloud/#/proteinpaint/study/dkfz-ppc
ICGC_MB185	MB_Group4	Medulloblastoma Group4	age=3	Male	212	38	250	0.08	0.01	0.09	https://pecan.stjude.cloud/#/proteinpaint/study/dkfz-ppc
ICGC_MB19	MB_Group4	Medulloblastoma Group4	age=13	Female	737	137	874	0.26	0.05	0.31	https://pecan.stjude.cloud/#/proteinpaint/study/dkfz-ppc
ICGC_MB199	MB_Group4	Medulloblastoma Group4	age=9	Male	1050	153	1203	0.38	0.05	0.43	https://pecan.stjude.cloud/#/proteinpaint/study/dkfz-ppc
ICGC_MB2	MB_Group4	Medulloblastoma Group4	age=7	Male	410	58	468	0.15	0.02	0.17	https://pecan.stjude.cloud/#/proteinpaint/study/dkfz-ppc
ICGC_MB224	MB_Group4	Medulloblastoma Group4	age=9	Male	561	110	671	0.20	0.04	0.24	https://pecan.stjude.cloud/#/proteinpaint/study/dkfz-ppc
ICGC_MB227	MB_Group4	Medulloblastoma Group4	age=4	Male	354	55	409	0.13	0.02	0.15	https://pecan.stjude.cloud/#/proteinpaint/study/dkfz-ppc
ICGC_MB228	MB_Group4	Medulloblastoma Group4	age=8	Female	844	126	970	0.30	0.04	0.35	https://pecan.stjude.cloud/#/proteinpaint/study/dkfz-ppc
ICGC_MB229	MB_Group4	Medulloblastoma Group4	age=10	Male	477	65	542	0.17	0.02	0.19	https://pecan.stjude.cloud/#/proteinpaint/study/dkfz-ppc
ICGC_MB230	MB_Group4	Medulloblastoma Group4	age=4	Female	510	60	570	0.18	0.02	0.20	https://pecan.stjude.cloud/#/proteinpaint/study/dkfz-ppc
ICGC_MB232	MB_Group4	Medulloblastoma Group4	age=3	Male	378	65	443	0.14	0.02	0.16	https://pecan.stjude.cloud/#/proteinpaint/study/dkfz-ppc
ICGC_MB233	MB_Group4	Medulloblastoma Group4	age=9	Female	490	98	588	0.17	0.04	0.21	https://pecan.stjude.cloud/#/proteinpaint/study/dkfz-ppc
ICGC_MB236	MB_Group4	Medulloblastoma Group4	age=18	Male	1904	305	2209	0.68	0.11	0.79	https://pecan.stjude.cloud/#/proteinpaint/study/dkfz-ppc
ICGC_MB237	MB_Group4	Medulloblastoma Group4	age=11	Female	1022	169	1191	0.36	0.06	0.43	https://pecan.stjude.cloud/#/proteinpaint/study/dkfz-ppc
ICGC_MB24	MB_Group4	Medulloblastoma Group4	age=7	Male	310	38	348	0.11	0.01	0.12	https://pecan.stjude.cloud/#/proteinpaint/study/dkfz-ppc
ICGC_MB240	MB_Group4	Medulloblastoma Group4	age=4	Male	1395	192	1587	0.50	0.07	0.57	https://pecan.stjude.cloud/#/proteinpaint/study/dkfz-ppc
ICGC_MB241	MB_Group4	Medulloblastoma Group4	age=4	Male	412	64	476	0.15	0.02	0.17	https://pecan.stjude.cloud/#/proteinpaint/study/dkfz-ppc
ICGC_MB249	MB_Group4	Medulloblastoma Group4	age=11	Male	736	189	925	0.26	0.07	0.33	https://pecan.stjude.cloud/#/proteinpaint/study/dkfz-ppc
ICGC_MB26	MB_Group4	Medulloblastoma Group4	age=8	Male	876	117	993	0.31	0.04	0.35	https://pecan.stjude.cloud/#/proteinpaint/study/dkfz-ppc
ICGC_MB261	MB_Group4	Medulloblastoma Group4	age=8	Male	514	67	581	0.18	0.02	0.21	https://pecan.stjude.cloud/#/proteinpaint/study/dkfz-ppc
ICGC_MB264	MB_Group4	Medulloblastoma Group4	age=5	Female	266	42	308	0.10	0.01	0.11	https://pecan.stjude.cloud/#/proteinpaint/study/dkfz-ppc
ICGC_MB265	MB_Group4	Medulloblastoma Group4	age=9	Male	6443	9161	15604	2.30	3.27	5.57	https://pecan.stjude.cloud/#/proteinpaint/study/dkfz-ppc
ICGC_MB269	MB_Group4	Medulloblastoma Group4	age=9	Female	582	83	665	0.21	0.03	0.24	https://pecan.stjude.cloud/#/proteinpaint/study/dkfz-ppc
ICGC_MB270	MB_Group4	Medulloblastoma Group4	age=5	Male	544	61	605	0.19	0.02	0.22	https://pecan.stjude.cloud/#/proteinpaint/study/dkfz-ppc
ICGC_MB279	MB_Group4	Medulloblastoma Group4	age=6	Male	403	76	479	0.14	0.03	0.17	https://pecan.stjude.cloud/#/proteinpaint/study/dkfz-ppc
ICGC_MB280	MB_Group4	Medulloblastoma Group4	age=14	Female	1403	224	1627	0.50	0.08	0.58	https://pecan.stjude.cloud/#/proteinpaint/study/dkfz-ppc
ICGC_MB281	MB_Group4	Medulloblastoma Group4	age=12	Female	1461	220	1681	0.52	0.08	0.60	https://pecan.stjude.cloud/#/proteinpaint/study/dkfz-ppc
ICGC_MB282	MB_Group4	Medulloblastoma Group4	age=9	Male	457	61	518	0.16	0.02	0.18	https://pecan.stjude.cloud/#/proteinpaint/study/dkfz-ppc
ICGC_MB286	MB_Group4	Medulloblastoma Group4	age=7	Male	403	62	465	0.14	0.02	0.17	https://pecan.stjude.cloud/#/proteinpaint/study/dkfz-ppc
ICGC_MB287	MB_Group4	Medulloblastoma Group4	age=2	Female	220	45	265	0.08	0.02	0.09	https://pecan.stjude.cloud/#/proteinpaint/study/dkfz-ppc
ICGC_MB289	MB_Group4	Medulloblastoma Group4	age=8	Male	2965	753	3718	1.06	0.27	1.33	https://pecan.stjude.cloud/#/proteinpaint/study/dkfz-ppc
ICGC_MB294	MB_Group4	Medulloblastoma Group4	age=4	Male	447	101	548	0.16	0.04	0.20	https://pecan.stjude.cloud/#/proteinpaint/study/dkfz-ppc
ICGC_MB295	MB_Group4	Medulloblastoma Group4	age=2	Female	159	19	178	0.06	0.01	0.06	https://pecan.stjude.cloud/#/proteinpaint/study/dkfz-ppc
ICGC_MB299	MB_Group4	Medulloblastoma Group4	age=8	Male	34	1	35	0.01	0.00	0.01	https://pecan.stjude.cloud/#/proteinpaint/study/dkfz-ppc
ICGC_MB303	MB_Group4	Medulloblastoma Group4	age=9	Male	1323	273	1596	0.47	0.10	0.57	https://pecan.stjude.cloud/#/proteinpaint/study/dkfz-ppc
ICGC_MB304	MB_Group4	Medulloblastoma Group4	age=8	Male	1020	304	1324	0.36	0.11	0.47	https://pecan.stjude.cloud/#/proteinpaint/study/dkfz-ppc
ICGC_MB32	MB_Group4	Medulloblastoma Group4	age=8	Female	618	86	704	0.22	0.03	0.25	https://pecan.stjude.cloud/#/proteinpaint/study/dkfz-ppc
ICGC_MB38	MB_Group4	Medulloblastoma Group4	age=6	Male	752	96	848	0.27	0.03	0.30	https://pecan.stjude.cloud/#/proteinpaint/study/dkfz-ppc
ICGC_MB40	MB_Group4	Medulloblastoma Group4	age=3	Male	114	23	137	0.04	0.01	0.05	https://pecan.stjude.cloud/#/proteinpaint/study/dkfz-ppc
ICGC_MB49	MB_Group4	Medulloblastoma Group4	age=10	Male	742	198	940	0.26	0.07	0.34	https://pecan.stjude.cloud/#/proteinpaint/study/dkfz-ppc
ICGC_MB51	MB_Group4	Medulloblastoma Group4	age=7	Male	577	79	656	0.21	0.03	0.23	https://pecan.stjude.cloud/#/proteinpaint/study/dkfz-ppc
ICGC_MB57	MB_Group4	Medulloblastoma Group4	age=23	Female	903	80	983	0.32	0.03	0.35	https://pecan.stjude.cloud/#/proteinpaint/study/dkfz-ppc
ICGC_MB58	MB_Group4	Medulloblastoma Group4	age=19	Male	1894	115	2009	0.68	0.04	0.72	https://pecan.stjude.cloud/#/proteinpaint/study/dkfz-ppc
ICGC_MB6	MB_Group4	Medulloblastoma Group4	age=14	Female	1294	192	1486	0.46	0.07	0.53	https://pecan.stjude.cloud/#/proteinpaint/study/dkfz-ppc
ICGC_MB612	MB_Group4	Medulloblastoma Group4	age=5	Male	327	55	382	0.12	0.02	0.14	https://pecan.stjude.cloud/#/proteinpaint/study/dkfz-ppc
ICGC_MB64	MB_Group4	Medulloblastoma Group4	age=18	Male	926	162	1088	0.33	0.06	0.39	https://pecan.stjude.cloud/#/proteinpaint/study/dkfz-ppc
ICGC_MB65	MB_Group4	Medulloblastoma Group4	age=18	Male	649	84	733	0.23	0.03	0.26	https://pecan.stjude.cloud/#/proteinpaint/study/dkfz-ppc
ICGC_MB7	MB_Group4	Medulloblastoma Group4	age=9	Male	798	92	890	0.28	0.03	0.32	https://pecan.stjude.cloud/#/proteinpaint/study/dkfz-ppc
ICGC_MB71	MB_Group4	Medulloblastoma Group4	age=20	Male	1017	210	1227	0.36	0.07	0.44	https://pecan.stjude.cloud/#/proteinpaint/study/dkfz-ppc
ICGC_MB8	MB_Group4	Medulloblastoma Group4	age=11	Female	797	212	1009	0.28	0.08	0.36	https://pecan.stjude.cloud/#/proteinpaint/study/dkfz-ppc
ICGC_MB83	MB_Group4	Medulloblastoma Group4	age=14	Female	843	65	908	0.30	0.02	0.32	https://pecan.stjude.cloud/#/proteinpaint/study/dkfz-ppc
ICGC_MB84	MB_Group4	Medulloblastoma Group4	age=12	Male	1189	113	1302	0.42	0.04	0.47	https://pecan.stjude.cloud/#/proteinpaint/study/dkfz-ppc
ICGC_MB85	MB_Group4	Medulloblastoma Group4	age=5	Female	209	51	260	0.07	0.02	0.09	https://pecan.stjude.cloud/#/proteinpaint/study/dkfz-ppc
ICGC_MB86	MB_Group4	Medulloblastoma Group4	age=4	Male	432	49	481	0.15	0.02	0.17	https://pecan.stjude.cloud/#/proteinpaint/study/dkfz-ppc
ICGC_MB91	MB_Group4	Medulloblastoma Group4	age=15	Male	1022	141	1163	0.36	0.05	0.42	https://pecan.stjude.cloud/#/proteinpaint/study/dkfz-ppc
ICGC_MB92	MB_Group4	Medulloblastoma Group4	age=10	Male	1724	123	1847	0.62	0.04	0.66	https://pecan.stjude.cloud/#/proteinpaint/study/dkfz-ppc
ICGC_MB94	MB_Group4	Medulloblastoma Group4	age=15	Female	2170	250	2420	0.78	0.09	0.86	https://pecan.stjude.cloud/#/proteinpaint/study/dkfz-ppc
ICGC_MB99	MB_Group4	Medulloblastoma Group4	age=8	Male	855	229	1084	0.31	0.08	0.39	https://pecan.stjude.cloud/#/proteinpaint/study/dkfz-ppc
MBRep_T36	MB_Group4	Medulloblastoma Group4	age=8.4	Male	538	69	607	0.19	0.02	0.22	https://pecan.stjude.cloud/#/proteinpaint/study/dkfz-ppc
MBRep_T38	MB_Group4	Medulloblastoma Group4	age=8.6	Female	441	29	470	0.16	0.01	0.17	https://pecan.stjude.cloud/#/proteinpaint/study/dkfz-ppc
MBRep_T40	MB_Group4	Medulloblastoma Group4	age=9.4	Female	384	109	493	0.14	0.04	0.18	https://pecan.stjude.cloud/#/proteinpaint/study/dkfz-ppc
MBRep_T41	MB_Group4	Medulloblastoma Group4	age=8.9	Female	374	55	429	0.13	0.02	0.15	https://pecan.stjude.cloud/#/proteinpaint/study/dkfz-ppc
MBRep_T70	MB_Group4	Medulloblastoma Group4	age=9.1	Male	722	99	821	0.26	0.04	0.29	https://pecan.stjude.cloud/#/proteinpaint/study/dkfz-ppc
MBRep_T72	MB_Group4	Medulloblastoma Group4	age=11.3	Male	505	40	545	0.18	0.01	0.19	https://pecan.stjude.cloud/#/proteinpaint/study/dkfz-ppc
SJMB009	MB_Group4	Medulloblastoma Group4	age=9.3000000000000007	Male	541	70	611	0.19	0.03	0.22	https://pecan.stjude.cloud/#/proteinpaint/study/dkfz-ppc
SJMB011	MB_Group4	Medulloblastoma Group4	age=8.6999999999999993	Male	430	60	490	0.15	0.02	0.17	https://pecan.stjude.cloud/#/proteinpaint/study/dkfz-ppc
SJMB014	MB_Group4	Medulloblastoma Group4	age=9.1999999999999993	Male	508	75	583	0.18	0.03	0.21	https://pecan.stjude.cloud/#/proteinpaint/study/dkfz-ppc
SJMB016	MB_Group4	Medulloblastoma Group4	age=7.8	Female	2654	150	2804	0.95	0.05	1.00	https://pecan.stjude.cloud/#/proteinpaint/study/dkfz-ppc
SJMB018	MB_Group4	Medulloblastoma Group4	age=8.3000000000000007	Male	504	86	590	0.18	0.03	0.21	https://pecan.stjude.cloud/#/proteinpaint/study/dkfz-ppc
SJMB020	MB_Group4	Medulloblastoma Group4	age=5	Male	1040	90	1130	0.37	0.03	0.40	https://pecan.stjude.cloud/#/proteinpaint/study/dkfz-ppc
SJMB023	MB_Group4	Medulloblastoma Group4	age=5.4	Male	553	72	625	0.20	0.03	0.22	https://pecan.stjude.cloud/#/proteinpaint/study/dkfz-ppc
SJMB024	MB_Group4	Medulloblastoma Group4	age=6.8	Male	804	102	906	0.29	0.04	0.32	https://pecan.stjude.cloud/#/proteinpaint/study/dkfz-ppc
SJMB026	MB_Group4	Medulloblastoma Group4	age=4.3	Female	331	67	398	0.12	0.02	0.14	https://pecan.stjude.cloud/#/proteinpaint/study/dkfz-ppc
SJMB027	MB_Group4	Medulloblastoma Group4	age=9.8000000000000007	Male	344	38	382	0.12	0.01	0.14	https://pecan.stjude.cloud/#/proteinpaint/study/dkfz-ppc
SJMB029	MB_Group4	Medulloblastoma Group4	age=10.4	Male	610	79	689	0.22	0.03	0.25	https://pecan.stjude.cloud/#/proteinpaint/study/dkfz-ppc
SJMB032	MB_Group4	Medulloblastoma Group4	age=12.9	Female	1182	167	1349	0.42	0.06	0.48	https://pecan.stjude.cloud/#/proteinpaint/study/dkfz-ppc
SJMB034	MB_Group4	Medulloblastoma Group4	age=10.8	Male	722	85	807	0.26	0.03	0.29	https://pecan.stjude.cloud/#/proteinpaint/study/dkfz-ppc
SJMB035	MB_Group4	Medulloblastoma Group4	age=6.3	Male	370	42	412	0.13	0.01	0.15	https://pecan.stjude.cloud/#/proteinpaint/study/dkfz-ppc
SJMB036	MB_Group4	Medulloblastoma Group4	age=4	Female	352	64	416	0.13	0.02	0.15	https://pecan.stjude.cloud/#/proteinpaint/study/dkfz-ppc
SJMB037	MB_Group4	Medulloblastoma Group4	age=5.8	Male	406	49	455	0.14	0.02	0.16	https://pecan.stjude.cloud/#/proteinpaint/study/dkfz-ppc
SJMB038	MB_Group4	Medulloblastoma Group4	age=8.6999999999999993	Male	804	134	938	0.29	0.05	0.34	https://pecan.stjude.cloud/#/proteinpaint/study/dkfz-ppc
ICGC_LFS_MB1	MB_SHH	Medulloblastoma SHH	age=11	Female	2200	282	2482	0.79	0.10	0.89	https://pecan.stjude.cloud/#/proteinpaint/study/dkfz-ppc
ICGC_LFS_MB2	MB_SHH	Medulloblastoma SHH	age=14	Male	1973	239	2212	0.70	0.09	0.79	https://pecan.stjude.cloud/#/proteinpaint/study/dkfz-ppc
ICGC_MB1	MB_SHH	Medulloblastoma SHH	age=6	Female	494	56	550	0.18	0.02	0.20	https://pecan.stjude.cloud/#/proteinpaint/study/dkfz-ppc
ICGC_MB102	MB_SHH	Medulloblastoma SHH	age=23	Female	1770	323	2093	0.63	0.12	0.75	https://pecan.stjude.cloud/#/proteinpaint/study/dkfz-ppc
ICGC_MB12	MB_SHH	Medulloblastoma SHH	age=3	Male	225	23	248	0.08	0.01	0.09	https://pecan.stjude.cloud/#/proteinpaint/study/dkfz-ppc
ICGC_MB125	MB_SHH	Medulloblastoma SHH	age=19	Female	3129	863	3992	1.12	0.31	1.43	https://pecan.stjude.cloud/#/proteinpaint/study/dkfz-ppc
ICGC_MB132	MB_SHH	Medulloblastoma SHH	age=5	Female	300	21	321	0.11	0.01	0.11	https://pecan.stjude.cloud/#/proteinpaint/study/dkfz-ppc
ICGC_MB137	MB_SHH	Medulloblastoma SHH	age=10	Male	2573	558	3131	0.92	0.20	1.12	https://pecan.stjude.cloud/#/proteinpaint/study/dkfz-ppc
ICGC_MB142	MB_SHH	Medulloblastoma SHH	age=1.5	Male	258	35	293	0.09	0.01	0.10	https://pecan.stjude.cloud/#/proteinpaint/study/dkfz-ppc
ICGC_MB143	MB_SHH	Medulloblastoma SHH	age=22	Female	2061	200	2261	0.74	0.07	0.81	https://pecan.stjude.cloud/#/proteinpaint/study/dkfz-ppc
ICGC_MB145	MB_SHH	Medulloblastoma SHH	age=13	Male	2019	263	2282	0.72	0.09	0.81	https://pecan.stjude.cloud/#/proteinpaint/study/dkfz-ppc
ICGC_MB171	MB_SHH	Medulloblastoma SHH	age=11	Female	814	115	929	0.29	0.04	0.33	https://pecan.stjude.cloud/#/proteinpaint/study/dkfz-ppc
ICGC_MB179	MB_SHH	Medulloblastoma SHH	age=24	Female	2006	340	2346	0.72	0.12	0.84	https://pecan.stjude.cloud/#/proteinpaint/study/dkfz-ppc
ICGC_MB181	MB_SHH	Medulloblastoma SHH	age=22	Female	1137	282	1419	0.41	0.10	0.51	https://pecan.stjude.cloud/#/proteinpaint/study/dkfz-ppc
ICGC_MB193	MB_SHH	Medulloblastoma SHH	age=2.2999999999999998	Female	48	2	50	0.02	0.00	0.02	https://pecan.stjude.cloud/#/proteinpaint/study/dkfz-ppc
ICGC_MB204	MB_SHH	Medulloblastoma SHH	age=20	Female	1456	248	1704	0.52	0.09	0.61	https://pecan.stjude.cloud/#/proteinpaint/study/dkfz-ppc
ICGC_MB206	MB_SHH	Medulloblastoma SHH	age=5	Female	598	54	652	0.21	0.02	0.23	https://pecan.stjude.cloud/#/proteinpaint/study/dkfz-ppc
ICGC_MB21	MB_SHH	Medulloblastoma SHH	age=4	Female	359	52	411	0.13	0.02	0.15	https://pecan.stjude.cloud/#/proteinpaint/study/dkfz-ppc
ICGC_MB243	MB_SHH	Medulloblastoma SHH	age=10	Male	1705	116	1821	0.61	0.04	0.65	https://pecan.stjude.cloud/#/proteinpaint/study/dkfz-ppc
ICGC_MB244	MB_SHH	Medulloblastoma SHH	age=3	Male	135	24	159	0.05	0.01	0.06	https://pecan.stjude.cloud/#/proteinpaint/study/dkfz-ppc
ICGC_MB246	MB_SHH	Medulloblastoma SHH	age=25	Male	1303	182	1485	0.47	0.06	0.53	https://pecan.stjude.cloud/#/proteinpaint/study/dkfz-ppc
ICGC_MB250	MB_SHH	Medulloblastoma SHH	age=7	Male	886	77	963	0.32	0.03	0.34	https://pecan.stjude.cloud/#/proteinpaint/study/dkfz-ppc
ICGC_MB28	MB_SHH	Medulloblastoma SHH	age=1	Male	43	3	46	0.02	0.00	0.02	https://pecan.stjude.cloud/#/proteinpaint/study/dkfz-ppc
ICGC_MB3	MB_SHH	Medulloblastoma SHH	age=16	Male	1062	216	1278	0.38	0.08	0.46	https://pecan.stjude.cloud/#/proteinpaint/study/dkfz-ppc
ICGC_MB302	MB_SHH	Medulloblastoma SHH	age=16	Female	496	89	585	0.18	0.03	0.21	https://pecan.stjude.cloud/#/proteinpaint/study/dkfz-ppc
ICGC_MB34	MB_SHH	Medulloblastoma SHH	age=13	Female	3576	301	3877	1.28	0.11	1.38	https://pecan.stjude.cloud/#/proteinpaint/study/dkfz-ppc
ICGC_MB35	MB_SHH	Medulloblastoma SHH	age=4	Female	319	19	338	0.11	0.01	0.12	https://pecan.stjude.cloud/#/proteinpaint/study/dkfz-ppc
ICGC_MB37	MB_SHH	Medulloblastoma SHH	age=1	Female	84	14	98	0.03	0.00	0.04	https://pecan.stjude.cloud/#/proteinpaint/study/dkfz-ppc
ICGC_MB53	MB_SHH	Medulloblastoma SHH	age=20	Male	1872	181	2053	0.67	0.06	0.73	https://pecan.stjude.cloud/#/proteinpaint/study/dkfz-ppc
ICGC_MB60	MB_SHH	Medulloblastoma SHH	age=23	Male	1334	363	1697	0.48	0.13	0.61	https://pecan.stjude.cloud/#/proteinpaint/study/dkfz-ppc
ICGC_MB66	MB_SHH	Medulloblastoma SHH	age=25	Male	1960	450	2410	0.70	0.16	0.86	https://pecan.stjude.cloud/#/proteinpaint/study/dkfz-ppc
ICGC_MB67	MB_SHH	Medulloblastoma SHH	age=22	Male	968	146	1114	0.35	0.05	0.40	https://pecan.stjude.cloud/#/proteinpaint/study/dkfz-ppc
ICGC_MB68	MB_SHH	Medulloblastoma SHH	age=22	Female	2031	333	2364	0.73	0.12	0.84	https://pecan.stjude.cloud/#/proteinpaint/study/dkfz-ppc
ICGC_MB74	MB_SHH	Medulloblastoma SHH	age=23	Male	2337	589	2926	0.83	0.21	1.04	https://pecan.stjude.cloud/#/proteinpaint/study/dkfz-ppc
ICGC_MB88	MB_SHH	Medulloblastoma SHH	age=2	Male	300	53	353	0.11	0.02	0.13	https://pecan.stjude.cloud/#/proteinpaint/study/dkfz-ppc
SJMB003	MB_SHH	Medulloblastoma SHH	age=13	Female	695	81	776	0.25	0.03	0.28	https://pecan.stjude.cloud/#/proteinpaint/study/dkfz-ppc
SJMB004	MB_SHH	Medulloblastoma SHH	age=5	Male	1052	191	1243	0.38	0.07	0.44	https://pecan.stjude.cloud/#/proteinpaint/study/dkfz-ppc
SJMB012	MB_SHH	Medulloblastoma SHH	age=8.5	Male	3658	181	3839	1.31	0.06	1.37	https://pecan.stjude.cloud/#/proteinpaint/study/dkfz-ppc
SJMB013	MB_SHH	Medulloblastoma SHH	age=5.0999999999999996	Male	219	42	261	0.08	0.01	0.09	https://pecan.stjude.cloud/#/proteinpaint/study/dkfz-ppc
SJMB033	MB_SHH	Medulloblastoma SHH	age=16.7	Male	1369	344	1713	0.49	0.12	0.61	https://pecan.stjude.cloud/#/proteinpaint/study/dkfz-ppc
ICGC_MB112	MB_WNT	Medulloblastoma WNT	age=7	Male	1245	217	1462	0.44	0.08	0.52	https://pecan.stjude.cloud/#/proteinpaint/study/dkfz-ppc
ICGC_MB113	MB_WNT	Medulloblastoma WNT	age=14	Female	1108	342	1450	0.40	0.12	0.52	https://pecan.stjude.cloud/#/proteinpaint/study/dkfz-ppc
ICGC_MB117	MB_WNT	Medulloblastoma WNT	age=13	Female	1032	235	1267	0.37	0.08	0.45	https://pecan.stjude.cloud/#/proteinpaint/study/dkfz-ppc
ICGC_MB122	MB_WNT	Medulloblastoma WNT	age=11	Male	1156	264	1420	0.41	0.09	0.51	https://pecan.stjude.cloud/#/proteinpaint/study/dkfz-ppc
ICGC_MB124	MB_WNT	Medulloblastoma WNT	age=17	Female	1738	380	2118	0.62	0.14	0.76	https://pecan.stjude.cloud/#/proteinpaint/study/dkfz-ppc
ICGC_MB130	MB_WNT	Medulloblastoma WNT	age=7	Female	1040	280	1320	0.37	0.10	0.47	https://pecan.stjude.cloud/#/proteinpaint/study/dkfz-ppc
ICGC_MB14	MB_WNT	Medulloblastoma WNT	age=14	Female	1145	183	1328	0.41	0.07	0.47	https://pecan.stjude.cloud/#/proteinpaint/study/dkfz-ppc
ICGC_MB176	MB_WNT	Medulloblastoma WNT	age=9	Female	536	127	663	0.19	0.05	0.24	https://pecan.stjude.cloud/#/proteinpaint/study/dkfz-ppc
ICGC_MB20	MB_WNT	Medulloblastoma WNT	age=9	Female	925	219	1144	0.33	0.08	0.41	https://pecan.stjude.cloud/#/proteinpaint/study/dkfz-ppc
ICGC_MB23	MB_WNT	Medulloblastoma WNT	age=10	Female	2194	247	2441	0.78	0.09	0.87	https://pecan.stjude.cloud/#/proteinpaint/study/dkfz-ppc
ICGC_MB242	MB_WNT	Medulloblastoma WNT	age=7	Male	733	174	907	0.26	0.06	0.32	https://pecan.stjude.cloud/#/proteinpaint/study/dkfz-ppc
ICGC_MB31	MB_WNT	Medulloblastoma WNT	age=14	Female	1785	489	2274	0.64	0.17	0.81	https://pecan.stjude.cloud/#/proteinpaint/study/dkfz-ppc
ICGC_MB46	MB_WNT	Medulloblastoma WNT	age=6	Female	732	128	860	0.26	0.05	0.31	https://pecan.stjude.cloud/#/proteinpaint/study/dkfz-ppc
SJMB001	MB_WNT	Medulloblastoma WNT	age=5	Female	420	105	525	0.15	0.04	0.19	https://pecan.stjude.cloud/#/proteinpaint/study/dkfz-ppc
SJMB002	MB_WNT	Medulloblastoma WNT	age=15	Male	675	184	859	0.24	0.07	0.31	https://pecan.stjude.cloud/#/proteinpaint/study/dkfz-ppc
SJMB028	MB_WNT	Medulloblastoma WNT	age=11.6	Male	819	209	1028	0.29	0.07	0.37	https://pecan.stjude.cloud/#/proteinpaint/study/dkfz-ppc
SJMB040	MB_WNT	Medulloblastoma WNT	age=8.1999999999999993	Female	772	202	974	0.28	0.07	0.35	https://pecan.stjude.cloud/#/proteinpaint/study/dkfz-ppc
SJMB041	MB_WNT	Medulloblastoma WNT	age=7.5	Female	1372	53	1425	0.49	0.02	0.51	https://pecan.stjude.cloud/#/proteinpaint/study/dkfz-ppc
SJNBL002	NB	Neuroblastoma	age=2.6	Female	1577	73	1650	0.56	0.03	0.59	https://pecan.stjude.cloud/#/proteinpaint/study/dkfz-ppc
SJNBL003	NB	Neuroblastoma	age=5.6	Female	2111	109	2220	0.75	0.04	0.79	https://pecan.stjude.cloud/#/proteinpaint/study/dkfz-ppc
SJNBL007	NB	Neuroblastoma	age=2.6	Male	361	31	392	0.13	0.01	0.14	https://pecan.stjude.cloud/#/proteinpaint/study/dkfz-ppc
SJNBL009	NB	Neuroblastoma	age=5.9	Male	2845	113	2958	1.02	0.04	1.06	https://pecan.stjude.cloud/#/proteinpaint/study/dkfz-ppc
SJNBL012	NB	Neuroblastoma	age=7.4	Male	580	40	620	0.21	0.01	0.22	https://pecan.stjude.cloud/#/proteinpaint/study/dkfz-ppc
SJNBL016	NB	Neuroblastoma	age=3.5	Female	1239	48	1287	0.44	0.02	0.46	https://pecan.stjude.cloud/#/proteinpaint/study/dkfz-ppc
SJNBL018	NB	Neuroblastoma	age=3.1	Male	1943	75	2018	0.69	0.03	0.72	https://pecan.stjude.cloud/#/proteinpaint/study/dkfz-ppc
SJNBL019	NB	Neuroblastoma	age=3	Male	728	42	770	0.26	0.01	0.28	https://pecan.stjude.cloud/#/proteinpaint/study/dkfz-ppc
SJNBL020	NB	Neuroblastoma	age=24.1	Male	645	29	674	0.23	0.01	0.24	https://pecan.stjude.cloud/#/proteinpaint/study/dkfz-ppc
SJNBL022	NB	Neuroblastoma	age=2.1	Female	2	2	4	0.00	0.00	0.00	https://pecan.stjude.cloud/#/proteinpaint/study/dkfz-ppc
SJNBL024	NB	Neuroblastoma	age=9.9	Male	1261	63	1324	0.45	0.02	0.47	https://pecan.stjude.cloud/#/proteinpaint/study/dkfz-ppc
SJNBL025	NB	Neuroblastoma	age=7.5	Male	2682	97	2779	0.96	0.03	0.99	https://pecan.stjude.cloud/#/proteinpaint/study/dkfz-ppc
SJNBL026	NB	Neuroblastoma	age=8	Male	175	10	185	0.06	0.00	0.07	https://pecan.stjude.cloud/#/proteinpaint/study/dkfz-ppc
SJNBL031	NB	Neuroblastoma	age=5.5	Male	1838	100	1938	0.66	0.04	0.69	https://pecan.stjude.cloud/#/proteinpaint/study/dkfz-ppc
SJNBL034	NB	Neuroblastoma	age=5.6	Female	2909	118	3027	1.04	0.04	1.08	https://pecan.stjude.cloud/#/proteinpaint/study/dkfz-ppc
SJNBL036	NB	Neuroblastoma	age=0.9	Female	244	7	251	0.09	0.00	0.09	https://pecan.stjude.cloud/#/proteinpaint/study/dkfz-ppc
SJNBL038	NB	Neuroblastoma	age=4.0999999999999996	Female	1483	77	1560	0.53	0.03	0.56	https://pecan.stjude.cloud/#/proteinpaint/study/dkfz-ppc
SJNBL041	NB	Neuroblastoma	age=13.3	Male	1501	64	1565	0.54	0.02	0.56	https://pecan.stjude.cloud/#/proteinpaint/study/dkfz-ppc
SJNBL042	NB	Neuroblastoma	age=3.2	Female	1472	73	1545	0.53	0.03	0.55	https://pecan.stjude.cloud/#/proteinpaint/study/dkfz-ppc
SJNBL045	NB	Neuroblastoma	age=2.9	Female	1492	71	1563	0.53	0.03	0.56	https://pecan.stjude.cloud/#/proteinpaint/study/dkfz-ppc
SJOS002	OS	Osteosarcoma	age=13	Female	3605	179	3784	1.29	0.06	1.35	https://pecan.stjude.cloud/#/proteinpaint/study/dkfz-ppc
SJOS003	OS	Osteosarcoma	age=11	Male	2305	107	2412	0.82	0.04	0.86	https://pecan.stjude.cloud/#/proteinpaint/study/dkfz-ppc
SJOS004	OS	Osteosarcoma	age=16	Female	4667	181	4848	1.67	0.06	1.73	https://pecan.stjude.cloud/#/proteinpaint/study/dkfz-ppc
SJOS007	OS	Osteosarcoma	age=15	Male	2286	65	2351	0.82	0.02	0.84	https://pecan.stjude.cloud/#/proteinpaint/study/dkfz-ppc
SJOS010	OS	Osteosarcoma	age=9	Male	5249	339	5588	1.87	0.12	2.00	https://pecan.stjude.cloud/#/proteinpaint/study/dkfz-ppc
SJOS011	OS	Osteosarcoma	age=13	Male	5855	320	6175	2.09	0.11	2.21	https://pecan.stjude.cloud/#/proteinpaint/study/dkfz-ppc
SJOS012	OS	Osteosarcoma	age=16	Female	2093	75	2168	0.75	0.03	0.77	https://pecan.stjude.cloud/#/proteinpaint/study/dkfz-ppc
SJOS013	OS	Osteosarcoma	age=14	Female	6295	256	6551	2.25	0.09	2.34	https://pecan.stjude.cloud/#/proteinpaint/study/dkfz-ppc
SJOS014	OS	Osteosarcoma	age=10	Male	1536	69	1605	0.55	0.02	0.57	https://pecan.stjude.cloud/#/proteinpaint/study/dkfz-ppc
SJOS015	OS	Osteosarcoma	age=14	Female	2454	79	2533	0.88	0.03	0.90	https://pecan.stjude.cloud/#/proteinpaint/study/dkfz-ppc
SJOS016	OS	Osteosarcoma	age=20	Male	6473	282	6755	2.31	0.10	2.41	https://pecan.stjude.cloud/#/proteinpaint/study/dkfz-ppc
SJOS017	OS	Osteosarcoma	age=8	Male	1355	71	1426	0.48	0.03	0.51	https://pecan.stjude.cloud/#/proteinpaint/study/dkfz-ppc
SJOS018	OS	Osteosarcoma	age=9	Male	3381	154	3535	1.21	0.06	1.26	https://pecan.stjude.cloud/#/proteinpaint/study/dkfz-ppc
SJOS019	OS	Osteosarcoma	age=11	Female	1956	104	2060	0.70	0.04	0.74	https://pecan.stjude.cloud/#/proteinpaint/study/dkfz-ppc
ICGC_PA10	PA	Pilocytic astrocytoma	age=3	Female	71	7	78	0.03	0.00	0.03	https://pecan.stjude.cloud/#/proteinpaint/study/dkfz-ppc
ICGC_PA100	PA	Pilocytic astrocytoma	age=1	Female	63	3	66	0.02	0.00	0.02	https://pecan.stjude.cloud/#/proteinpaint/study/dkfz-ppc
ICGC_PA102	PA	Pilocytic astrocytoma	age=15	Male	53	3	56	0.02	0.00	0.02	https://pecan.stjude.cloud/#/proteinpaint/study/dkfz-ppc
ICGC_PA103	PA	Pilocytic astrocytoma	age=7	Male	27	4	31	0.01	0.00	0.01	https://pecan.stjude.cloud/#/proteinpaint/study/dkfz-ppc
ICGC_PA107	PA	Pilocytic astrocytoma	age=4	Female	58	10	68	0.02	0.00	0.02	https://pecan.stjude.cloud/#/proteinpaint/study/dkfz-ppc
ICGC_PA108	PA	Pilocytic astrocytoma	age=5	Female	64	7	71	0.02	0.00	0.03	https://pecan.stjude.cloud/#/proteinpaint/study/dkfz-ppc
ICGC_PA109	PA	Pilocytic astrocytoma	age=5	Female	118	9	127	0.04	0.00	0.05	https://pecan.stjude.cloud/#/proteinpaint/study/dkfz-ppc
ICGC_PA11	PA	Pilocytic astrocytoma	age=11	Female	313	15	328	0.11	0.01	0.12	https://pecan.stjude.cloud/#/proteinpaint/study/dkfz-ppc
ICGC_PA112	PA	Pilocytic astrocytoma	age=14	Male	143	7	150	0.05	0.00	0.05	https://pecan.stjude.cloud/#/proteinpaint/study/dkfz-ppc
ICGC_PA113	PA	Pilocytic astrocytoma	age=1	Female	26	2	28	0.01	0.00	0.01	https://pecan.stjude.cloud/#/proteinpaint/study/dkfz-ppc
ICGC_PA12	PA	Pilocytic astrocytoma	age=14	Female	242	15	257	0.09	0.01	0.09	https://pecan.stjude.cloud/#/proteinpaint/study/dkfz-ppc
ICGC_PA126	PA	Pilocytic astrocytoma	age=9	Female	93	5	98	0.03	0.00	0.04	https://pecan.stjude.cloud/#/proteinpaint/study/dkfz-ppc
ICGC_PA129	PA	Pilocytic astrocytoma	age=25	Male	302	20	322	0.11	0.01	0.12	https://pecan.stjude.cloud/#/proteinpaint/study/dkfz-ppc
ICGC_PA131	PA	Pilocytic astrocytoma	age=20	Female	279	26	305	0.10	0.01	0.11	https://pecan.stjude.cloud/#/proteinpaint/study/dkfz-ppc
ICGC_PA132_convey	PA	Pilocytic astrocytoma	age=12	Female	191	11	202	0.07	0.00	0.07	https://pecan.stjude.cloud/#/proteinpaint/study/dkfz-ppc
ICGC_PA134	PA	Pilocytic astrocytoma	age=7	Male	46	1	47	0.02	0.00	0.02	https://pecan.stjude.cloud/#/proteinpaint/study/dkfz-ppc
ICGC_PA135	PA	Pilocytic astrocytoma	age=3	Male	37	2	39	0.01	0.00	0.01	https://pecan.stjude.cloud/#/proteinpaint/study/dkfz-ppc
ICGC_PA136	PA	Pilocytic astrocytoma	age=14	Female	250	20	270	0.09	0.01	0.10	https://pecan.stjude.cloud/#/proteinpaint/study/dkfz-ppc
ICGC_PA138	PA	Pilocytic astrocytoma	age=11	Female	84	8	92	0.03	0.00	0.03	https://pecan.stjude.cloud/#/proteinpaint/study/dkfz-ppc
ICGC_PA14	PA	Pilocytic astrocytoma	age=5	Female	55	4	59	0.02	0.00	0.02	https://pecan.stjude.cloud/#/proteinpaint/study/dkfz-ppc
ICGC_PA140	PA	Pilocytic astrocytoma	age=10	Female	215	20	235	0.08	0.01	0.08	https://pecan.stjude.cloud/#/proteinpaint/study/dkfz-ppc
ICGC_PA143	PA	Pilocytic astrocytoma	age=17	Female	219	14	233	0.08	0.00	0.08	https://pecan.stjude.cloud/#/proteinpaint/study/dkfz-ppc
ICGC_PA144	PA	Pilocytic astrocytoma	age=2	Female	110	6	116	0.04	0.00	0.04	https://pecan.stjude.cloud/#/proteinpaint/study/dkfz-ppc
ICGC_PA145	PA	Pilocytic astrocytoma	age=7	Female	75	5	80	0.03	0.00	0.03	https://pecan.stjude.cloud/#/proteinpaint/study/dkfz-ppc
ICGC_PA147	PA	Pilocytic astrocytoma	age=12	Male	176	8	184	0.06	0.00	0.07	https://pecan.stjude.cloud/#/proteinpaint/study/dkfz-ppc
ICGC_PA148	PA	Pilocytic astrocytoma	age=1	Male	61	9	70	0.02	0.00	0.03	https://pecan.stjude.cloud/#/proteinpaint/study/dkfz-ppc
ICGC_PA150	PA	Pilocytic astrocytoma	age=2	Male	62	5	67	0.02	0.00	0.02	https://pecan.stjude.cloud/#/proteinpaint/study/dkfz-ppc
ICGC_PA157	PA	Pilocytic astrocytoma	age=11	Female	58	7	65	0.02	0.00	0.02	https://pecan.stjude.cloud/#/proteinpaint/study/dkfz-ppc
ICGC_PA158	PA	Pilocytic astrocytoma	age=5	Female	38	4	42	0.01	0.00	0.01	https://pecan.stjude.cloud/#/proteinpaint/study/dkfz-ppc
ICGC_PA159	PA	Pilocytic astrocytoma	age=5	Male	139	20	159	0.05	0.01	0.06	https://pecan.stjude.cloud/#/proteinpaint/study/dkfz-ppc
ICGC_PA161	PA	Pilocytic astrocytoma	age=1	Male	111	6	117	0.04	0.00	0.04	https://pecan.stjude.cloud/#/proteinpaint/study/dkfz-ppc
ICGC_PA162	PA	Pilocytic astrocytoma	age=7	Male	44	6	50	0.02	0.00	0.02	https://pecan.stjude.cloud/#/proteinpaint/study/dkfz-ppc
ICGC_PA165	PA	Pilocytic astrocytoma	age=5	Male	147	11	158	0.05	0.00	0.06	https://pecan.stjude.cloud/#/proteinpaint/study/dkfz-ppc
ICGC_PA166	PA	Pilocytic astrocytoma	age=8	Female	153	13	166	0.05	0.00	0.06	https://pecan.stjude.cloud/#/proteinpaint/study/dkfz-ppc
ICGC_PA17	PA	Pilocytic astrocytoma	age=4	Male	73	2	75	0.03	0.00	0.03	https://pecan.stjude.cloud/#/proteinpaint/study/dkfz-ppc
ICGC_PA21	PA	Pilocytic astrocytoma	age=15	Female	181	19	200	0.06	0.01	0.07	https://pecan.stjude.cloud/#/proteinpaint/study/dkfz-ppc
ICGC_PA22	PA	Pilocytic astrocytoma	age=4	Male	266	18	284	0.10	0.01	0.10	https://pecan.stjude.cloud/#/proteinpaint/study/dkfz-ppc
ICGC_PA24	PA	Pilocytic astrocytoma	age=2	Male	78	5	83	0.03	0.00	0.03	https://pecan.stjude.cloud/#/proteinpaint/study/dkfz-ppc
ICGC_PA25	PA	Pilocytic astrocytoma	age=3	Male	60	3	63	0.02	0.00	0.02	https://pecan.stjude.cloud/#/proteinpaint/study/dkfz-ppc
ICGC_PA27	PA	Pilocytic astrocytoma	age=3	Female	84	9	93	0.03	0.00	0.03	https://pecan.stjude.cloud/#/proteinpaint/study/dkfz-ppc
ICGC_PA28	PA	Pilocytic astrocytoma	age=8	Female	61	3	64	0.02	0.00	0.02	https://pecan.stjude.cloud/#/proteinpaint/study/dkfz-ppc
ICGC_PA29	PA	Pilocytic astrocytoma	age=12	Male	130	12	142	0.05	0.00	0.05	https://pecan.stjude.cloud/#/proteinpaint/study/dkfz-ppc
ICGC_PA3	PA	Pilocytic astrocytoma	age=3	Female	95	13	108	0.03	0.00	0.04	https://pecan.stjude.cloud/#/proteinpaint/study/dkfz-ppc
ICGC_PA30	PA	Pilocytic astrocytoma	age=14	Female	421	27	448	0.15	0.01	0.16	https://pecan.stjude.cloud/#/proteinpaint/study/dkfz-ppc
ICGC_PA33	PA	Pilocytic astrocytoma	age=4	Male	46	5	51	0.02	0.00	0.02	https://pecan.stjude.cloud/#/proteinpaint/study/dkfz-ppc
ICGC_PA34	PA	Pilocytic astrocytoma	age=2	Male	44	5	49	0.02	0.00	0.02	https://pecan.stjude.cloud/#/proteinpaint/study/dkfz-ppc
ICGC_PA36	PA	Pilocytic astrocytoma	age=11	Female	287	14	301	0.10	0.00	0.11	https://pecan.stjude.cloud/#/proteinpaint/study/dkfz-ppc
ICGC_PA37	PA	Pilocytic astrocytoma	age=9	Male	152	17	169	0.05	0.01	0.06	https://pecan.stjude.cloud/#/proteinpaint/study/dkfz-ppc
ICGC_PA39	PA	Pilocytic astrocytoma	age=9	Female	128	10	138	0.05	0.00	0.05	https://pecan.stjude.cloud/#/proteinpaint/study/dkfz-ppc
ICGC_PA4	PA	Pilocytic astrocytoma	age=1	Male	71	9	80	0.03	0.00	0.03	https://pecan.stjude.cloud/#/proteinpaint/study/dkfz-ppc
ICGC_PA41	PA	Pilocytic astrocytoma	age=15	Female	117	4	121	0.04	0.00	0.04	https://pecan.stjude.cloud/#/proteinpaint/study/dkfz-ppc
ICGC_PA42	PA	Pilocytic astrocytoma	age=3	Male	30	1	31	0.01	0.00	0.01	https://pecan.stjude.cloud/#/proteinpaint/study/dkfz-ppc
ICGC_PA43	PA	Pilocytic astrocytoma	age=6	Female	217	13	230	0.08	0.00	0.08	https://pecan.stjude.cloud/#/proteinpaint/study/dkfz-ppc
ICGC_PA46	PA	Pilocytic astrocytoma	age=9	Male	150	11	161	0.05	0.00	0.06	https://pecan.stjude.cloud/#/proteinpaint/study/dkfz-ppc
ICGC_PA48	PA	Pilocytic astrocytoma	age=3	Female	93	10	103	0.03	0.00	0.04	https://pecan.stjude.cloud/#/proteinpaint/study/dkfz-ppc
ICGC_PA5	PA	Pilocytic astrocytoma	age=4	Female	67	5	72	0.02	0.00	0.03	https://pecan.stjude.cloud/#/proteinpaint/study/dkfz-ppc
ICGC_PA50	PA	Pilocytic astrocytoma	age=6	Male	81	10	91	0.03	0.00	0.03	https://pecan.stjude.cloud/#/proteinpaint/study/dkfz-ppc
ICGC_PA53	PA	Pilocytic astrocytoma	age=10	Male	106	4	110	0.04	0.00	0.04	https://pecan.stjude.cloud/#/proteinpaint/study/dkfz-ppc
ICGC_PA54_convey	PA	Pilocytic astrocytoma	age=11	Female	132	12	144	0.05	0.00	0.05	https://pecan.stjude.cloud/#/proteinpaint/study/dkfz-ppc
ICGC_PA55	PA	Pilocytic astrocytoma	age=5	Female	102	4	106	0.04	0.00	0.04	https://pecan.stjude.cloud/#/proteinpaint/study/dkfz-ppc
ICGC_PA56	PA	Pilocytic astrocytoma	age=9	Male	75	7	82	0.03	0.00	0.03	https://pecan.stjude.cloud/#/proteinpaint/study/dkfz-ppc
ICGC_PA58	PA	Pilocytic astrocytoma	age=13	Male	205	14	219	0.07	0.00	0.08	https://pecan.stjude.cloud/#/proteinpaint/study/dkfz-ppc
ICGC_PA59	PA	Pilocytic astrocytoma	age=5	Female	58	6	64	0.02	0.00	0.02	https://pecan.stjude.cloud/#/proteinpaint/study/dkfz-ppc
ICGC_PA62	PA	Pilocytic astrocytoma	age=4	Female	73	8	81	0.03	0.00	0.03	https://pecan.stjude.cloud/#/proteinpaint/study/dkfz-ppc
ICGC_PA63	PA	Pilocytic astrocytoma	age=17	Female	288	24	312	0.10	0.01	0.11	https://pecan.stjude.cloud/#/proteinpaint/study/dkfz-ppc
ICGC_PA64	PA	Pilocytic astrocytoma	age=4	Male	52	7	59	0.02	0.00	0.02	https://pecan.stjude.cloud/#/proteinpaint/study/dkfz-ppc
ICGC_PA65	PA	Pilocytic astrocytoma	age=16	Male	869	16	885	0.31	0.01	0.32	https://pecan.stjude.cloud/#/proteinpaint/study/dkfz-ppc
ICGC_PA69	PA	Pilocytic astrocytoma	age=6	Female	292	37	329	0.10	0.01	0.12	https://pecan.stjude.cloud/#/proteinpaint/study/dkfz-ppc
ICGC_PA70	PA	Pilocytic astrocytoma	age=6	Male	86	7	93	0.03	0.00	0.03	https://pecan.stjude.cloud/#/proteinpaint/study/dkfz-ppc
ICGC_PA71	PA	Pilocytic astrocytoma	age=2	Female	77	8	85	0.03	0.00	0.03	https://pecan.stjude.cloud/#/proteinpaint/study/dkfz-ppc
ICGC_PA73	PA	Pilocytic astrocytoma	age=9	Male	353	17	370	0.13	0.01	0.13	https://pecan.stjude.cloud/#/proteinpaint/study/dkfz-ppc
ICGC_PA75	PA	Pilocytic astrocytoma	age=14	Male	465	19	484	0.17	0.01	0.17	https://pecan.stjude.cloud/#/proteinpaint/study/dkfz-ppc
ICGC_PA79	PA	Pilocytic astrocytoma	age=6	Male	84	4	88	0.03	0.00	0.03	https://pecan.stjude.cloud/#/proteinpaint/study/dkfz-ppc
ICGC_PA8	PA	Pilocytic astrocytoma	age=7	Female	39	5	44	0.01	0.00	0.02	https://pecan.stjude.cloud/#/proteinpaint/study/dkfz-ppc
ICGC_PA81	PA	Pilocytic astrocytoma	age=14	Male	105	6	111	0.04	0.00	0.04	https://pecan.stjude.cloud/#/proteinpaint/study/dkfz-ppc
ICGC_PA82	PA	Pilocytic astrocytoma	age=12	Male	147	21	168	0.05	0.01	0.06	https://pecan.stjude.cloud/#/proteinpaint/study/dkfz-ppc
ICGC_PA83	PA	Pilocytic astrocytoma	age=8	Female	162	7	169	0.06	0.00	0.06	https://pecan.stjude.cloud/#/proteinpaint/study/dkfz-ppc
ICGC_PA84	PA	Pilocytic astrocytoma	age=9	Male	211	19	230	0.08	0.01	0.08	https://pecan.stjude.cloud/#/proteinpaint/study/dkfz-ppc
ICGC_PA85	PA	Pilocytic astrocytoma	age=4	Female	70	3	73	0.03	0.00	0.03	https://pecan.stjude.cloud/#/proteinpaint/study/dkfz-ppc
ICGC_PA86	PA	Pilocytic astrocytoma	age=11	Male	80	9	89	0.03	0.00	0.03	https://pecan.stjude.cloud/#/proteinpaint/study/dkfz-ppc
ICGC_PA87	PA	Pilocytic astrocytoma	age=4	Female	111	6	117	0.04	0.00	0.04	https://pecan.stjude.cloud/#/proteinpaint/study/dkfz-ppc
ICGC_PA88	PA	Pilocytic astrocytoma	age=6	Female	61	2	63	0.02	0.00	0.02	https://pecan.stjude.cloud/#/proteinpaint/study/dkfz-ppc
ICGC_PA89	PA	Pilocytic astrocytoma	age=8	Male	20	2	22	0.01	0.00	0.01	https://pecan.stjude.cloud/#/proteinpaint/study/dkfz-ppc
ICGC_PA9	PA	Pilocytic astrocytoma	age=15	Female	70	6	76	0.03	0.00	0.03	https://pecan.stjude.cloud/#/proteinpaint/study/dkfz-ppc
ICGC_PA91	PA	Pilocytic astrocytoma	age=3	Female	68	4	72	0.02	0.00	0.03	https://pecan.stjude.cloud/#/proteinpaint/study/dkfz-ppc
ICGC_PA93	PA	Pilocytic astrocytoma	age=21	Female	506	38	544	0.18	0.01	0.19	https://pecan.stjude.cloud/#/proteinpaint/study/dkfz-ppc
ICGC_PA94	PA	Pilocytic astrocytoma	age=4	Female	48	8	56	0.02	0.00	0.02	https://pecan.stjude.cloud/#/proteinpaint/study/dkfz-ppc
ICGC_PA95	PA	Pilocytic astrocytoma	age=7	Female	112	7	119	0.04	0.00	0.04	https://pecan.stjude.cloud/#/proteinpaint/study/dkfz-ppc
ICGC_PA96	PA	Pilocytic astrocytoma	age=15	Female	66	4	70	0.02	0.00	0.03	https://pecan.stjude.cloud/#/proteinpaint/study/dkfz-ppc
ICGC_PA97	PA	Pilocytic astrocytoma	age=8	Female	69	3	72	0.02	0.00	0.03	https://pecan.stjude.cloud/#/proteinpaint/study/dkfz-ppc
ICGC_PA99	PA	Pilocytic astrocytoma	age=9	Male	71	9	80	0.03	0.00	0.03	https://pecan.stjude.cloud/#/proteinpaint/study/dkfz-ppc
SJLGG001	PA	Pilocytic astrocytoma	age=4	Female	143	7	150	0.05	0.00	0.05	https://pecan.stjude.cloud/#/proteinpaint/study/dkfz-ppc
SJLGG002	PA	Pilocytic astrocytoma	age=6	Male	111	8	119	0.04	0.00	0.04	https://pecan.stjude.cloud/#/proteinpaint/study/dkfz-ppc
SJLGG003	PA	Pilocytic astrocytoma	age=1	Male	43	0	43	0.02	0.00	0.02	https://pecan.stjude.cloud/#/proteinpaint/study/dkfz-ppc
SJLGG004	PA	Pilocytic astrocytoma	age=0.5	Female	67	5	72	0.02	0.00	0.03	https://pecan.stjude.cloud/#/proteinpaint/study/dkfz-ppc
SJLGG009	PA	Pilocytic astrocytoma	age=6	Male	117	6	123	0.04	0.00	0.04	https://pecan.stjude.cloud/#/proteinpaint/study/dkfz-ppc
SJLGG010	PA	Pilocytic astrocytoma	age=3	Male	126	12	138	0.04	0.00	0.05	https://pecan.stjude.cloud/#/proteinpaint/study/dkfz-ppc
SJLGG011	PA	Pilocytic astrocytoma	age=12	Female	241	21	262	0.09	0.01	0.09	https://pecan.stjude.cloud/#/proteinpaint/study/dkfz-ppc
SJLGG012	PA	Pilocytic astrocytoma	age=13	Male	226	17	243	0.08	0.01	0.09	https://pecan.stjude.cloud/#/proteinpaint/study/dkfz-ppc
SJLGG013	PA	Pilocytic astrocytoma	age=7	Female	34	4	38	0.01	0.00	0.01	https://pecan.stjude.cloud/#/proteinpaint/study/dkfz-ppc
SJLGG015	PA	Pilocytic astrocytoma	age=10	Female	92	1	93	0.03	0.00	0.03	https://pecan.stjude.cloud/#/proteinpaint/study/dkfz-ppc
SJLGG016	PA	Pilocytic astrocytoma	age=14	Male	3	0	3	0.00	0.00	0.00	https://pecan.stjude.cloud/#/proteinpaint/study/dkfz-ppc
SJBT030154	PB	Pineoblastoma	age=3.83	Female	259	16	275	0.09	0.01	0.10	Genomes 4 Kids (G4K)/Real-time Clinical Genomics (RTCG)
SJBT030427	PB	Pineoblastoma	age=1.21	NA	149	19	168	0.05	0.01	0.06	Genomes 4 Kids (G4K)/Real-time Clinical Genomics (RTCG)
SJBT030913	PB	Pineoblastoma	age=10.44	NA	274	18	292	0.10	0.01	0.10	Genomes 4 Kids (G4K)/Real-time Clinical Genomics (RTCG)
SJBT031810	PB	Pineoblastoma	age=7.07	NA	571	51	622	0.20	0.02	0.22	Genomes 4 Kids (G4K)/Real-time Clinical Genomics (RTCG)
SJBT032326	PB	Pineoblastoma	age=14.96	Female	540	38	578	0.19	0.01	0.21	Genomes 4 Kids (G4K)/Real-time Clinical Genomics (RTCG)
SJRB001	RB	Retinoblastoma	age=NA	Male	235	28	263	0.08	0.01	0.09	https://pecan.stjude.cloud/#/proteinpaint/study/dkfz-ppc
SJRB002	RB	Retinoblastoma	age=9	Female	81	11	92	0.03	0.00	0.03	https://pecan.stjude.cloud/#/proteinpaint/study/dkfz-ppc
SJRB003	RB	Retinoblastoma	age=13	Male	129	12	141	0.05	0.00	0.05	https://pecan.stjude.cloud/#/proteinpaint/study/dkfz-ppc
SJRB004	RB	Retinoblastoma	age=21	Female	268	38	306	0.10	0.01	0.11	https://pecan.stjude.cloud/#/proteinpaint/study/dkfz-ppc
SJASPS030009	RCC	Renal cell carcinoma	age=NA	Male	687	104	791	0.25	0.04	0.28	Clinical Pilot/Real-time Clinical Genomics (RTCG)
SJST030420	RCC	Renal cell carcinoma	age=4.01	NA	10245	307	10552	3.66	0.11	3.77	Clinical Pilot/Real-time Clinical Genomics (RTCG)
SJST030638	RCC	Renal cell carcinoma	age=14.84	Female	238	25	263	0.09	0.01	0.09	Clinical Pilot/Real-time Clinical Genomics (RTCG)
SJST032349	RCC	Renal cell carcinoma	age=17.739999999999998	Female	1337	97	1434	0.48	0.03	0.51	Clinical Pilot/Real-time Clinical Genomics (RTCG)
SJRHB001	RMS	Rhabdomyosarcoma	age=4.3	Male	3638	227	3865	1.30	0.08	1.38	https://pecan.stjude.cloud/#/proteinpaint/study/dkfz-ppc
SJRHB002	RMS	Rhabdomyosarcoma	age=2.5	Female	1671	116	1787	0.60	0.04	0.64	https://pecan.stjude.cloud/#/proteinpaint/study/dkfz-ppc
SJRHB003	RMS	Rhabdomyosarcoma	age=3.5	Female	2125	145	2270	0.76	0.05	0.81	https://pecan.stjude.cloud/#/proteinpaint/study/dkfz-ppc
SJRHB004	RMS	Rhabdomyosarcoma	age=9.25	Male	2497	117	2614	0.89	0.04	0.93	https://pecan.stjude.cloud/#/proteinpaint/study/dkfz-ppc
SJRHB005	RMS	Rhabdomyosarcoma	age=9.1999999999999993	Female	3914	234	4148	1.40	0.08	1.48	https://pecan.stjude.cloud/#/proteinpaint/study/dkfz-ppc
SJRHB006	RMS	Rhabdomyosarcoma	age=7.8	Female	673	73	746	0.24	0.03	0.27	https://pecan.stjude.cloud/#/proteinpaint/study/dkfz-ppc
SJRHB007	RMS	Rhabdomyosarcoma	age=16.899999999999999	Male	894	71	965	0.32	0.03	0.34	https://pecan.stjude.cloud/#/proteinpaint/study/dkfz-ppc
SJRHB008	RMS	Rhabdomyosarcoma	age=16.7	Female	935	52	987	0.33	0.02	0.35	https://pecan.stjude.cloud/#/proteinpaint/study/dkfz-ppc
SJRHB009	RMS	Rhabdomyosarcoma	age=7.8	Female	941	49	990	0.34	0.02	0.35	https://pecan.stjude.cloud/#/proteinpaint/study/dkfz-ppc
SJRHB010	RMS	Rhabdomyosarcoma	age=6.2	Male	663	50	713	0.24	0.02	0.25	https://pecan.stjude.cloud/#/proteinpaint/study/dkfz-ppc
SJRHB011	RMS	Rhabdomyosarcoma	age=4.5	Male	6117	723	6840	2.18	0.26	2.44	https://pecan.stjude.cloud/#/proteinpaint/study/dkfz-ppc
SJRHB012	RMS	Rhabdomyosarcoma	age=17.25	Male	1632	196	1828	0.58	0.07	0.65	https://pecan.stjude.cloud/#/proteinpaint/study/dkfz-ppc
SJSS030012	SC	Synovial sarcoma	age=NA	Male	460	66	526	0.16	0.02	0.19	Clinical Pilot/Childhood Solid Tumor Network (CSTN)/Real-time Clinical Genomics (RTCG)
SJSS030017	SC	Synovial sarcoma	age=NA	Male	516	77	593	0.18	0.03	0.21	Clinical Pilot/Childhood Solid Tumor Network (CSTN)/Real-time Clinical Genomics (RTCG)
SJSS063828	SC	Synovial sarcoma	age=17	Female	632	59	691	0.23	0.02	0.25	Clinical Pilot/Childhood Solid Tumor Network (CSTN)/Real-time Clinical Genomics (RTCG)
SJST031353	SC	Synovial sarcoma	age=10.8	Female	1230	126	1356	0.44	0.04	0.48	Clinical Pilot/Childhood Solid Tumor Network (CSTN)/Real-time Clinical Genomics (RTCG)
SJST031379	SC	Synovial sarcoma	age=13.92	NA	453	48	501	0.16	0.02	0.18	Clinical Pilot/Childhood Solid Tumor Network (CSTN)/Real-time Clinical Genomics (RTCG)
SJST031624	SC	Synovial sarcoma	age=12.69	NA	371	36	407	0.13	0.01	0.15	Clinical Pilot/Childhood Solid Tumor Network (CSTN)/Real-time Clinical Genomics (RTCG)
SJTALL001	TALL	T-cell acute lymphoblastic leukemia	age=10	NA	1231	82	1313	0.44	0.03	0.47	Pediatric Cancer Genome Project (PCGP)
SJTALL002	TALL	T-cell acute lymphoblastic leukemia	age=6.14	Female	970	103	1073	0.35	0.04	0.38	Pediatric Cancer Genome Project (PCGP)
SJTALL003	TALL	T-cell acute lymphoblastic leukemia	age=7	NA	1607	192	1799	0.57	0.07	0.64	Pediatric Cancer Genome Project (PCGP)
SJTALL004	TALL	T-cell acute lymphoblastic leukemia	age=3.38	NA	674	75	749	0.24	0.03	0.27	Pediatric Cancer Genome Project (PCGP)
SJTALL005	TALL	T-cell acute lymphoblastic leukemia	age=12.73	Female	957	100	1057	0.34	0.04	0.38	Pediatric Cancer Genome Project (PCGP)
SJTALL006	TALL	T-cell acute lymphoblastic leukemia	age=10.54	NA	511	34	545	0.18	0.01	0.19	Pediatric Cancer Genome Project (PCGP)
SJTALL007	TALL	T-cell acute lymphoblastic leukemia	age=18.739999999999998	NA	1947	184	2131	0.70	0.07	0.76	Pediatric Cancer Genome Project (PCGP)
SJTALL008	TALL	T-cell acute lymphoblastic leukemia	age=2.87	NA	183	16	199	0.07	0.01	0.07	Pediatric Cancer Genome Project (PCGP)
SJTALL009	TALL	T-cell acute lymphoblastic leukemia	age=12.03	NA	1431	147	1578	0.51	0.05	0.56	Pediatric Cancer Genome Project (PCGP)
SJTALL011	TALL	T-cell acute lymphoblastic leukemia	age=8.5	Female	707	69	776	0.25	0.02	0.28	Pediatric Cancer Genome Project (PCGP)
SJTALL012	TALL	T-cell acute lymphoblastic leukemia	age=15.77	Female	1106	135	1241	0.40	0.05	0.44	Pediatric Cancer Genome Project (PCGP)
SJTALL013	TALL	T-cell acute lymphoblastic leukemia	age=13.79	Female	1089	109	1198	0.39	0.04	0.43	Pediatric Cancer Genome Project (PCGP)
SJTALL014	TALL	T-cell acute lymphoblastic leukemia	age=9.7899999999999991	NA	1188	198	1386	0.42	0.07	0.50	Pediatric Cancer Genome Project (PCGP)
SJTALL015	TALL	T-cell acute lymphoblastic leukemia	age=NA	Male	1035	153	1188	0.37	0.05	0.42	Pediatric Cancer Genome Project (PCGP)
SJTALL030	TALL	T-cell acute lymphoblastic leukemia	age=NA	Male	1006	197	1203	0.36	0.07	0.43	Pediatric Cancer Genome Project (PCGP)
SJTALL030047	TALL	T-cell acute lymphoblastic leukemia	age=9.86	NA	1705	162	1867	0.61	0.06	0.67	Pediatric Cancer Genome Project (PCGP)
SJTALL030064	TALL	T-cell acute lymphoblastic leukemia	age=3.67	NA	962	129	1091	0.34	0.05	0.39	Pediatric Cancer Genome Project (PCGP)
SJTALL030071	TALL	T-cell acute lymphoblastic leukemia	age=17.72	NA	1345	116	1461	0.48	0.04	0.52	Pediatric Cancer Genome Project (PCGP)
SJTALL030124	TALL	T-cell acute lymphoblastic leukemia	age=5.61	NA	579	66	645	0.21	0.02	0.23	Pediatric Cancer Genome Project (PCGP)
SJTALL030125	TALL	T-cell acute lymphoblastic leukemia	age=10.08	NA	1236	174	1410	0.44	0.06	0.50	Pediatric Cancer Genome Project (PCGP)
SJTALL030134	TALL	T-cell acute lymphoblastic leukemia	age=10.33	NA	883	76	959	0.32	0.03	0.34	Pediatric Cancer Genome Project (PCGP)
SJTALL030175	TALL	T-cell acute lymphoblastic leukemia	age=8.27	NA	1012	168	1180	0.36	0.06	0.42	Pediatric Cancer Genome Project (PCGP)
SJTALL030189	TALL	T-cell acute lymphoblastic leukemia	age=6.78	NA	711	61	772	0.25	0.02	0.28	Pediatric Cancer Genome Project (PCGP)
SJTALL030212	TALL	T-cell acute lymphoblastic leukemia	age=2.0499999999999998	Female	329	48	377	0.12	0.02	0.13	Pediatric Cancer Genome Project (PCGP)
SJTALL030213	TALL	T-cell acute lymphoblastic leukemia	age=3.39	NA	885	163	1048	0.32	0.06	0.37	Pediatric Cancer Genome Project (PCGP)
SJTALL030249	TALL	T-cell acute lymphoblastic leukemia	age=12.05	NA	683	53	736	0.24	0.02	0.26	Pediatric Cancer Genome Project (PCGP)
SJTALL030263	TALL	T-cell acute lymphoblastic leukemia	age=9.7799999999999994	Female	1778	253	2031	0.64	0.09	0.73	Pediatric Cancer Genome Project (PCGP)
SJTALL030338	TALL	T-cell acute lymphoblastic leukemia	age=11.65	NA	881	59	940	0.31	0.02	0.34	Pediatric Cancer Genome Project (PCGP)
SJTALL030359	TALL	T-cell acute lymphoblastic leukemia	age=12.77	NA	658	79	737	0.23	0.03	0.26	Pediatric Cancer Genome Project (PCGP)
SJTALL030376	TALL	T-cell acute lymphoblastic leukemia	age=4.7699999999999996	NA	62	12	74	0.02	0.00	0.03	Pediatric Cancer Genome Project (PCGP)
SJTALL030390	TALL	T-cell acute lymphoblastic leukemia	age=11.3	NA	1285	127	1412	0.46	0.05	0.50	Pediatric Cancer Genome Project (PCGP)
SJTALL030442	TALL	T-cell acute lymphoblastic leukemia	age=16.010000000000002	Female	1526	160	1686	0.54	0.06	0.60	Pediatric Cancer Genome Project (PCGP)
SJTALL030493	TALL	T-cell acute lymphoblastic leukemia	age=5.82	NA	745	84	829	0.27	0.03	0.30	Pediatric Cancer Genome Project (PCGP)
SJTALL030494	TALL	T-cell acute lymphoblastic leukemia	age=2.63	Female	736	71	807	0.26	0.03	0.29	Pediatric Cancer Genome Project (PCGP)
SJTALL030522	TALL	T-cell acute lymphoblastic leukemia	age=4.59	NA	774	69	843	0.28	0.02	0.30	Pediatric Cancer Genome Project (PCGP)
SJTALL030527	TALL	T-cell acute lymphoblastic leukemia	age=2.13	NA	570	72	642	0.20	0.03	0.23	Pediatric Cancer Genome Project (PCGP)
SJTALL030551	TALL	T-cell acute lymphoblastic leukemia	age=13.86	Female	742	43	785	0.26	0.02	0.28	Pediatric Cancer Genome Project (PCGP)
SJTALL030598	TALL	T-cell acute lymphoblastic leukemia	age=14	NA	39	4	43	0.01	0.00	0.02	Pediatric Cancer Genome Project (PCGP)
SJTALL030684	TALL	T-cell acute lymphoblastic leukemia	age=6.69	NA	2222	282	2504	0.79	0.10	0.89	Pediatric Cancer Genome Project (PCGP)
SJTALL030761	TALL	T-cell acute lymphoblastic leukemia	age=17.29	Female	2210	195	2405	0.79	0.07	0.86	Pediatric Cancer Genome Project (PCGP)
SJTALL030880	TALL	T-cell acute lymphoblastic leukemia	age=5.82	NA	1417	211	1628	0.51	0.08	0.58	Pediatric Cancer Genome Project (PCGP)
SJTALL030907	TALL	T-cell acute lymphoblastic leukemia	age=15.04	NA	50	3	53	0.02	0.00	0.02	Pediatric Cancer Genome Project (PCGP)
SJTALL030916	TALL	T-cell acute lymphoblastic leukemia	age=8.14	NA	932	107	1039	0.33	0.04	0.37	Pediatric Cancer Genome Project (PCGP)
SJTALL030933	TALL	T-cell acute lymphoblastic leukemia	age=8.77	NA	955	125	1080	0.34	0.04	0.39	Pediatric Cancer Genome Project (PCGP)
SJTALL030963	TALL	T-cell acute lymphoblastic leukemia	age=2.13	NA	1345	167	1512	0.48	0.06	0.54	Pediatric Cancer Genome Project (PCGP)
SJTALL031008	TALL	T-cell acute lymphoblastic leukemia	age=17.329999999999998	Female	2133	234	2367	0.76	0.08	0.85	Pediatric Cancer Genome Project (PCGP)
SJTALL031014	TALL	T-cell acute lymphoblastic leukemia	age=18.52	NA	909	106	1015	0.32	0.04	0.36	Pediatric Cancer Genome Project (PCGP)
SJTALL031015	TALL	T-cell acute lymphoblastic leukemia	age=1.46	NA	402	42	444	0.14	0.01	0.16	Pediatric Cancer Genome Project (PCGP)
SJTALL031107	TALL	T-cell acute lymphoblastic leukemia	age=10.5	Female	276	58	334	0.10	0.02	0.12	Pediatric Cancer Genome Project (PCGP)
SJTALL031201	TALL	T-cell acute lymphoblastic leukemia	age=5.2	NA	1320	196	1516	0.47	0.07	0.54	Pediatric Cancer Genome Project (PCGP)
SJTALL031213	TALL	T-cell acute lymphoblastic leukemia	age=0.53	Female	176	16	192	0.06	0.01	0.07	Pediatric Cancer Genome Project (PCGP)
SJTALL031265	TALL	T-cell acute lymphoblastic leukemia	age=15.43	NA	2375	267	2642	0.85	0.10	0.94	Pediatric Cancer Genome Project (PCGP)
SJTALL031315	TALL	T-cell acute lymphoblastic leukemia	age=14.37	NA	968	86	1054	0.35	0.03	0.38	Pediatric Cancer Genome Project (PCGP)
SJTALL031337	TALL	T-cell acute lymphoblastic leukemia	age=7.56	NA	724	120	844	0.26	0.04	0.30	Pediatric Cancer Genome Project (PCGP)
SJTALL031446	TALL	T-cell acute lymphoblastic leukemia	age=14.65	NA	1166	89	1255	0.42	0.03	0.45	Pediatric Cancer Genome Project (PCGP)
SJTALL031474	TALL	T-cell acute lymphoblastic leukemia	age=10.72	NA	2118	253	2371	0.76	0.09	0.85	Pediatric Cancer Genome Project (PCGP)
SJTALL031594	TALL	T-cell acute lymphoblastic leukemia	age=3.9	Female	703	118	821	0.25	0.04	0.29	Pediatric Cancer Genome Project (PCGP)
SJTALL031625	TALL	T-cell acute lymphoblastic leukemia	age=10.49	NA	9	1	10	0.00	0.00	0.00	Pediatric Cancer Genome Project (PCGP)
SJTALL031632	TALL	T-cell acute lymphoblastic leukemia	age=3.98	NA	702	134	836	0.25	0.05	0.30	Pediatric Cancer Genome Project (PCGP)
SJTALL031640	TALL	T-cell acute lymphoblastic leukemia	age=17.03	NA	1050	169	1219	0.38	0.06	0.44	Pediatric Cancer Genome Project (PCGP)
SJTALL031662	TALL	T-cell acute lymphoblastic leukemia	age=7.92	NA	1276	198	1474	0.46	0.07	0.53	Pediatric Cancer Genome Project (PCGP)
SJTALL031798	TALL	T-cell acute lymphoblastic leukemia	age=5.77	Female	2287	170	2457	0.82	0.06	0.88	Pediatric Cancer Genome Project (PCGP)
SJTALL031832	TALL	T-cell acute lymphoblastic leukemia	age=13.01	NA	2247	341	2588	0.80	0.12	0.92	Pediatric Cancer Genome Project (PCGP)
SJTALL031897	TALL	T-cell acute lymphoblastic leukemia	age=15.79	NA	201	36	237	0.07	0.01	0.08	Pediatric Cancer Genome Project (PCGP)
SJTALL031904	TALL	T-cell acute lymphoblastic leukemia	age=5.37	NA	1178	245	1423	0.42	0.09	0.51	Pediatric Cancer Genome Project (PCGP)
SJTALL031991	TALL	T-cell acute lymphoblastic leukemia	age=12.49	NA	542	74	616	0.19	0.03	0.22	Pediatric Cancer Genome Project (PCGP)
SJTALL032007	TALL	T-cell acute lymphoblastic leukemia	age=13.04	NA	234	35	269	0.08	0.01	0.10	Pediatric Cancer Genome Project (PCGP)
SJTALL032041	TALL	T-cell acute lymphoblastic leukemia	age=6.46	NA	791	71	862	0.28	0.03	0.31	Pediatric Cancer Genome Project (PCGP)
SJTALL032088	TALL	T-cell acute lymphoblastic leukemia	age=7.46	Female	9	3	12	0.00	0.00	0.00	Pediatric Cancer Genome Project (PCGP)
SJTALL032098	TALL	T-cell acute lymphoblastic leukemia	age=14.55	NA	2429	232	2661	0.87	0.08	0.95	Pediatric Cancer Genome Project (PCGP)
SJTALL032132	TALL	T-cell acute lymphoblastic leukemia	age=5.2	NA	405	34	439	0.14	0.01	0.16	Pediatric Cancer Genome Project (PCGP)
SJTALL032282	TALL	T-cell acute lymphoblastic leukemia	age=14.32	NA	2864	194	3058	1.02	0.07	1.09	Pediatric Cancer Genome Project (PCGP)
SJTALL032356	TALL	T-cell acute lymphoblastic leukemia	age=2.04	NA	480	42	522	0.17	0.01	0.19	Pediatric Cancer Genome Project (PCGP)
SJTALL032365	TALL	T-cell acute lymphoblastic leukemia	age=10.63	NA	519	42	561	0.19	0.01	0.20	Pediatric Cancer Genome Project (PCGP)
SJTALL032368	TALL	T-cell acute lymphoblastic leukemia	age=5.82	NA	1027	58	1085	0.37	0.02	0.39	Pediatric Cancer Genome Project (PCGP)
SJTALL032380	TALL	T-cell acute lymphoblastic leukemia	age=6.74	NA	611	37	648	0.22	0.01	0.23	Pediatric Cancer Genome Project (PCGP)
SJST030043	WLM	Wilms tumors	age=5.1100000000000003	Female	284	46	330	0.10	0.02	0.12	Genomes 4 Kids (G4K)/Real-time Clinical Genomics (RTCG)/Childhood Solid Tumor Network (CSTN)
SJST030634	WLM	Wilms tumors	age=10.25	NA	9	2	11	0.00	0.00	0.00	Genomes 4 Kids (G4K)/Real-time Clinical Genomics (RTCG)/Childhood Solid Tumor Network (CSTN)
SJST031558	WLM	Wilms tumors	age=15.09	NA	7711	1379	9090	2.75	0.49	3.25	Genomes 4 Kids (G4K)/Real-time Clinical Genomics (RTCG)/Childhood Solid Tumor Network (CSTN)
SJST031850	WLM	Wilms tumors	age=5.14	NA	41	5	46	0.01	0.00	0.02	Genomes 4 Kids (G4K)/Real-time Clinical Genomics (RTCG)/Childhood Solid Tumor Network (CSTN)
SJST032285	WLM	Wilms tumors	age=1.57	Female	27	1	28	0.01	0.00	0.01	Genomes 4 Kids (G4K)/Real-time Clinical Genomics (RTCG)/Childhood Solid Tumor Network (CSTN)
SJWLM030062	WLM	Wilms tumors	age=0.93	NA	229	22	251	0.08	0.01	0.09	Genomes 4 Kids (G4K)/Real-time Clinical Genomics (RTCG)/Childhood Solid Tumor Network (CSTN)
SJWLM030106	WLM	Wilms tumors	age=7.96	Female	649	75	724	0.23	0.03	0.26	Genomes 4 Kids (G4K)/Real-time Clinical Genomics (RTCG)/Childhood Solid Tumor Network (CSTN)
SJWLM030138	WLM	Wilms tumors	age=5.18	Female	362	35	397	0.13	0.01	0.14	Genomes 4 Kids (G4K)/Real-time Clinical Genomics (RTCG)/Childhood Solid Tumor Network (CSTN)
SJWLM030180	WLM	Wilms tumors	age=1.75	Female	0	0	0	0.00	0.00	0.00	Genomes 4 Kids (G4K)/Real-time Clinical Genomics (RTCG)/Childhood Solid Tumor Network (CSTN)
SJWLM030223	WLM	Wilms tumors	age=7.56	Female	440	61	501	0.16	0.02	0.18	Genomes 4 Kids (G4K)/Real-time Clinical Genomics (RTCG)/Childhood Solid Tumor Network (CSTN)
SJWLM030261	WLM	Wilms tumors	age=2.98	Female	272	28	300	0.10	0.01	0.11	Genomes 4 Kids (G4K)/Real-time Clinical Genomics (RTCG)/Childhood Solid Tumor Network (CSTN)
SJWLM030435	WLM	Wilms tumors	age=1.57	Female	55	7	62	0.02	0.00	0.02	Genomes 4 Kids (G4K)/Real-time Clinical Genomics (RTCG)/Childhood Solid Tumor Network (CSTN)
SJWLM030467	WLM	Wilms tumors	age=2.5099999999999998	NA	499	41	540	0.18	0.01	0.19	Genomes 4 Kids (G4K)/Real-time Clinical Genomics (RTCG)/Childhood Solid Tumor Network (CSTN)
SJWLM030521	WLM	Wilms tumors	age=3.33	Female	110	16	126	0.04	0.01	0.04	Genomes 4 Kids (G4K)/Real-time Clinical Genomics (RTCG)/Childhood Solid Tumor Network (CSTN)
SJWLM030548	WLM	Wilms tumors	age=2.2599999999999998	NA	311	39	350	0.11	0.01	0.12	Genomes 4 Kids (G4K)/Real-time Clinical Genomics (RTCG)/Childhood Solid Tumor Network (CSTN)
SJWLM030577	WLM	Wilms tumors	age=0.85	Female	167	31	198	0.06	0.01	0.07	Genomes 4 Kids (G4K)/Real-time Clinical Genomics (RTCG)/Childhood Solid Tumor Network (CSTN)
SJWLM030691	WLM	Wilms tumors	age=1.46	Female	402	43	445	0.14	0.02	0.16	Genomes 4 Kids (G4K)/Real-time Clinical Genomics (RTCG)/Childhood Solid Tumor Network (CSTN)
SJWLM030704	WLM	Wilms tumors	age=3.09	Female	228	27	255	0.08	0.01	0.09	Genomes 4 Kids (G4K)/Real-time Clinical Genomics (RTCG)/Childhood Solid Tumor Network (CSTN)
SJWLM030720	WLM	Wilms tumors	age=11.43	Female	177	14	191	0.06	0.00	0.07	Genomes 4 Kids (G4K)/Real-time Clinical Genomics (RTCG)/Childhood Solid Tumor Network (CSTN)
SJWLM030737	WLM	Wilms tumors	age=7.47	NA	1631	130	1761	0.58	0.05	0.63	Genomes 4 Kids (G4K)/Real-time Clinical Genomics (RTCG)/Childhood Solid Tumor Network (CSTN)
SJWLM030739	WLM	Wilms tumors	age=7.32	NA	2323	139	2462	0.83	0.05	0.88	Genomes 4 Kids (G4K)/Real-time Clinical Genomics (RTCG)/Childhood Solid Tumor Network (CSTN)
SJWLM030774	WLM	Wilms tumors	age=1.17	Female	258	23	281	0.09	0.01	0.10	Genomes 4 Kids (G4K)/Real-time Clinical Genomics (RTCG)/Childhood Solid Tumor Network (CSTN)
SJWLM030792	WLM	Wilms tumors	age=2.4	Female	23	1	24	0.01	0.00	0.01	Genomes 4 Kids (G4K)/Real-time Clinical Genomics (RTCG)/Childhood Solid Tumor Network (CSTN)
SJWLM030897	WLM	Wilms tumors	age=2.12	NA	736	49	785	0.26	0.02	0.28	Genomes 4 Kids (G4K)/Real-time Clinical Genomics (RTCG)/Childhood Solid Tumor Network (CSTN)
SJWLM030924	WLM	Wilms tumors	age=1.96	NA	431	24	455	0.15	0.01	0.16	Genomes 4 Kids (G4K)/Real-time Clinical Genomics (RTCG)/Childhood Solid Tumor Network (CSTN)
SJWLM030951	WLM	Wilms tumors	age=4.84	Female	266	20	286	0.10	0.01	0.10	Genomes 4 Kids (G4K)/Real-time Clinical Genomics (RTCG)/Childhood Solid Tumor Network (CSTN)
SJWLM031009	WLM	Wilms tumors	age=0.88	NA	29	5	34	0.01	0.00	0.01	Genomes 4 Kids (G4K)/Real-time Clinical Genomics (RTCG)/Childhood Solid Tumor Network (CSTN)
SJWLM031124	WLM	Wilms tumors	age=1.07	Female	91	9	100	0.03	0.00	0.04	Genomes 4 Kids (G4K)/Real-time Clinical Genomics (RTCG)/Childhood Solid Tumor Network (CSTN)
SJWLM031171	WLM	Wilms tumors	age=2.91	Female	92	8	100	0.03	0.00	0.04	Genomes 4 Kids (G4K)/Real-time Clinical Genomics (RTCG)/Childhood Solid Tumor Network (CSTN)
SJWLM031295	WLM	Wilms tumors	age=2.04	Female	134	11	145	0.05	0.00	0.05	Genomes 4 Kids (G4K)/Real-time Clinical Genomics (RTCG)/Childhood Solid Tumor Network (CSTN)
SJWLM031308	WLM	Wilms tumors	age=3.02	NA	116	17	133	0.04	0.01	0.05	Genomes 4 Kids (G4K)/Real-time Clinical Genomics (RTCG)/Childhood Solid Tumor Network (CSTN)
SJWLM031333	WLM	Wilms tumors	age=8.67	NA	453	36	489	0.16	0.01	0.17	Genomes 4 Kids (G4K)/Real-time Clinical Genomics (RTCG)/Childhood Solid Tumor Network (CSTN)
SJWLM031454	WLM	Wilms tumors	age=1.89	NA	3	1	4	0.00	0.00	0.00	Genomes 4 Kids (G4K)/Real-time Clinical Genomics (RTCG)/Childhood Solid Tumor Network (CSTN)
SJWLM031458	WLM	Wilms tumors	age=3.38	NA	41	2	43	0.01	0.00	0.02	Genomes 4 Kids (G4K)/Real-time Clinical Genomics (RTCG)/Childhood Solid Tumor Network (CSTN)
SJWLM031494	WLM	Wilms tumors	age=3.12	Female	490	57	547	0.17	0.02	0.20	Genomes 4 Kids (G4K)/Real-time Clinical Genomics (RTCG)/Childhood Solid Tumor Network (CSTN)
SJWLM031641	WLM	Wilms tumors	age=1.22	Female	64	3	67	0.02	0.00	0.02	Genomes 4 Kids (G4K)/Real-time Clinical Genomics (RTCG)/Childhood Solid Tumor Network (CSTN)
SJWLM031677	WLM	Wilms tumors	age=1.1599999999999999	Female	469	46	515	0.17	0.02	0.18	Genomes 4 Kids (G4K)/Real-time Clinical Genomics (RTCG)/Childhood Solid Tumor Network (CSTN)
SJWLM031811	WLM	Wilms tumors	age=2.79	NA	582	65	647	0.21	0.02	0.23	Genomes 4 Kids (G4K)/Real-time Clinical Genomics (RTCG)/Childhood Solid Tumor Network (CSTN)
SJWLM031928	WLM	Wilms tumors	age=4.03	Female	409	55	464	0.15	0.02	0.17	Genomes 4 Kids (G4K)/Real-time Clinical Genomics (RTCG)/Childhood Solid Tumor Network (CSTN)
SJWLM031998	WLM	Wilms tumors	age=5.27	Female	917	115	1032	0.33	0.04	0.37	Genomes 4 Kids (G4K)/Real-time Clinical Genomics (RTCG)/Childhood Solid Tumor Network (CSTN)
SJWLM032016	WLM	Wilms tumors	age=1.05	Female	24	4	28	0.01	0.00	0.01	Genomes 4 Kids (G4K)/Real-time Clinical Genomics (RTCG)/Childhood Solid Tumor Network (CSTN)
SJWLM032040	WLM	Wilms tumors	age=2.5	Female	182	27	209	0.06	0.01	0.07	Genomes 4 Kids (G4K)/Real-time Clinical Genomics (RTCG)/Childhood Solid Tumor Network (CSTN)
SJWLM032103	WLM	Wilms tumors	age=2.34	NA	241	23	264	0.09	0.01	0.09	Genomes 4 Kids (G4K)/Real-time Clinical Genomics (RTCG)/Childhood Solid Tumor Network (CSTN)
SJWLM032169	WLM	Wilms tumors	age=2.8	Female	338	52	390	0.12	0.02	0.14	Genomes 4 Kids (G4K)/Real-time Clinical Genomics (RTCG)/Childhood Solid Tumor Network (CSTN)
SJWLM032215	WLM	Wilms tumors	age=5.4	NA	271	23	294	0.10	0.01	0.10	Genomes 4 Kids (G4K)/Real-time Clinical Genomics (RTCG)/Childhood Solid Tumor Network (CSTN)
SJWLM032218	WLM	Wilms tumors	age=5.89	NA	929	79	1008	0.33	0.03	0.36	Genomes 4 Kids (G4K)/Real-time Clinical Genomics (RTCG)/Childhood Solid Tumor Network (CSTN)
SJWLM046152	WLM	Wilms tumors	age=15	NA	5278	592	5870	1.89	0.21	2.10	Genomes 4 Kids (G4K)/Real-time Clinical Genomics (RTCG)/Childhood Solid Tumor Network (CSTN)
SJWLM046158	WLM	Wilms tumors	age=6	Female	412	45	457	0.15	0.02	0.16	Genomes 4 Kids (G4K)/Real-time Clinical Genomics (RTCG)/Childhood Solid Tumor Network (CSTN)

## Sheet: Table 2
Table 2: Single base substiution signatures in PedPanCan cohort extracted by SigAnalyzer (mutations/megabase)
PID	CANCER_TYPE	SBS1	SBS2	SBS3	SBS5	SBS6	SBS7a	SBS7b	SBS8	SBS9	SBS10a	SBS10b	SBS10c	SBS13	SBS14	SBS15	SBS16	SBS17b	SBS18	SBS19	SBS21	SBS26	SBS31	SBS35	SBS40	SBS44	unassigned
SJACT001	ACC	0	0.0907143	0	0.176786	0	0	0	0	0	0	0	0	0.0935714	0	0	0	0	0	0	0	0	0	0	0.7475	0	0.0392857
SJACT002	ACC	0	0.035	0	0.144286	0	0	0	0	0	0	0	0	0.0467857	0	0	0	0	0	0	0	0	0	0	0.293571	0	0.0246429
SJACT003	ACC	0.00892857	0	0	0.025	0	0	0	0	0	0	0	0	0.0175	0	0	0	0	0	0	0	0	0	0	0.0603571	0	0.00571429
SJACT004	ACC	0.0392857	0	0	0.0807143	0	0	0	0	0	0	0	0	0	0	0	0	0	0	0	0	0	0	0	0.162857	0	0.0025
SJACT006	ACC	0.0121429	0.00392857	0	0.0378571	0	0	0	0	0	0	0	0	0	0	0	0	0	0	0	0	0	0	0	0.0164286	0	0
SJACT007	ACC	0	0.0653571	0	0.266786	0	0	0	0	0	0	0	0	0	0	0	0	0	0	0	0	0	0	0	0.605	0	0.0553571
SJACT008	ACC	0	0.148571	0	0.411071	0	0	0	0	0	0	0	0	0.255714	0	0	0	0	0	0	0	0	0	0	0.960357	0	0.055
SJAMLM7005	AML	0.0235714	0	0	0.06	0	0	0	0	0	0	0	0	0	0	0	0	0	0.0246429	0.0153571	0	0	0	0	0	0	0
SJAMLM7006	AML	0.00714286	0	0	0.0525	0	0	0	0	0	0	0	0	0	0	0	0	0	0.0075	0.01	0	0	0	0	0	0	0
SJAMLM7012	AML	0.0135714	0	0	0.0160714	0	0	0	0	0	0	0	0	0	0	0	0	0	0.00428571	0.00321429	0	0	0	0	0	0	0
SJCBF001	AML	0.0492857	0	0	0.0925	0	0	0	0	0	0	0	0	0	0	0	0	0	0.0625	0	0	0	0	0	0	0	0.00857143
SJCBF003	AML	0.0867857	0	0	0.148571	0	0	0	0	0	0	0	0	0	0	0	0	0	0.147857	0	0	0	0	0	0	0	0.00928571
SJCBF004	AML	0.100714	0	0	0.182143	0	0	0	0	0	0	0	0	0	0	0	0	0	0.311786	0	0	0	0	0	0	0	0.0278571
SJCBF008	AML	0.0271429	0	0	0.0739286	0	0	0	0	0	0	0	0	0	0	0	0	0	0.0525	0.0114286	0	0	0	0	0	0	0
SJCBF009	AML	0.0532143	0	0	0.126071	0	0	0	0	0	0	0	0	0	0	0	0	0	0.0378571	0.0196429	0	0	0	0	0	0	0
SJCBF011	AML	0.0707143	0	0	0.124643	0	0	0	0	0	0	0	0	0	0	0	0	0	0.0889286	0	0	0	0	0	0	0	0.00821429
SJCBF013	AML	0.0160714	0	0	0.0646429	0	0	0	0	0	0	0	0	0	0	0	0	0	0.02	0.0189286	0	0	0	0	0	0	0
SJCBF021	AML	0.0267857	0	0	0.0571429	0	0	0	0	0	0	0	0	0	0	0	0	0	0.0207143	0.0182143	0	0	0	0	0	0	0
SJCBF022	AML	0.0389286	0	0	0.0853571	0	0	0	0	0	0	0	0	0	0	0	0	0	0.0589286	0.0321429	0	0	0	0	0	0	0
SJCBF023	AML	0.0414286	0	0	0.100714	0	0	0	0	0	0	0	0	0	0	0	0	0	0.0239286	0.0303571	0	0	0	0	0	0	0
SJCBF024	AML	0.0285714	0	0	0.0685714	0	0	0	0	0	0	0	0	0	0	0	0	0	0.0110714	0.0214286	0	0	0	0	0	0	0
SJCBF026	AML	0.0310714	0	0	0.0503571	0	0	0	0	0	0	0	0	0	0	0	0	0	0.0192857	0.0139286	0	0	0	0	0	0	0
H049-0CWK	ATRT	0.0410714	0	0	0.163214	0	0	0	0	0	0	0	0	0	0	0	0	0	0	0	0	0	0	0.0353571	0	0	0
H049-5XQV	ATRT	0.00571429	0	0	0.00821429	0	0	0	0	0	0	0	0	0	0	0	0	0	0	0	0	0	0	0.005	0	0	0
H049-72FV	ATRT	0.00535714	0	0	0.00821429	0	0	0	0	0	0	0	0	0	0	0	0	0	0	0	0	0	0	0.000714286	0	0	0
H049-7SD3	ATRT	0.0282143	0	0	0.0428571	0	0	0	0	0	0	0	0	0	0	0	0	0	0	0	0	0	0	0	0	0	0.00571429
H049-9PNE	ATRT	0.0175	0	0	0.04	0	0	0	0	0	0	0	0	0	0	0	0	0	0	0	0	0	0	0.0075	0	0	0
H049-AVEZ	ATRT	0	0	0	0.151786	0	0	0	0	0	0	0	0	0	0	0	0	0	0	0	0	0	0.904643	0.544286	0	0	0.0839286
H049-CELK	ATRT	0	0	0	0	0	0	0	0	0	0	0	0	0	0	0	0	0	0	0	0	0	0.64	0.243571	0	0	0.015
H049-DQGS	ATRT	0.00678571	0	0	0.0285714	0	0	0	0	0	0	0	0	0	0	0	0	0	0	0	0	0	0	0	0	0	0
H049-FG38	ATRT	0.0346429	0	0	0.0682143	0	0	0	0	0	0	0	0	0	0	0	0	0	0	0	0	0	0	0.00642857	0	0	0
H049-GP41	ATRT	0.0196429	0	0	0.0289286	0	0	0	0	0	0	0	0	0	0	0	0	0	0	0	0	0	0	0.00392857	0	0	0
H049-GWNW	ATRT	0.0503571	0	0	0.0760714	0	0	0	0	0	0	0	0	0	0	0	0	0	0	0	0	0	0	0.0125	0	0	0
H049-JVCT	ATRT	0.0810714	0	0	0.352143	0	0	0	0	0	0	0	0	0	0	0	0	0	0	0	0	0	0	0.460357	0	0	0.0378571
H049-LPDZ	ATRT	0.0707143	0	0	0.194643	0	0	0	0	0	0	0	0	0	0	0	0	0	0	0	0	0	0.237857	0.300714	0	0	0
H049-PF1J	ATRT	0.00785714	0	0	0.0167857	0	0	0	0	0	0	0	0	0	0	0	0	0	0	0	0	0	0	0.00142857	0	0	0.00107143
H049-SPP6	ATRT	0.0153571	0	0	0.0521429	0	0	0	0	0	0	0	0	0	0	0	0	0	0	0	0	0	0	0.00571429	0	0	0
H049-UV6K	ATRT	0.0489286	0	0	0.113929	0	0	0	0	0	0	0	0	0	0	0	0	0	0	0	0	0	0	0.0432143	0	0	0
H049-WB9V	ATRT	0.0542857	0	0	0.0753571	0	0	0	0	0	0	0	0	0	0	0	0	0	0	0	0	0	0	0.0139286	0	0	0.0025
H049-ZB97	ATRT	0.0292857	0	0	0.0764286	0	0	0	0	0	0	0	0	0	0	0	0	0	0	0	0	0	0	0.0146429	0	0	0
SJHYPO002	B-ALL-HYPO	0.07	0	0	0.0592857	0	0	0	0	0	0	0	0	0	0	0	0	0	0.0503571	0	0	0	0	0	0	0	0.00285714
SJHYPO004	B-ALL-HYPO	0.0353571	0	0	0.130714	0	0	0	0	0	0	0	0	0	0	0	0	0	0.0171429	0	0	0	0	0	0	0	0.005
SJHYPO006	B-ALL-HYPO	0.0392857	0	0	0.21	0	0.0575	0	0	0	0	0	0	0	0	0	0	0	0.0425	0	0	0	0	0	0	0	0.0171429
SJHYPO013	B-ALL-HYPO	0.0392857	0	0	0.173214	0	0	0	0	0	0	0	0	0	0	0	0	0	0.0164286	0	0	0	0	0	0	0	0.01
SJHYPO022	B-ALL-HYPO	0.0653571	0	0	0.233214	0	0	0	0	0	0	0	0	0	0	0	0	0	0.0771429	0	0	0	0	0	0	0	0.00214286
SJHYPO026	B-ALL-HYPO	0.0403571	0	0	0.0946429	0	0	0	0	0	0	0	0	0	0	0	0	0	0.0121429	0	0	0	0	0	0	0	0.00928571
SJHYPO029	B-ALL-HYPO	0.0564286	0	0	0.0903571	0	0	0.00892857	0	0	0	0	0	0	0	0	0	0	0.0160714	0	0	0	0	0	0	0	0.00357143
SJHYPO042	B-ALL-HYPO	0.0575	0	0	0.0796429	0	0	0	0	0	0	0	0	0	0	0	0	0	0.0564286	0	0	0	0	0	0	0	0.00392857
SJHYPO044	B-ALL-HYPO	0.196786	0	0	0.115714	0	0.847143	0	0	0	0	0	0	0	0	0	0	0	0.491429	0	0	0	0	0	0	0	0.0325
SJHYPO046	B-ALL-HYPO	0	0	0	0.204286	0	1.01464	0.528571	0	0	0	0	0	0	0	0	0	0	0	0	0	0	0	0	0	0	0.103214
SJHYPO051	B-ALL-HYPO	0.0521429	0	0	0.201786	0	0	0	0	0	0	0	0	0	0	0	0	0	0.0157143	0	0	0	0	0	0	0	0.00928571
SJHYPO052	B-ALL-HYPO	0.0575	0	0	0.181429	0	0	0	0	0	0	0	0	0	0	0	0	0	0.0214286	0	0	0	0	0	0	0	0.00678571
SJHYPO055	B-ALL-HYPO	0.0728571	0	0	0.224643	0	0	0	0	0	0	0	0	0	0	0	0	0	0.0553571	0	0	0	0	0	0	0	0
SJHYPO056	B-ALL-HYPO	0.0260714	0	0	0.0442857	0	0	0.0075	0	0	0	0	0	0	0	0	0	0	0	0	0	0	0	0	0	0	0.00107143
SJHYPO119	B-ALL-HYPO	0.0375	0	0	0.153571	0	0	0	0	0	0	0	0	0	0	0	0	0	0.0207143	0	0	0	0	0	0	0	0.005
SJHYPO120	B-ALL-HYPO	0.0292857	0	0	0.261429	0	0	0	0	0	0	0	0	0	0	0	0	0	0.0257143	0	0	0	0	0	0	0	0
SJHYPO021	B-ALLother	0.0532143	0	0	0.0114286	0	0	0	0	0	0	0	0	0	0	0	0	0	0	0	0	0	0	0	0.0960714	0	0
SJINF003	B-ALLother	0.0114286	0	0	0.0075	0	0	0	0	0	0	0	0	0	0	0	0	0	0	0	0	0	0	0	0.0196429	0	0
SJINF004	B-ALLother	0.0292857	0	0	0.0178571	0	0	0	0	0	0	0	0	0	0	0	0	0	0	0	0	0	0	0	0.0464286	0	0
SJINF005	B-ALLother	0.0410714	0	0	0	0	0	0	0	0	0	0	0	0	0	0	0	0	0	0	0	0	0	0	0.138214	0	0
SJINF006	B-ALLother	0.0075	0	0	0.00535714	0	0	0	0	0	0	0	0	0	0	0	0	0	0	0	0	0	0	0	0.0075	0	0
SJINF007	B-ALLother	0.0246429	0	0	0.00857143	0	0	0	0	0	0	0	0	0	0	0	0	0	0	0	0	0	0	0	0.0257143	0	0
SJINF008	B-ALLother	0.0217857	0	0	0.0267857	0	0	0	0	0	0	0	0	0	0	0	0	0	0	0	0	0	0	0	0.0339286	0	0
SJINF011	B-ALLother	0.0217857	0	0	0.00678571	0	0	0	0	0	0	0	0	0	0	0	0	0	0	0	0	0	0	0	0.0310714	0	0
SJINF012	B-ALLother	0.0121429	0	0	0.00285714	0	0	0	0	0	0	0	0	0	0	0	0	0	0	0	0	0	0	0	0.0417857	0	0
SJINF013	B-ALLother	0.0332143	0	0	0	0	0	0	0	0	0	0	0	0	0	0	0	0	0	0	0	0	0	0	0.0767857	0	0.00178571
SJINF014	B-ALLother	0.00714286	0	0	0.00821429	0	0	0	0	0	0	0	0	0	0	0	0	0	0	0	0	0	0	0	0.0117857	0	0
SJINF015	B-ALLother	0.0271429	0	0	0.0160714	0	0	0	0	0	0	0	0	0	0	0	0	0	0	0	0	0	0	0	0.0514286	0	0
SJINF016	B-ALLother	0.00321429	0	0	0.00535714	0	0	0	0	0	0	0	0	0	0	0	0	0	0	0	0	0	0	0	0	0	0
SJINF017	B-ALLother	0.02	0	0	0.0128571	0	0	0	0	0	0	0	0	0	0	0	0	0	0	0	0	0	0	0	0.0553571	0	0
SJINF022	B-ALLother	0.0325	0	0	0	0	0	0	0	0	0	0	0	0	0	0	0	0	0	0	0	0	0	0	0.0957143	0	0
SJPHALL001	B-ALLother	0.198571	0	0	0.0882143	0	0	0	0	0	0	0	0	0	0	0	0	0	0	0	0	0	0	0	0.308929	0	0
SJPHALL002	B-ALLother	0.0592857	0	0	0.0139286	0	0	0	0	0	0	0	0	0	0	0	0	0	0	0	0	0	0	0	0.131071	0	0
SJPHALL003	B-ALLother	0.154643	0	0	0.150714	0	0	0	0	0	0	0	0	0	0	0	0	0	0	0	0	0	0	0	0.212857	0	0
SJPHALL004	B-ALLother	0.114643	0	0	0.134286	0	0	0	0	0	0	0	0	0	0	0	0	0	0	0	0	0	0	0	0.0789286	0	0
SJPHALL005	B-ALLother	0.0621429	0	0	0.0610714	0	0	0	0	0	0	0	0	0	0	0	0	0	0	0	0	0	0	0	0.113571	0	0
SJPHALL006	B-ALLother	0.0428571	0	0	0.0264286	0	0	0	0	0	0	0	0	0	0	0	0	0	0	0	0	0	0	0	0.0521429	0	0
SJPHALL009	B-ALLother	0.0878571	0	0	0.115714	0	0	0	0	0	0	0	0	0	0	0	0	0	0	0	0	0	0	0	0.0946429	0	0
4112512	BL	0.08	0	0	0.398571	0	0	0	0	0.198214	0	0	0	0	0	0	0	0	0.0614286	0	0	0	0	0	0	0	0
4119027	BL	0.100357	0	0	0.468571	0	0	0	0	0.158929	0	0	0	0	0	0	0	0	0.1375	0	0	0	0	0	0	0	0
4125240	BL	0.0875	0	0	0.429286	0	0	0	0	0.165	0	0	0	0	0	0	0	0	0.0696429	0	0	0	0	0	0	0	0
4127766	BL	0.0667857	0	0	0.285357	0	0	0	0	0.217857	0	0	0	0	0	0	0	0	0.156071	0	0	0	0	0	0	0	0
4130003	BL	0.0678571	0	0	0.507143	0	0	0	0	0.409643	0	0	0	0	0	0	0	0	0.156786	0	0	0	0	0	0	0	0
4133511	BL	0.0925	0	0	0.646429	0	0	0	0	0.380357	0	0	0	0	0	0	0	0	0.198929	0	0	0	0	0	0	0	0
4146289	BL	0.0821429	0	0	0.46	0	0	0	0	0.378929	0	0	0	0	0	0	0	0	0.0732143	0	0	0	0	0	0	0	0
4177434	BL	0.0903571	0	0	0.385	0	0	0	0	0.109643	0	0	0	0	0	0	0	0	0.05	0	0	0	0	0	0	0	0
4177856	BL	0.139286	0	0	0.533214	0	0	0	0	0.542857	0	0	0	0	0	0	0	0	0.101071	0	0	0	0	0	0	0	0
4182393	BL	0.0685714	0	0	0.335	0	0	0	0	0.0653571	0	0	0	0	0	0	0	0	0.1075	0	0	0	0	0	0	0	0
4189998	BL	0.106429	0	0	0.521429	0	0	0	0	0.446786	0	0	0	0	0	0	0	0	0.203571	0	0	0	0	0	0	0	0
4190495	BL	0.105714	0	0	0.7425	0	0	0	0	0.755714	0	0	0	0	0	0	0	0	0.129286	0	0	0	0	0	0	0	0
4193278	BL	0.0764286	0	0	0.321786	0	0	0	0	0.571429	0	0	0	0	0	0	0	0	0	0	0	0	0	0	0	0	0.0167857
4194218	BL	0.0639286	0	0	0.394286	0	0	0	0	0.21	0	0	0	0	0	0	0	0	0.0975	0	0	0	0	0	0	0	0
4194891	BL	0.0978571	0	0	0.316071	0	0	0	0	0.0953571	0	0	0	0	0	0	0	0	0.145714	0	0	0	0	0	0	0	0
SJHM030102	DLBLNOS	0.1225	0	0	0.403929	0	0	0	0	0	0	0	0	0	0	0	0	0	0	0	0	0	0	0	0	0	0
SJHM030817	DLBLNOS	0.281429	0	0	1.46357	0	0	0	0	0.886071	0	0	0	0	0	0	0	0	0	0	0	0	0	0	0	0	0
SJHM031290	DLBLNOS	0.288571	0	0	1.15	0	0	0	0	1.32571	0	0	0	0	0	0	0	0	0	0	0	0	0	0	0	0	0
SJHM031331	DLBLNOS	0	0	0	0.568214	0	0	0	0	2.04321	0	0	0	0	0	0	0	0.810357	0	0	0	0	0	0	0	0	0.065
SJHM031980	DLBLNOS	0	0	0	0.270357	0	0	0	0	0.341071	0	0	0	0	0	0	0	0	0	0	0	0	0	0	0	0	0.0414286
SJHM032516	DLBLNOS	0.00107143	0	0	0.00214286	0	0	0	0	0	0	0	0	0	0	0	0	0.000357143	0	0	0	0	0	0	0	0	0
SJEPD001	EPD_IT	0.025	0	0	0.0303571	0	0	0	0	0	0	0	0	0	0.00428571	0	0	0	0	0	0	0	0.00428571	0	0	0	0
SJEPD002	EPD_IT	0.0242857	0	0	0.0171429	0	0	0	0	0	0	0	0	0	0.00464286	0	0	0	0	0	0	0	0.00535714	0	0	0	0
SJEPD004	EPD_IT	0	0	0	0.2625	0	0	0	0	0	0	0	0	0	0.149286	0	0	0	0	0	0	0	0.975	0	0	0	0.0642857
SJEPD008	EPD_IT	0.0107143	0	0	0.0496429	0	0	0	0	0	0	0	0	0	0	0	0	0	0	0	0	0	0.00821429	0	0	0	0
SJEPD009	EPD_IT	0.0564286	0	0	0.0717857	0	0	0	0	0	0	0	0	0	0.0117857	0	0	0	0	0	0	0	0	0	0	0	0.00357143
SJEPD010	EPD_IT	0.0142857	0	0	0.0282143	0	0	0	0	0	0	0	0	0	0	0	0	0	0	0	0	0	0	0	0	0	0.0025
SJEPD012	EPD_IT	0.02	0	0	0.03	0	0	0	0	0	0	0	0	0	0.00428571	0	0	0	0	0	0	0	0	0	0	0	0.00142857
SJEPD013	EPD_IT	0.0485714	0	0	0.0778571	0	0	0	0	0	0	0	0	0	0.00821429	0	0	0	0	0	0	0	0	0	0	0	0.00392857
SJEPD014	EPD_IT	0.0389286	0	0	0.0514286	0	0	0	0	0	0	0	0	0	0.00964286	0	0	0	0	0	0	0	0.00785714	0	0	0	0
SJEPD015	EPD_IT	0.0153571	0	0	0.03	0	0	0	0	0	0	0	0	0	0	0	0	0	0	0	0	0	0.00285714	0	0	0	0.00214286
SJEPD016	EPD_IT	0.0214286	0	0	0.0275	0	0	0	0	0	0	0	0	0	0	0	0	0	0	0	0	0	0	0	0	0	0.00142857
SJEPD019	EPD_IT	0.0239286	0	0	0.03	0	0	0	0	0	0	0	0	0	0	0	0	0	0	0	0	0	0	0	0	0	0.00357143
SJEPD020	EPD_IT	0.0175	0	0	0.0228571	0	0	0	0	0	0	0	0	0	0	0	0	0	0	0	0	0	0	0	0	0	0.00178571
SJEPD021	EPD_IT	0.0192857	0	0	0.0210714	0	0	0	0	0	0	0	0	0	0.0025	0	0	0	0	0	0	0	0	0	0	0	0.000357143
SJEPD022	EPD_IT	0.0221429	0	0	0.0278571	0	0	0	0	0	0	0	0	0	0.00535714	0	0	0	0	0	0	0	0	0	0	0	0.0025
SJEPD006	EPD_ST	0.0385714	0	0	0.0775	0	0	0	0	0	0	0	0	0	0.00678571	0	0	0	0	0	0	0	0.01	0	0	0	0
SJEPD017	EPD_ST	0.0278571	0	0	0.0342857	0	0	0	0	0	0	0	0	0	0	0	0	0	0	0	0	0	0	0	0	0	0.00285714
SJEPD018	EPD_ST	0.01	0	0	0.00964286	0	0	0	0	0	0	0	0	0	0	0	0	0	0	0	0	0	0.0025	0	0	0	0.000714286
OE0290_EGA-BOCA-FR_IC009	ES	0.0521429	0	0	0.113214	0	0	0	0.0514286	0	0	0	0	0	0	0	0	0	0	0	0	0	0	0	0	0	0
OE0290_EGA-BOCA-FR_IC015	ES	0.0239286	0	0	0.0492857	0	0	0	0.0339286	0	0	0	0	0	0	0	0	0	0	0	0	0	0	0	0	0	0
OE0290_EGA-BOCA-FR_IC024	ES	0.0289286	0	0	0.0717857	0	0	0	0.0225	0	0	0	0	0	0	0	0	0	0	0	0	0	0	0	0	0	0
OE0290_EGA-BOCA-FR_IC034	ES	0	0	0	0.737143	0	0	0	0.154643	0	0	0	0	0	0	0	0	0	0	0	0	0	0	0	0	0	0.0439286
OE0290_EGA-BOCA-FR_IC044	ES	0.0457143	0	0	0.151429	0	0	0	0.0896429	0	0	0	0	0	0	0	0	0	0	0	0	0	0	0	0	0	0
OE0290_EGA-BOCA-FR_IC046	ES	0.0253571	0	0	0.065	0	0	0	0.125357	0	0	0	0	0	0	0	0	0	0	0	0	0	0	0	0	0	0
OE0290_EGA-BOCA-FR_IC049	ES	0.0542857	0	0	0.233929	0	0	0	0.0671429	0	0	0	0	0	0	0	0	0	0	0	0	0	0	0	0	0	0
OE0290_EGA-BOCA-FR_IC053	ES	0.0575	0	0	0.193929	0	0	0	0.0567857	0	0	0	0	0	0	0	0	0	0	0	0	0	0	0	0	0	0
OE0290_EGA-BOCA-FR_IC054	ES	0.0285714	0	0	0.119643	0	0	0	0.0717857	0	0	0	0	0	0	0	0	0	0	0	0	0	0	0	0	0	0
OE0290_EGA-BOCA-FR_IC057	ES	0.0389286	0	0	0.350714	0	0	0	0.104286	0	0	0	0	0	0	0	0	0	0	0	0	0	0	0	0	0	0
OE0290_EGA-BOCA-FR_IC058	ES	0	0	0	0.932857	0	0	0	0.396071	0	0	0	0	0	0	0	0	0	0	0	0	0	0	0	0	0	0.0428571
OE0290_EGA-BOCA-FR_IC066	ES	0.0314286	0	0	0.119643	0	0	0	0.0335714	0	0	0	0	0	0	0	0	0	0	0	0	0	0	0	0	0	0
OE0290_EGA-BOCA-FR_IC067	ES	0.0110714	0	0	0.03	0	0	0	0.0210714	0	0	0	0	0	0	0	0	0	0	0	0	0	0	0	0	0	0
OE0290_EGA-BOCA-FR_IC071	ES	0.0275	0	0	0.0782143	0	0	0	0.0382143	0	0	0	0	0	0	0	0	0	0	0	0	0	0	0	0	0	0
OE0290_EGA-BOCA-FR_IC076	ES	0.0389286	0	0	0.11	0	0	0	0.0625	0	0	0	0	0	0	0	0	0	0	0	0	0	0	0	0	0	0
OE0290_EGA-BOCA-FR_IC077	ES	0.00321429	0	0	0.00285714	0	0	0	0.00571429	0	0	0	0	0	0	0	0	0	0	0	0	0	0	0	0	0	0
OE0290_EGA-BOCA-FR_IC080	ES	0.1525	0	0	0.217143	0	0	0	0.140714	0	0	0	0	0	0	0	0	0	0	0	0	0	0	0	0	0	0
OE0290_EGA-BOCA-FR_IC082	ES	0.0425	0	0	0.0678571	0	0	0	0.0367857	0	0	0	0	0	0	0	0	0	0	0	0	0	0	0	0	0	0
OE0290_EGA-BOCA-FR_IC086	ES	0.0514286	0	0	0.273571	0	0	0	0.0975	0	0	0	0	0	0	0	0	0	0	0	0	0	0	0	0	0	0
OE0290_EGA-BOCA-FR_IC092	ES	0.0357143	0	0	0.153929	0	0	0	0.0642857	0	0	0	0	0	0	0	0	0	0	0	0	0	0	0	0	0	0
OE0290_EGA-BOCA-FR_IC093	ES	0.0528571	0	0	0.138214	0	0	0	0.109643	0	0	0	0	0	0	0	0	0	0	0	0	0	0	0	0	0	0
OE0290_EGA-BOCA-FR_IC096	ES	0.0432143	0	0	0.123214	0	0	0	0.0664286	0	0	0	0	0	0	0	0	0	0	0	0	0	0	0	0	0	0
OE0290_EGA-BOCA-FR_IC105	ES	0.0535714	0	0	0.287143	0	0	0	0.196786	0	0	0	0	0	0	0	0	0	0	0	0	0	0	0	0	0	0
OE0290_EGA-BOCA-FR_IC1057	ES	0.145357	0	0	0.436429	0	0	0	0.200714	0	0	0	0	0	0	0	0	0	0	0	0	0	0	0	0	0	0
OE0290_EGA-BOCA-FR_IC106	ES	0.06	0	0	0.1675	0	0	0	0.0946429	0	0	0	0	0	0	0	0	0	0	0	0	0	0	0	0	0	0
OE0290_EGA-BOCA-FR_IC111	ES	0.0571429	0	0	0.138214	0	0	0	0.0557143	0	0	0	0	0	0	0	0	0	0	0	0	0	0	0	0	0	0
OE0290_EGA-BOCA-FR_IC112	ES	0.0653571	0	0	0.275714	0	0	0	0.0671429	0	0	0	0	0	0	0	0	0	0	0	0	0	0	0	0	0	0
OE0290_EGA-BOCA-FR_IC114	ES	0.0239286	0	0	0.0435714	0	0	0	0.0271429	0	0	0	0	0	0	0	0	0	0	0	0	0	0	0	0	0	0
OE0290_EGA-BOCA-FR_IC116	ES	0.0432143	0	0	0.141429	0	0	0	0.0689286	0	0	0	0	0	0	0	0	0	0	0	0	0	0	0	0	0	0
OE0290_EGA-BOCA-FR_IC121	ES	0.075	0	0	0.261786	0	0	0	0.226786	0	0	0	0	0	0	0	0	0	0	0	0	0	0	0	0	0	0
OE0290_EGA-BOCA-FR_IC128	ES	0.0571429	0	0	0.139286	0	0	0	0.06	0	0	0	0	0	0	0	0	0	0	0	0	0	0	0	0	0	0
OE0290_EGA-BOCA-FR_IC130	ES	0.04	0	0	0.131429	0	0	0	0.109286	0	0	0	0	0	0	0	0	0	0	0	0	0	0	0	0	0	0
OE0290_EGA-BOCA-FR_IC136	ES	0.110357	0	0	0.428214	0	0	0	0.114643	0	0	0	0	0	0	0	0	0	0	0	0	0	0	0	0	0	0
OE0290_EGA-BOCA-FR_IC147	ES	0.0332143	0	0	0.118929	0	0	0	0.139643	0	0	0	0	0	0	0	0	0	0	0	0	0	0	0	0	0	0
OE0290_EGA-BOCA-FR_IC149	ES	0.0296429	0	0	0.0678571	0	0	0	0.0332143	0	0	0	0	0	0	0	0	0	0	0	0	0	0	0	0	0	0
OE0290_EGA-BOCA-FR_IC151	ES	0.0453571	0	0	0.113571	0	0	0	0.0421429	0	0	0	0	0	0	0	0	0	0	0	0	0	0	0	0	0	0
OE0290_EGA-BOCA-FR_IC158	ES	0.0475	0	0	0.113571	0	0	0	0.0589286	0	0	0	0	0	0	0	0	0	0	0	0	0	0	0	0	0	0
OE0290_EGA-BOCA-FR_IC165	ES	0.0307143	0	0	0.103929	0	0	0	0.0453571	0	0	0	0	0	0	0	0	0	0	0	0	0	0	0	0	0	0
OE0290_EGA-BOCA-FR_IC168	ES	0.0192857	0	0	0.136786	0	0	0	0.03	0	0	0	0	0	0	0	0	0	0	0	0	0	0	0	0	0	0
OE0290_EGA-BOCA-FR_IC174	ES	0.0671429	0	0	0.191429	0	0	0	0.0639286	0	0	0	0	0	0	0	0	0	0	0	0	0	0	0	0	0	0
OE0290_EGA-BOCA-FR_IC193	ES	0.025	0	0	0.103214	0	0	0	0.0464286	0	0	0	0	0	0	0	0	0	0	0	0	0	0	0	0	0	0
OE0290_EGA-BOCA-FR_IC196	ES	0.0607143	0	0	0.158214	0	0	0	0.0464286	0	0	0	0	0	0	0	0	0	0	0	0	0	0	0	0	0	0
OE0290_EGA-BOCA-FR_IC197	ES	0.0592857	0	0	0.113571	0	0	0	0.065	0	0	0	0	0	0	0	0	0	0	0	0	0	0	0	0	0	0
OE0290_EGA-BOCA-FR_IC198	ES	0.0428571	0	0	0.133571	0	0	0	0.0532143	0	0	0	0	0	0	0	0	0	0	0	0	0	0	0	0	0	0
OE0290_EGA-BOCA-FR_IC204	ES	0.00571429	0	0	0.045	0	0	0	0.0142857	0	0	0	0	0	0	0	0	0	0	0	0	0	0	0	0	0	0
OE0290_EGA-BOCA-FR_IC213	ES	0.0464286	0	0	0.139643	0	0	0	0.0717857	0	0	0	0	0	0	0	0	0	0	0	0	0	0	0	0	0	0
OE0290_EGA-BOCA-FR_IC215	ES	0.0310714	0	0	0.167143	0	0	0	0.0578571	0	0	0	0	0	0	0	0	0	0	0	0	0	0	0	0	0	0
OE0290_EGA-BOCA-FR_IC224	ES	0.0339286	0	0	0.0778571	0	0	0	0.0417857	0	0	0	0	0	0	0	0	0	0	0	0	0	0	0	0	0	0
OE0290_EGA-BOCA-FR_IC242	ES	0.00892857	0	0	0.0346429	0	0	0	0.0214286	0	0	0	0	0	0	0	0	0	0	0	0	0	0	0	0	0	0
OE0290_EGA-BOCA-FR_IC248	ES	0.0782143	0	0	0.174643	0	0	0	0.0771429	0	0	0	0	0	0	0	0	0	0	0	0	0	0	0	0	0	0
OE0290_EGA-BOCA-FR_IC254	ES	0.0496429	0	0	0.153214	0	0	0	0.0589286	0	0	0	0	0	0	0	0	0	0	0	0	0	0	0	0	0	0
OE0290_EGA-BOCA-FR_IC261	ES	0.00142857	0	0	0.00142857	0	0	0	0	0	0	0	0	0	0	0	0	0	0	0	0	0	0	0	0	0	0
OE0290_EGA-BOCA-FR_IC262	ES	0.0525	0	0	0.12	0	0	0	0.0796429	0	0	0	0	0	0	0	0	0	0	0	0	0	0	0	0	0	0
OE0290_EGA-BOCA-FR_IC263	ES	0.0260714	0	0	0.0803571	0	0	0	0.0571429	0	0	0	0	0	0	0	0	0	0	0	0	0	0	0	0	0	0
OE0290_EGA-BOCA-FR_IC264	ES	0.0575	0	0	0.2125	0	0	0	0.0875	0	0	0	0	0	0	0	0	0	0	0	0	0	0	0	0	0	0
OE0290_EGA-BOCA-FR_IC266	ES	0.000714286	0	0	0.000357143	0	0	0	0	0	0	0	0	0	0	0	0	0	0	0	0	0	0	0	0	0	0
OE0290_EGA-BOCA-FR_IC267	ES	0.0803571	0	0	0.238571	0	0	0	0.141786	0	0	0	0	0	0	0	0	0	0	0	0	0	0	0	0	0	0
OE0290_EGA-BOCA-FR_IC268	ES	0.0557143	0	0	0.0885714	0	0	0	0.0367857	0	0	0	0	0	0	0	0	0	0	0	0	0	0	0	0	0	0
OE0290_EGA-BOCA-FR_IC270	ES	0.0603571	0	0	0.133214	0	0	0	0.0521429	0	0	0	0	0	0	0	0	0	0	0	0	0	0	0	0	0	0
OE0290_EGA-BOCA-FR_IC271	ES	0.114286	0	0	0.279286	0	0	0	0.0921429	0	0	0	0	0	0	0	0	0	0	0	0	0	0	0	0	0	0
OE0290_EGA-BOCA-FR_IC272	ES	0.0467857	0	0	0.148214	0	0	0	0.0442857	0	0	0	0	0	0	0	0	0	0	0	0	0	0	0	0	0	0
OE0290_EGA-BOCA-FR_IC273	ES	0.0239286	0	0	0.186429	0	0	0	0.0575	0	0	0	0	0	0	0	0	0	0	0	0	0	0	0	0	0	0
OE0290_EGA-BOCA-FR_IC274	ES	0.045	0	0	0.1375	0	0	0	0.0360714	0	0	0	0	0	0	0	0	0	0	0	0	0	0	0	0	0	0
OE0290_EGA-BOCA-FR_IC275	ES	0.0414286	0	0	0.118929	0	0	0	0.0542857	0	0	0	0	0	0	0	0	0	0	0	0	0	0	0	0	0	0
OE0290_EGA-BOCA-FR_IC277	ES	0.0846429	0	0	0.306786	0	0	0	0.08	0	0	0	0	0	0	0	0	0	0	0	0	0	0	0	0	0	0
OE0290_EGA-BOCA-FR_IC278	ES	0.0642857	0	0	0.151071	0	0	0	0.0546429	0	0	0	0	0	0	0	0	0	0	0	0	0	0	0	0	0	0
OE0290_EGA-BOCA-FR_IC279	ES	0.0525	0	0	0.159643	0	0	0	0.0675	0	0	0	0	0	0	0	0	0	0	0	0	0	0	0	0	0	0
OE0290_EGA-BOCA-FR_IC280	ES	0	0	0	0.641429	0	0	0	0.236071	0	0	0	0	0	0	0	0	0	0	0	0	0	0	0	0	0	0.0410714
OE0290_EGA-BOCA-FR_IC282	ES	0.0567857	0	0	0.563214	0	0	0	0.0692857	0	0	0	0	0	0	0	0	0	0	0	0	0	0	0	0	0	0
OE0290_EGA-BOCA-FR_IC283	ES	0.0417857	0	0	0.130714	0	0	0	0.0589286	0	0	0	0	0	0	0	0	0	0	0	0	0	0	0	0	0	0
OE0290_EGA-BOCA-FR_IC284	ES	0.0692857	0	0	0.146429	0	0	0	0.0714286	0	0	0	0	0	0	0	0	0	0	0	0	0	0	0	0	0	0
OE0290_EGA-BOCA-FR_IC286	ES	0.0607143	0	0	0.225	0	0	0	0.0825	0	0	0	0	0	0	0	0	0	0	0	0	0	0	0	0	0	0
OE0290_EGA-BOCA-FR_IC288	ES	0.0389286	0	0	0.149643	0	0	0	0.110357	0	0	0	0	0	0	0	0	0	0	0	0	0	0	0	0	0	0
OE0290_EGA-BOCA-FR_IC294	ES	0.0325	0	0	0.085	0	0	0	0.05	0	0	0	0	0	0	0	0	0	0	0	0	0	0	0	0	0	0
OE0290_EGA-BOCA-FR_IC295	ES	0.0632143	0	0	0.224643	0	0	0	0.0696429	0	0	0	0	0	0	0	0	0	0	0	0	0	0	0	0	0	0
OE0290_EGA-BOCA-FR_IC296	ES	0.0917857	0	0	0.531786	0	0	0	0.126071	0	0	0	0	0	0	0	0	0	0	0	0	0	0	0	0	0	0
OE0290_EGA-BOCA-FR_IC297	ES	0.0817857	0	0	0.387857	0	0	0	0.126429	0	0	0	0	0	0	0	0	0	0	0	0	0	0	0	0	0	0
OE0290_EGA-BOCA-FR_IC299	ES	0.0235714	0	0	0.0660714	0	0	0	0.0507143	0	0	0	0	0	0	0	0	0	0	0	0	0	0	0	0	0	0
OE0290_EGA-BOCA-FR_IC300	ES	0.0564286	0	0	0.1625	0	0	0	0.0971429	0	0	0	0	0	0	0	0	0	0	0	0	0	0	0	0	0	0
OE0290_EGA-BOCA-FR_IC301	ES	0.0357143	0	0	0.133571	0	0	0	0.0382143	0	0	0	0	0	0	0	0	0	0	0	0	0	0	0	0	0	0
OE0290_EGA-BOCA-FR_IC302	ES	0.0692857	0	0	0.0925	0	0	0	0.0535714	0	0	0	0	0	0	0	0	0	0	0	0	0	0	0	0	0	0
OE0290_EGA-BOCA-FR_IC303	ES	0.0235714	0	0	0.0835714	0	0	0	0.0285714	0	0	0	0	0	0	0	0	0	0	0	0	0	0	0	0	0	0
OE0290_EGA-BOCA-FR_IC305	ES	0.0535714	0	0	0.142857	0	0	0	0.0696429	0	0	0	0	0	0	0	0	0	0	0	0	0	0	0	0	0	0
OE0290_EGA-BOCA-FR_IC306	ES	0.075	0	0	0.138571	0	0	0	0.0642857	0	0	0	0	0	0	0	0	0	0	0	0	0	0	0	0	0	0
OE0290_EGA-BOCA-FR_IC309	ES	0.0928571	0	0	0.381429	0	0	0	0.1725	0	0	0	0	0	0	0	0	0	0	0	0	0	0	0	0	0	0
OE0290_EGA-BOCA-FR_IC310	ES	0.00464286	0	0	0.0267857	0	0	0	0.0164286	0	0	0	0	0	0	0	0	0	0	0	0	0	0	0	0	0	0
OE0290_EGA-BOCA-FR_IC311	ES	0.111786	0	0	0.312143	0	0	0	0.114286	0	0	0	0	0	0	0	0	0	0	0	0	0	0	0	0	0	0
OE0290_EGA-BOCA-FR_IC315	ES	0.00107143	0	0	0.0157143	0	0	0	0.00392857	0	0	0	0	0	0	0	0	0	0	0	0	0	0	0	0	0	0
OE0290_EGA-BOCA-FR_IC316	ES	0.0178571	0	0	0.0896429	0	0	0	0.0371429	0	0	0	0	0	0	0	0	0	0	0	0	0	0	0	0	0	0
OE0290_EGA-BOCA-FR_IC318	ES	0.0339286	0	0	0.170714	0	0	0	0.0946429	0	0	0	0	0	0	0	0	0	0	0	0	0	0	0	0	0	0
OE0290_EGA-BOCA-FR_IC319	ES	0.0514286	0	0	0.106429	0	0	0	0.128929	0	0	0	0	0	0	0	0	0	0	0	0	0	0	0	0	0	0
OE0290_EGA-BOCA-FR_IC323	ES	0.0457143	0	0	0.123214	0	0	0	0.0457143	0	0	0	0	0	0	0	0	0	0	0	0	0	0	0	0	0	0
OE0290_EGA-BOCA-FR_IC324	ES	0.0628571	0	0	0.178214	0	0	0	0.0692857	0	0	0	0	0	0	0	0	0	0	0	0	0	0	0	0	0	0
OE0290_EGA-BOCA-FR_IC325	ES	0.0557143	0	0	0.311786	0	0	0	0.0728571	0	0	0	0	0	0	0	0	0	0	0	0	0	0	0	0	0	0
OE0290_EGA-BOCA-FR_IC340	ES	0.000357143	0	0	0	0	0	0	0.000357143	0	0	0	0	0	0	0	0	0	0	0	0	0	0	0	0	0	0
OE0290_EGA-BOCA-FR_IC343	ES	0.0514286	0	0	0.1075	0	0	0	0.0992857	0	0	0	0	0	0	0	0	0	0	0	0	0	0	0	0	0	0
OE0290_EGA-BOCA-FR_IC349	ES	0.0235714	0	0	0.0567857	0	0	0	0.0428571	0	0	0	0	0	0	0	0	0	0	0	0	0	0	0	0	0	0
OE0290_EGA-BOCA-FR_IC831	ES	0.0407143	0	0	0.102857	0	0	0	0.0375	0	0	0	0	0	0	0	0	0	0	0	0	0	0	0	0	0	0
OE0290_EGA-BOCA-FR_IC929	ES	0.0314286	0	0	0.0846429	0	0	0	0.0389286	0	0	0	0	0	0	0	0	0	0	0	0	0	0	0	0	0	0
OE0290_EGA-BOCA-FR_IC973	ES	0.0485714	0	0	0.141786	0	0	0	0.0539286	0	0	0	0	0	0	0	0	0	0	0	0	0	0	0	0	0	0
ICGC_ET1	ETMR	0.0367857	0	0	0.09	0	0	0	0	0	0	0	0	0	0	0	0	0	0.0539286	0	0	0	0	0	0	0	0
ICGC_ET11	ETMR	0.0414286	0	0	0.118214	0	0	0	0	0	0	0	0	0	0	0	0	0	0.0542857	0	0	0	0	0	0	0	0
ICGC_ET14	ETMR	0.0410714	0	0	0.0910714	0	0	0	0	0	0	0	0	0	0	0	0	0	0.0625	0	0	0	0	0	0	0	0
ICGC_ET16	ETMR	0.0357143	0	0	0.336071	0	0	0	0	0	0	0	0	0	0	0	0	0	0.115357	0	0	0	0	0	0	0	0
ICGC_ET23	ETMR	0.0410714	0	0	0.139643	0	0	0	0	0	0	0	0	0	0	0	0	0	0.055	0	0	0	0	0	0	0	0
ICGC_ET7	ETMR	0.0564286	0	0	0.0942857	0	0	0	0	0	0	0	0	0	0	0	0	0	0.0639286	0	0	0	0	0	0	0	0
ICGC_ET8	ETMR	0.0453571	0	0	0.2025	0	0	0	0	0	0	0	0	0	0	0	0	0	0.12	0	0	0	0	0	0	0	0
ICGC_ET9	ETMR	0.0332143	0	0	0.0810714	0	0	0	0	0	0	0	0	0	0	0	0	0	0.0285714	0	0	0	0	0	0	0	0
SJBT030834	ETMR	0.05	0	0	0.0957143	0	0	0	0	0	0	0	0	0	0	0	0	0	0.0728571	0	0	0	0	0	0	0	0
SJBT031447	ETMR	0.0682143	0	0	0.18	0	0	0	0	0	0	0	0	0	0	0	0	0	0.1425	0	0	0	0	0	0	0	0
SJBT032294	ETMR	0.0635714	0	0	0.135714	0	0	0	0	0	0	0	0	0	0	0	0	0	0.112857	0	0	0	0	0	0	0	0
SJHGG030284	ETMR	0.0310714	0	0	0.0571429	0	0	0	0	0	0	0	0	0	0	0	0	0	0.0421429	0	0	0	0	0	0	0	0
ICGC_GBM12	HGG_K27M	0.108214	0	0	0.658929	0	0	0	0.7575	0	0	0	0	0	0	0	0	0	0	0	0	0	0	0	0	0	0
ICGC_GBM16	HGG_K27M	0.0789286	0	0	0.227857	0	0	0	0.121071	0	0	0	0	0	0	0	0	0	0	0	0	0	0	0	0	0	0
ICGC_GBM17	HGG_K27M	0.101429	0	0	0.908571	0	0	0	0.213571	0	0	0	0	0	0	0	0	0	0	0	0	0	0	0	0	0	0
ICGC_GBM18	HGG_K27M	0.0810714	0	0	0.322857	0	0	0	0.181071	0	0	0	0	0	0	0	0	0	0	0	0	0	0	0	0	0	0
ICGC_GBM2	HGG_K27M	0.153571	0	0	1.15857	0	0	0	0.811786	0	0	0	0	0	0	0	0	0	0	0	0	0	0	0	0	0	0
ICGC_GBM24	HGG_K27M	0.0732143	0	0	0.3625	0	0	0	0.0642857	0	0	0	0	0	0	0	0	0	0	0	0	0	0	0	0	0	0
ICGC_GBM26	HGG_K27M	0.0553571	0	0	0.486786	0	0	0	0.149643	0	0	0	0	0	0	0	0	0	0	0	0	0	0	0	0	0	0
ICGC_GBM27	HGG_K27M	0.0564286	0	0	0.325714	0	0	0	0.218929	0	0	0	0	0	0	0	0	0	0	0	0	0	0	0	0	0	0
ICGC_GBM48	HGG_K27M	0	0	0	0.626786	0	0	0	0.341429	0	0	0	0	0	0	0	0	0	0	0	0	0	0	0	0	0	0.0496429
ICGC_GBM53	HGG_K27M	0.0778571	0	0	0.147143	0	0	0	0.0335714	0	0	0	0	0	0	0	0	0	0	0	0	0	0	0	0	0	0
ICGC_GBM65	HGG_K27M	0.0739286	0	0	0.215714	0	0	0	0.0307143	0	0	0	0	0	0	0	0	0	0	0	0	0	0	0	0	0	0
ICGC_GBM66	HGG_K27M	0.0785714	0	0	0.144286	0	0	0	0.0275	0	0	0	0	0	0	0	0	0	0	0	0	0	0	0	0	0	0
SJHGG001	HGG_K27M	0.0464286	0	0	0.127857	0	0	0	0.0921429	0	0	0	0	0	0	0	0	0	0	0	0	0	0	0	0	0	0
SJHGG004	HGG_K27M	0.0507143	0	0	0.233571	0	0	0	0.0807143	0	0	0	0	0	0	0	0	0	0	0	0	0	0	0	0	0	0
SJHGG040	HGG_K27M	0.107857	0	0	0.283214	0	0	0	0.119643	0	0	0	0	0	0	0	0	0	0	0	0	0	0	0	0	0	0
SJHGG044	HGG_K27M	0.0821429	0	0	0.231429	0	0	0	0.121429	0	0	0	0	0	0	0	0	0	0	0	0	0	0	0	0	0	0
SJHGG077	HGG_K27M	0.0671429	0	0	0.338929	0	0	0	0.126071	0	0	0	0	0	0	0	0	0	0	0	0	0	0	0	0	0	0
SJHGG101	HGG_K27M	0.0757143	0	0	0.364286	0	0	0	0.140357	0	0	0	0	0	0	0	0	0	0	0	0	0	0	0	0	0	0
SJHGG102	HGG_K27M	0.0525	0	0	0.486429	0	0	0	0.145357	0	0	0	0	0	0	0	0	0	0	0	0	0	0	0	0	0	0
ICGC_GBM1	HGGother	0.0721429	0	0	0.136786	0	0	0	0	0	0	0	0	0	0	0	0	0	0	0	0	0	0	0	0.424643	0	0.0292857
ICGC_GBM15	HGGother	5.27857	0	0	0.943214	0	0	0	0	0	0	0	0	0	0	1.6125	0	0	0	0	0	0	0	0	0	0	0.711071
ICGC_GBM19	HGGother	0.0417857	0	0	0.0560714	0	0	0	0	0	0	0	0	0	0	0	0	0	0	0	0	0	0	0	0.196429	0	0.00857143
ICGC_GBM22	HGGother	0.238214	0	0	0.13	0	0	0	0	0	0	0	0	0	0	0	0	0	0	0	0	0	0	0	0.363571	0	0.03
ICGC_GBM25	HGGother	0.0478571	0	0	0.0860714	0	0	0	0	0	0	0	0	0	0	0	0.0139286	0	0	0	0	0.025	0	0	0.0410714	0	0.0110714
ICGC_GBM28	HGGother	0.109643	0	0	0.0439286	0	0	0	0	0	0	0	0	0	0	0	0	0	0	0	0	0	0	0	0.43	0	0.0207143
ICGC_GBM32	HGGother	0.0653571	0	0	0.101786	0	0	0	0	0	0	0	0	0	0	0	0	0	0	0	0	0	0	0	0.445	0	0.0135714
ICGC_GBM38	HGGother	0.0857143	0	0	0.1125	0	0	0	0	0	0	0	0	0	0	0	0	0	0	0	0	0	0	0	0.348214	0	0.0278571
ICGC_GBM4	HGGother	0.0342857	0	0	0.0492857	0	0	0	0	0	0	0	0	0	0	0.02	0	0	0	0	0	0	0	0	0.150357	0	0.00321429
ICGC_GBM42	HGGother	0.264286	0	0	0.205	0	0	0	0	0	0	0	0	0	0	0.0435714	0	0	0	0	0	0	0	0	0.123214	0	0.000357143
ICGC_GBM43	HGGother	0.427857	0	0	0.279286	0	0	0	0	0	0	0	0	0	0	0.0821429	0	0	0	0	0	0	0	0	0.156429	0	0
ICGC_GBM46	HGGother	0.194286	0	0	0.145714	0	0	0	0	0	0	0	0	0	0	0	0	0	0	0	0	0	0	0	0.239286	0	0.03
ICGC_GBM49	HGGother	0	0	0	0.291786	0	0	0	0	0	0	0	0	0	0	0	0.0896429	0	0	0	0.163571	0.0764286	0	0	0.377143	0	0.0382143
ICGC_GBM5	HGGother	0.225714	0	0	0.262857	0	0	0	0	0	0	0	0	0	0	0	0	0	0	0	0	0	0	0	0.273571	0	0.0571429
ICGC_GBM50	HGGother	0	0	0	0.411786	0	0	0	0	0	0	0	0	0	0	0	0.146071	0	0	0	0.459643	0.143571	0	0	0.847857	0	0.0564286
ICGC_GBM52	HGGother	0.0282143	0	0	0.0175	0	0	0	0	0	0	0	0	0	0	0	0	0	0	0	0	0.00642857	0	0	0.0314286	0	0.0025
ICGC_GBM56	HGGother	3.02786	0	0	0.876071	0	0	0	0	0	0	0	0	0	0	1.00893	0	0	0	0	0.374643	0	0	0	0	0	0.310357
ICGC_GBM57	HGGother	0.128214	0	0	0.187143	0	0	0	0	0	0	0	0	0	0	0.0339286	0	0	0	0	0	0	0	0	0.191071	0	0.0242857
ICGC_GBM58	HGGother	0.0542857	0	0	0.123214	0	0	0	0	0	0	0	0	0	0	0	0	0	0	0	0	0	0	0	0.123929	0	0.0121429
ICGC_GBM59	HGGother	0.1875	0	0	0.210714	0	0	0	0	0	0	0	0	0	0	0	0	0	0	0	0	0	0	0	0.910714	0	0.0496429
ICGC_GBM6	HGGother	0	0	0	0	0	0	0	0	0	0	0	0	0	0	67.6296	0	0	0	0	7.39821	0	0	0	0	0	1.89786
ICGC_GBM61	HGGother	0.191071	0	0	0.155714	0	0	0	0	0	0	0	0	0	0	0	0	0	0	0	0	0	0	0	0.223929	0	0.0203571
ICGC_GBM63	HGGother	0.400714	0	0	0.189286	0	0	0	0	0	0	0	0	0	0	0	0	0	0	0	0	0	0	0	0.384643	0	0.0557143
ICGC_GBM67	HGGother	3.69036	0	0	2.69929	0	0	0	0	0	0	0	0	0	0	3.115	0	0	0	0	3.29357	0	0	0	0	0	0.327143
ICGC_GBM71	HGGother	0.03	0	0	0.0292857	0	0	0	0	0	0	0	0	0	0	0.0192857	0	0	0	0	0	0	0	0	0.110714	0	0.00464286
SJHGG003	HGGother	0	0	0	0.835	0	0	0	0	0	0	0	0	0	0	1.25071	0	0	0	0	0.311071	0.306429	0	0	0.559286	0	0.192857
SJHGG017	HGGother	0.0525	0	0	0.121786	0	0	0	0	0	0	0	0	0	0	0	0.03	0	0	0	0.0217857	0.0257143	0	0	0.113571	0	0.0025
SJHGG024	HGGother	0.119286	0	0	0.0689286	0	0	0	0	0	0	0	0	0	0	0.0446429	0	0	0	0	0.0610714	0.0842857	0	0	0.458214	0	0
SJHGG027	HGGother	0.0689286	0	0	0.113571	0	0	0	0	0	0	0	0	0	0	0.0192857	0	0	0	0	0	0	0	0	0.153214	0	0
SJHGG028	HGGother	0	0	0	0.128571	0	0	0	0	0	0	0	0	0	0	0	0	0	0	0	0	0	0	0	0.996786	0	0.0921429
SJHGG033	HGGother	0.0485714	0	0	0.160357	0	0	0	0	0	0	0	0	0	0	0	0	0	0	0	0	0	0	0	0.0882143	0	0.0128571
SJHGG041	HGGother	0.234643	0	0	0.177143	0	0	0	0	0	0	0	0	0	0	0	0	0	0	0	0	0	0	0	0.451429	0	0.0792857
SJHGG052	HGGother	0.0667857	0	0	0.0782143	0	0	0	0	0	0	0	0	0	0	0	0	0	0	0	0	0	0	0	0.316429	0	0.0135714
SJHGG059	HGGother	0.144286	0	0	0.188214	0	0	0	0	0	0	0	0	0	0	0	0.131429	0	0	0	0.1675	0	0	0	0.546786	0	0.0764286
SJHGG064	HGGother	0.105	0	0	0.151429	0	0	0	0	0	0	0	0	0	0	0	0	0	0	0	0	0	0	0	0.254286	0	0.04
SJHGG075	HGGother	0.00857143	0	0	0.0221429	0	0	0	0	0	0	0	0	0	0	0	0	0	0	0	0	0	0	0	0.104286	0	0.00535714
SJHGG111	HGGother	54.3743	0	0	110.457	0	0	0	0	0	40.6086	73.4432	0	0	112.203	189.686	0	0	0	0	44.6921	0	0	0	0	0	0
ICGC_MB106	MB_Group3	0.0378571	0	0	0.0510714	0	0	0	0.0128571	0	0	0	0	0	0	0	0	0	0.0321429	0	0	0	0	0	0	0	0
ICGC_MB111	MB_Group3	0.0460714	0	0.00892857	0.06	0	0	0	0.0117857	0	0	0	0	0	0	0	0	0	0.0142857	0	0	0	0	0	0	0	0
ICGC_MB131	MB_Group3	0.0942857	0	0	0.173214	0	0	0	0.0232143	0	0	0	0	0	0	0	0	0	0.141429	0	0	0	0	0	0	0	0
ICGC_MB134	MB_Group3	0.0228571	0	0.0707143	0.0882143	0	0	0	0.0585714	0	0	0	0	0	0	0	0	0	0	0	0	0	0	0	0	0	0.00678571
ICGC_MB139	MB_Group3	0.0371429	0	0	0.0742857	0	0	0	0.0189286	0	0	0	0	0	0	0	0	0	0.0439286	0	0	0	0	0	0	0	0.000714286
ICGC_MB141	MB_Group3	0.0292857	0	0	0.0935714	0	0	0	0.0107143	0	0	0	0	0	0	0	0	0	0.0260714	0	0	0	0	0	0	0	0.00714286
ICGC_MB144	MB_Group3	0.0578571	0	0.0567857	0.18	0	0	0	0	0	0	0	0	0	0	0	0	0	0.0285714	0	0	0	0	0	0	0	0
ICGC_MB146	MB_Group3	0.0382143	0	0.0914286	0.231071	0	0	0	0.123571	0	0	0	0	0	0	0	0	0	0	0	0	0	0	0	0	0	0.00392857
ICGC_MB151	MB_Group3	0.0714286	0	0	0.111429	0	0	0	0.0185714	0	0	0	0	0	0	0	0	0	0.0364286	0	0	0	0	0	0	0	0.00178571
ICGC_MB152	MB_Group3	0.07	0	0.180714	0.205	0	0	0	0.0528571	0	0	0	0	0	0	0	0	0	0.0753571	0	0	0	0	0	0	0	0
ICGC_MB153	MB_Group3	0.0142857	0	0.00607143	0.0175	0	0	0	0	0	0	0	0	0	0	0	0	0	0.0189286	0	0	0	0	0	0	0	0.00178571
ICGC_MB16	MB_Group3	0.0321429	0	0.0378571	0.0517857	0	0	0	0.0107143	0	0	0	0	0	0	0	0	0	0.0153571	0	0	0	0	0	0	0	0
ICGC_MB165	MB_Group3	0.0503571	0	0.0221429	0.128571	0	0	0	0	0	0	0	0	0	0	0	0	0	0.0314286	0	0	0	0	0	0	0	0
ICGC_MB166	MB_Group3	0.0414286	0	0.0960714	0.208214	0	0	0	0.0417857	0	0	0	0	0	0	0	0	0	0	0	0	0	0	0	0	0	0.000714286
ICGC_MB168	MB_Group3	0.0589286	0	0.0257143	0.198571	0	0	0	0.0214286	0	0	0	0	0	0	0	0	0	0.0375	0	0	0	0	0	0	0	0
ICGC_MB170	MB_Group3	0.1325	0	0	0.463571	0	0	0	0.0510714	0	0	0	0	0	0	0	0	0	0.0439286	0	0	0	0	0	0	0	0.0285714
ICGC_MB18	MB_Group3	0.100714	0	0.0332143	0.192143	0	0	0	0.0414286	0	0	0	0	0	0	0	0	0	0.0942857	0	0	0	0	0	0	0	0
ICGC_MB188	MB_Group3	0.0475	0	0.0278571	0.0946429	0	0	0	0.0592857	0	0	0	0	0	0	0	0	0	0	0	0	0	0	0	0	0	0.00321429
ICGC_MB198	MB_Group3	0.0646429	0	0.07	0.151786	0	0	0	0	0	0	0	0	0	0	0	0	0	0.0664286	0	0	0	0	0	0	0	0
ICGC_MB205	MB_Group3	0.045	0	0.0267857	0.120714	0	0	0	0.0264286	0	0	0	0	0	0	0	0	0	0.0242857	0	0	0	0	0	0	0	0
ICGC_MB225	MB_Group3	0.0610714	0	0	0.110357	0	0	0	0.0157143	0	0	0	0	0	0	0	0	0	0.0721429	0	0	0	0	0	0	0	0
ICGC_MB226	MB_Group3	0.100714	0	0	0.123571	0	0	0	0	0	0	0	0	0	0	0	0	0	0.101071	0	0	0	0	0	0	0	0.0157143
ICGC_MB235	MB_Group3	0.0185714	0	0	0.0242857	0	0	0	0.00857143	0	0	0	0	0	0	0	0	0	0.00607143	0	0	0	0	0	0	0	0
ICGC_MB247	MB_Group3	0.118929	0	0.0492857	0.207857	0	0	0	0.07	0	0	0	0	0	0	0	0	0	0.0564286	0	0	0	0	0	0	0	0
ICGC_MB248	MB_Group3	0.055	0	0.115357	0.155714	0	0	0	0.0467857	0	0	0	0	0	0	0	0	0	0.065	0	0	0	0	0	0	0	0
ICGC_MB260	MB_Group3	0.0828571	0	0.0328571	0.172857	0	0	0	0.0342857	0	0	0	0	0	0	0	0	0	0.108929	0	0	0	0	0	0	0	0
ICGC_MB271	MB_Group3	0.0285714	0	0.0117857	0.0410714	0	0	0	0.0203571	0	0	0	0	0	0	0	0	0	0	0	0	0	0	0	0	0	0.00285714
ICGC_MB272	MB_Group3	0.0614286	0	0.0464286	0.104643	0	0	0	0	0	0	0	0	0	0	0	0	0	0.0439286	0	0	0	0	0	0	0	0.0110714
ICGC_MB277	MB_Group3	0.0335714	0	0.0142857	0.0532143	0	0	0	0	0	0	0	0	0	0	0	0	0	0.0142857	0	0	0	0	0	0	0	0
ICGC_MB278	MB_Group3	0.0453571	0	0	0.119643	0	0	0	0.0275	0	0	0	0	0	0	0	0	0	0.0107143	0	0	0	0	0	0	0	0
ICGC_MB292	MB_Group3	0.0264286	0	0.0157143	0.0257143	0	0	0	0.0117857	0	0	0	0	0	0	0	0	0	0.00857143	0	0	0	0	0	0	0	0
ICGC_MB297	MB_Group3	0.0592857	0	0.0214286	0.112857	0	0	0	0	0	0	0	0	0	0	0	0	0	0.0139286	0	0	0	0	0	0	0	0.0107143
ICGC_MB36	MB_Group3	0.0728571	0	0	0.143214	0	0	0	0.0403571	0	0	0	0	0	0	0	0	0	0.201786	0	0	0	0	0	0	0	0.00928571
ICGC_MB39	MB_Group3	0.03	0	0	0.0432143	0	0	0	0	0	0	0	0	0	0	0	0	0	0	0	0	0	0	0	0	0	0.00714286
ICGC_MB45	MB_Group3	0.0421429	0	0.189286	0.210357	0	0	0	0.140357	0	0	0	0	0	0	0	0	0	0	0	0	0	0	0	0	0	0.0142857
ICGC_MB5	MB_Group3	0.0178571	0	0	0.16	0	0	0	0.0692857	0	0	0	0	0	0	0	0	0	0	0	0	0	0	0	0	0	0.00857143
ICGC_MB50	MB_Group3	0.104643	0	0	0.233214	0	0	0	0.0432143	0	0	0	0	0	0	0	0	0	0.075	0	0	0	0	0	0	0	0.00285714
ICGC_MB518	MB_Group3	0.105	0	0	0.200714	0	0	0	0	0	0	0	0	0	0	0	0	0	0.055	0	0	0	0	0	0	0	0.0275
ICGC_MB800	MB_Group3	0.085	0	0.0353571	0.178214	0	0	0	0	0	0	0	0	0	0	0	0	0	0.0992857	0	0	0	0	0	0	0	0.0157143
ICGC_MB89	MB_Group3	0.0339286	0	0.0192857	0.0982143	0	0	0	0.0167857	0	0	0	0	0	0	0	0	0	0.0428571	0	0	0	0	0	0	0	0
ICGC_MB9	MB_Group3	0.0853571	0	0	0.0825	0	0	0	0	0	0	0	0	0	0	0	0	0	0.0196429	0	0	0	0	0	0	0	0.00678571
ICGC_MB90	MB_Group3	0.00928571	0	0.0121429	0.0525	0	0	0	0.0228571	0	0	0	0	0	0	0	0	0	0.00785714	0	0	0	0	0	0	0	0
ICGC_MB95	MB_Group3	0.0257143	0	0	0.0492857	0	0	0	0	0	0	0	0	0	0	0	0	0	0.0114286	0	0	0	0	0	0	0	0
ICGC_MB96	MB_Group3	0.02	0	0.0182143	0.0585714	0	0	0	0.00857143	0	0	0	0	0	0	0	0	0	0.0146429	0	0	0	0	0	0	0	0
ICGC_MB98	MB_Group3	0.0371429	0	0.0839286	0.139643	0	0	0	0.0510714	0	0	0	0	0	0	0	0	0	0	0	0	0	0	0	0	0	0.0128571
MBRep_T27	MB_Group3	0.184643	0	0.316786	0.348929	0	0	0	0	0	0	0	0	0	0	0	0	0	0.379643	0	0	0	0	0	0	0	0.0407143
MBRep_T54	MB_Group3	0.0675	0	0	0.121429	0	0	0	0	0	0	0	0	0	0	0	0	0	0.0946429	0	0	0	0	0	0	0	0.0153571
MBRep_T71	MB_Group3	0.0435714	0	0.0407143	0.162857	0	0	0	0.0242857	0	0	0	0	0	0	0	0	0	0.126786	0	0	0	0	0	0	0	0
SJMB006	MB_Group3	0.0253571	0	0.00857143	0.0560714	0	0	0	0	0	0	0	0	0	0	0	0	0	0.0125	0	0	0	0	0	0	0	0
SJMB008	MB_Group3	0	0	1.29464	1.08464	0	0	0	0.947143	0	0	0	0	0	0	0	0	0	0	0	0	0	0	0	0	0	0.0792857
SJMB010	MB_Group3	0.0410714	0	0	0.101071	0	0	0	0.0114286	0	0	0	0	0	0	0	0	0	0.0235714	0	0	0	0	0	0	0	0.0025
SJMB017	MB_Group3	0.196786	0	0	0.464643	0	0	0	0.0810714	0	0	0	0	0	0	0	0	0	0.209643	0	0	0	0	0	0	0	0.0242857
SJMB025	MB_Group3	0.0539286	0	0.127857	0.222857	0	0	0	0.0260714	0	0	0	0	0	0	0	0	0	0.0275	0	0	0	0	0	0	0	0
SJMB030	MB_Group3	0.128571	0	0	0.250714	0	0	0	0.03	0	0	0	0	0	0	0	0	0	0.0653571	0	0	0	0	0	0	0	0
SJMB031	MB_Group3	0.0810714	0	0.202857	0.268214	0	0	0	0.0664286	0	0	0	0	0	0	0	0	0	0.164286	0	0	0	0	0	0	0	0
SJMB039	MB_Group3	0.0346429	0	0.202143	0.217857	0	0	0	0.0985714	0	0	0	0	0	0	0	0	0	0	0	0	0	0	0	0	0	0.0282143
ICGC_MB108	MB_Group4	0.0482143	0	0	0.0325	0	0	0	0	0	0	0	0	0	0	0	0	0	0	0	0	0	0	0	0.110714	0.0235714	0
ICGC_MB110	MB_Group4	0.0842857	0	0	0.183571	0	0	0	0	0	0	0	0	0	0	0	0	0	0	0	0	0	0	0	0.989643	0	0.0446429
ICGC_MB114	MB_Group4	0.0339286	0	0	0.0507143	0	0	0	0	0	0	0	0	0	0	0	0	0	0	0	0	0	0	0	0.0989286	0.0139286	0
ICGC_MB115	MB_Group4	0.0575	0	0	0.0903571	0	0	0	0	0	0	0	0	0	0	0	0	0	0	0	0	0	0	0	0.0864286	0.0167857	0
ICGC_MB118	MB_Group4	0.0475	0	0	0.0635714	0	0	0	0	0	0	0	0	0	0	0	0	0	0	0	0	0	0	0	0.168571	0.0278571	0
ICGC_MB119	MB_Group4	0.0146429	0	0	0.0210714	0	0	0	0	0	0	0	0	0	0	0	0	0	0	0	0	0	0	0	0.0296429	0.01	0
ICGC_MB121	MB_Group4	0.0335714	0	0	0.0503571	0	0	0	0	0	0	0	0	0	0	0	0	0	0	0	0	0	0	0	0.0757143	0.0160714	0
ICGC_MB129	MB_Group4	0.0710714	0	0	0.194643	0	0	0	0	0	0	0	0	0	0	0	0	0	0	0	0	0	0	0	0.159643	0.0360714	0
ICGC_MB15	MB_Group4	0.0771429	0	0	0.191071	0	0	0	0	0	0	0	0	0	0	0	0	0	0	0	0	0	0	0	0.1075	0	0.00821429
ICGC_MB154	MB_Group4	0.02	0	0	0.0478571	0	0	0	0	0	0	0	0	0	0	0	0	0	0	0	0	0	0	0	0.116071	0	0.00607143
ICGC_MB175	MB_Group4	0.0310714	0	0	0.118214	0	0	0	0	0	0	0	0	0	0	0	0	0	0	0	0	0	0	0	0.126429	0.0553571	0
ICGC_MB177	MB_Group4	0.0539286	0	0	0.0903571	0	0	0	0	0	0	0	0	0	0	0	0	0	0	0	0	0	0	0	0.2375	0	0.0185714
ICGC_MB183	MB_Group4	0.0260714	0	0	0.0746429	0	0	0	0	0	0	0	0	0	0	0	0	0	0	0	0	0	0	0	0.150714	0	0
ICGC_MB184	MB_Group4	0.0432143	0	0	0.0721429	0	0	0	0	0	0	0	0	0	0	0	0	0	0	0	0	0	0	0	0.101071	0.0189286	0
ICGC_MB185	MB_Group4	0.015	0	0	0.0232143	0	0	0	0	0	0	0	0	0	0	0	0	0	0	0	0	0	0	0	0.0367857	0	0.000714286
ICGC_MB19	MB_Group4	0.0560714	0	0	0.0414286	0	0	0	0	0	0	0	0	0	0	0	0	0	0	0	0	0	0	0	0.144286	0.0217857	0
ICGC_MB199	MB_Group4	0.0660714	0	0	0.0871429	0	0	0	0	0	0	0	0	0	0	0	0	0	0	0	0	0	0	0	0.201786	0.02	0
ICGC_MB2	MB_Group4	0.0253571	0	0	0.0803571	0	0	0	0	0	0	0	0	0	0	0	0	0	0	0	0	0	0	0	0.0367857	0	0.00357143
ICGC_MB224	MB_Group4	0.0467857	0	0	0.0628571	0	0	0	0	0	0	0	0	0	0	0	0	0	0	0	0	0	0	0	0.0767857	0.0135714	0
ICGC_MB227	MB_Group4	0.0239286	0	0	0.0346429	0	0	0	0	0	0	0	0	0	0	0	0	0	0	0	0	0	0	0	0.0614286	0.00642857	0
ICGC_MB228	MB_Group4	0.0592857	0	0	0.0503571	0	0	0	0	0	0	0	0	0	0	0	0	0	0	0	0	0	0	0	0.168571	0.0228571	0
ICGC_MB229	MB_Group4	0.0371429	0	0	0.0278571	0	0	0	0	0	0	0	0	0	0	0	0	0	0	0	0	0	0	0	0.0907143	0.015	0
ICGC_MB230	MB_Group4	0.0364286	0	0	0.0828571	0	0	0	0	0	0	0	0	0	0	0	0	0	0	0	0	0	0	0	0.0553571	0	0.00714286
ICGC_MB232	MB_Group4	0.0346429	0	0	0	0	0	0	0	0	0	0	0	0	0	0	0	0	0	0	0	0	0	0	0.0914286	0.00892857	0
ICGC_MB233	MB_Group4	0.0435714	0	0	0.0542857	0	0	0	0	0	0	0	0	0	0	0	0	0	0	0	0	0	0	0	0.0771429	0	0
ICGC_MB236	MB_Group4	0.0810714	0	0	0.108571	0	0	0	0	0	0	0	0	0	0	0	0	0	0	0	0	0	0	0	0.418929	0.0710714	0
ICGC_MB237	MB_Group4	0.0410714	0	0	0.141071	0	0	0	0	0	0	0	0	0	0	0	0	0	0	0	0	0	0	0	0.150357	0.0325	0
ICGC_MB24	MB_Group4	0.0175	0	0	0.0310714	0	0	0	0	0	0	0	0	0	0	0	0	0	0	0	0	0	0	0	0.055	0.00714286	0
ICGC_MB240	MB_Group4	0.0889286	0	0	0	0	0	0	0	0	0	0	0	0	0	0	0	0	0	0	0	0	0	0	0.359643	0.0492857	0
ICGC_MB241	MB_Group4	0.0335714	0	0	0.0307143	0	0	0	0	0	0	0	0	0	0	0	0	0	0	0	0	0	0	0	0.0757143	0.0075	0
ICGC_MB249	MB_Group4	0.0446429	0	0	0.103929	0	0	0	0	0	0	0	0	0	0	0	0	0	0	0	0	0	0	0	0.0982143	0.0157143	0
ICGC_MB26	MB_Group4	0.0810714	0	0	0.05	0	0	0	0	0	0	0	0	0	0	0	0	0	0	0	0	0	0	0	0.148571	0.0328571	0
ICGC_MB261	MB_Group4	0.0446429	0	0	0.0807143	0	0	0	0	0	0	0	0	0	0	0	0	0	0	0	0	0	0	0	0.0485714	0.00964286	0
ICGC_MB264	MB_Group4	0.0171429	0	0	0.0296429	0	0	0	0	0	0	0	0	0	0	0	0	0	0	0	0	0	0	0	0.0432143	0.00535714	0
ICGC_MB265	MB_Group4	0.643929	0	0	0.531429	0	0	0	0	0	0	0	0	0	0	0	0	0	0	0	0	0	0	0	0	1.05464	0.0703571
ICGC_MB269	MB_Group4	0.0346429	0	0	0.0532143	0	0	0	0	0	0	0	0	0	0	0	0	0	0	0	0	0	0	0	0.113214	0	0.00678571
ICGC_MB270	MB_Group4	0.0353571	0	0	0.0478571	0	0	0	0	0	0	0	0	0	0	0	0	0	0	0	0	0	0	0	0.0989286	0.0117857	0
ICGC_MB279	MB_Group4	0.0332143	0	0	0.0457143	0	0	0	0	0	0	0	0	0	0	0	0	0	0	0	0	0	0	0	0.0578571	0	0.00678571
ICGC_MB280	MB_Group4	0.0846429	0	0	0.1225	0	0	0	0	0	0	0	0	0	0	0	0	0	0	0	0	0	0	0	0.270357	0	0.0232143
ICGC_MB281	MB_Group4	0.0589286	0	0	0.158571	0	0	0	0	0	0	0	0	0	0	0	0	0	0	0	0	0	0	0	0.289286	0	0.015
ICGC_MB282	MB_Group4	0.0478571	0	0	0.0817857	0	0	0	0	0	0	0	0	0	0	0	0	0	0	0	0	0	0	0	0.0292857	0	0.00464286
ICGC_MB286	MB_Group4	0.0342857	0	0	0.0407143	0	0	0	0	0	0	0	0	0	0	0	0	0	0	0	0	0	0	0	0.0657143	0	0.00285714
ICGC_MB287	MB_Group4	0.0292857	0	0	0	0	0	0	0	0	0	0	0	0	0	0	0	0	0	0	0	0	0	0	0.0396429	0.00964286	0
ICGC_MB289	MB_Group4	0.100357	0	0	0.2275	0	0	0	0	0	0	0	0	0	0	0	0	0	0	0	0	0	0	0	0.673214	0.0575	0
ICGC_MB294	MB_Group4	0.0364286	0	0	0.0196429	0	0	0	0	0	0	0	0	0	0	0	0	0	0	0	0	0	0	0	0.0878571	0.0153571	0
ICGC_MB295	MB_Group4	0.0210714	0	0	0.0221429	0	0	0	0	0	0	0	0	0	0	0	0	0	0	0	0	0	0	0	0.0114286	0	0.00214286
ICGC_MB299	MB_Group4	0.00392857	0	0	0.00214286	0	0	0	0	0	0	0	0	0	0	0	0	0	0	0	0	0	0	0	0.00607143	0	0
ICGC_MB303	MB_Group4	0.0789286	0	0	0.1075	0	0	0	0	0	0	0	0	0	0	0	0	0	0	0	0	0	0	0	0.263929	0	0.0221429
ICGC_MB304	MB_Group4	0.0917857	0	0	0.0242857	0	0	0	0	0	0	0	0	0	0	0	0	0	0	0	0	0	0	0	0.185	0.0632143	0
ICGC_MB32	MB_Group4	0.0392857	0	0	0.0892857	0	0	0	0	0	0	0	0	0	0	0	0	0	0	0	0	0	0	0	0.0853571	0	0.00642857
ICGC_MB38	MB_Group4	0.0271429	0	0	0.0878571	0	0	0	0	0	0	0	0	0	0	0	0	0	0	0	0	0	0	0	0.148929	0	0.00464286
ICGC_MB40	MB_Group4	0.0075	0	0	0.0160714	0	0	0	0	0	0	0	0	0	0	0	0	0	0	0	0	0	0	0	0.0142857	0.00285714	0
ICGC_MB49	MB_Group4	0.0432143	0	0	0.0860714	0	0	0	0	0	0	0	0	0	0	0	0	0	0	0	0	0	0	0	0.105357	0.0307143	0
ICGC_MB51	MB_Group4	0.0375	0	0	0.0825	0	0	0	0	0	0	0	0	0	0	0	0	0	0	0	0	0	0	0	0.0857143	0	0
ICGC_MB57	MB_Group4	0.0703571	0	0	0.172143	0	0	0	0	0	0	0	0	0	0	0	0	0	0	0	0	0	0	0	0.0660714	0	0.0142857
ICGC_MB58	MB_Group4	0.102857	0	0	0.263929	0	0	0	0	0	0	0	0	0	0	0	0	0	0	0	0	0	0	0	0.258929	0.05	0
ICGC_MB6	MB_Group4	0.0875	0	0	0.143929	0	0	0	0	0	0	0	0	0	0	0	0	0	0	0	0	0	0	0	0.185714	0.0446429	0
ICGC_MB612	MB_Group4	0.025	0	0	0.0278571	0	0	0	0	0	0	0	0	0	0	0	0	0	0	0	0	0	0	0	0.0521429	0.0117857	0
ICGC_MB64	MB_Group4	0.0535714	0	0	0.106071	0	0	0	0	0	0	0	0	0	0	0	0	0	0	0	0	0	0	0	0.156429	0	0.0142857
ICGC_MB65	MB_Group4	0.0432143	0	0	0.125714	0	0	0	0	0	0	0	0	0	0	0	0	0	0	0	0	0	0	0	0.0582143	0	0.00464286
ICGC_MB7	MB_Group4	0.0407143	0	0	0.123929	0	0	0	0	0	0	0	0	0	0	0	0	0	0	0	0	0	0	0	0.119286	0	0.00107143
ICGC_MB71	MB_Group4	0.0585714	0	0	0.195	0	0	0	0	0	0	0	0	0	0	0	0	0	0	0	0	0	0	0	0.0882143	0.0210714	0
ICGC_MB8	MB_Group4	0.0496429	0	0	0.0775	0	0	0	0	0	0	0	0	0	0	0	0	0	0	0	0	0	0	0	0.133571	0.0235714	0
ICGC_MB83	MB_Group4	0.0510714	0	0	0.0767857	0	0	0	0	0	0	0	0	0	0	0	0	0	0	0	0	0	0	0	0.160357	0	0.0128571
ICGC_MB84	MB_Group4	0.0539286	0	0	0.214286	0	0	0	0	0	0	0	0	0	0	0	0	0	0	0	0	0	0	0	0.148214	0	0.00821429
ICGC_MB85	MB_Group4	0.0217857	0	0	0	0	0	0	0	0	0	0	0	0	0	0	0	0	0	0	0	0	0	0	0.0442857	0.00892857	0
ICGC_MB86	MB_Group4	0.0242857	0	0	0.0153571	0	0	0	0	0	0	0	0	0	0	0	0	0	0	0	0	0	0	0	0.101071	0.0132143	0
ICGC_MB91	MB_Group4	0.0642857	0	0	0.110357	0	0	0	0	0	0	0	0	0	0	0	0	0	0	0	0	0	0	0	0.151786	0.0382143	0
ICGC_MB92	MB_Group4	0.0671429	0	0	0.0921429	0	0	0	0	0	0	0	0	0	0	0	0	0	0	0	0	0	0	0	0.419643	0.0364286	0
ICGC_MB94	MB_Group4	0.126786	0	0	0.135357	0	0	0	0	0	0	0	0	0	0	0	0	0	0	0	0	0	0	0	0.468214	0.0446429	0
ICGC_MB99	MB_Group4	0.0485714	0	0	0.123214	0	0	0	0	0	0	0	0	0	0	0	0	0	0	0	0	0	0	0	0.118571	0	0.0146429
MBRep_T36	MB_Group4	0.0507143	0	0	0.0535714	0	0	0	0	0	0	0	0	0	0	0	0	0	0	0	0	0	0	0	0.0739286	0.0135714	0
MBRep_T38	MB_Group4	0.0321429	0	0	0.0828571	0	0	0	0	0	0	0	0	0	0	0	0	0	0	0	0	0	0	0	0.0328571	0.00964286	0
MBRep_T40	MB_Group4	0.0339286	0	0	0.0582143	0	0	0	0	0	0	0	0	0	0	0	0	0	0	0	0	0	0	0	0.0428571	0	0.00214286
MBRep_T41	MB_Group4	0.0317857	0	0	0.0307143	0	0	0	0	0	0	0	0	0	0	0	0	0	0	0	0	0	0	0	0.0682143	0	0.0025
MBRep_T70	MB_Group4	0.0553571	0	0	0.0878571	0	0	0	0	0	0	0	0	0	0	0	0	0	0	0	0	0	0	0	0.104643	0	0.00964286
MBRep_T72	MB_Group4	0.0307143	0	0	0.0464286	0	0	0	0	0	0	0	0	0	0	0	0	0	0	0	0	0	0	0	0.0996429	0	0.00357143
SJMB009	MB_Group4	0.035	0	0	0.0707143	0	0	0	0	0	0	0	0	0	0	0	0	0	0	0	0	0	0	0	0.0707143	0.0164286	0
SJMB011	MB_Group4	0.0214286	0	0	0.0439286	0	0	0	0	0	0	0	0	0	0	0	0	0	0	0	0	0	0	0	0.0753571	0.0125	0
SJMB014	MB_Group4	0.0239286	0	0	0.104643	0	0	0	0	0	0	0	0	0	0	0	0	0	0	0	0	0	0	0	0.04	0.0128571	0
SJMB016	MB_Group4	0.0503571	0	0	0.0878571	0	0	0	0	0	0	0	0	0	0	0	0	0	0	0	0	0	0	0	0.779643	0	0.03
SJMB018	MB_Group4	0.0303571	0	0	0.0564286	0	0	0	0	0	0	0	0	0	0	0	0	0	0	0	0	0	0	0	0.085	0	0.00821429
SJMB020	MB_Group4	0.0592857	0	0	0.157857	0	0	0	0	0	0	0	0	0	0	0	0	0	0	0	0	0	0	0	0.130357	0.0235714	0
SJMB023	MB_Group4	0.0421429	0	0	0.0739286	0	0	0	0	0	0	0	0	0	0	0	0	0	0	0	0	0	0	0	0.0642857	0.0171429	0
SJMB024	MB_Group4	0.0603571	0	0	0.0675	0	0	0	0	0	0	0	0	0	0	0	0	0	0	0	0	0	0	0	0.1375	0.0214286	0
SJMB026	MB_Group4	0.0342857	0	0	0.0164286	0	0	0	0	0	0	0	0	0	0	0	0	0	0	0	0	0	0	0	0.0617857	0	0.00571429
SJMB027	MB_Group4	0.0228571	0	0	0.0225	0	0	0	0	0	0	0	0	0	0	0	0	0	0	0	0	0	0	0	0.0657143	0.0114286	0
SJMB029	MB_Group4	0.0267857	0	0	0.0721429	0	0	0	0	0	0	0	0	0	0	0	0	0	0	0	0	0	0	0	0.111786	0	0.00678571
SJMB032	MB_Group4	0.0428571	0	0	0.186429	0	0	0	0	0	0	0	0	0	0	0	0	0	0	0	0	0	0	0	0.177857	0	0.015
SJMB034	MB_Group4	0.0403571	0	0	0.0582143	0	0	0	0	0	0	0	0	0	0	0	0	0	0	0	0	0	0	0	0.146786	0	0.0121429
SJMB035	MB_Group4	0.0292857	0	0	0.0457143	0	0	0	0	0	0	0	0	0	0	0	0	0	0	0	0	0	0	0	0.0492857	0.00785714	0
SJMB036	MB_Group4	0.0289286	0	0	0.035	0	0	0	0	0	0	0	0	0	0	0	0	0	0	0	0	0	0	0	0.0478571	0.0139286	0
SJMB037	MB_Group4	0.0371429	0	0	0.0235714	0	0	0	0	0	0	0	0	0	0	0	0	0	0	0	0	0	0	0	0.0753571	0.00892857	0
SJMB038	MB_Group4	0.0557143	0	0	0.0339286	0	0	0	0	0	0	0	0	0	0	0	0	0	0	0	0	0	0	0	0.175714	0.0214286	0
ICGC_LFS_MB1	MB_SHH	0.155	0	0	0.178929	0	0	0	0	0	0	0	0	0	0	0	0	0	0	0	0	0	0	0	0.451071	0	0
ICGC_LFS_MB2	MB_SHH	0.197857	0	0	0.199286	0	0	0	0	0	0	0	0	0	0	0	0	0	0	0	0	0	0	0	0.306786	0	0
ICGC_MB1	MB_SHH	0.0614286	0	0	0.0753571	0	0	0	0	0	0	0	0	0	0	0	0	0	0	0	0	0	0	0	0.0392857	0	0
ICGC_MB102	MB_SHH	0.241786	0	0	0.129643	0	0	0	0	0	0	0	0	0	0	0	0	0	0	0	0	0	0	0	0.26	0	0
ICGC_MB12	MB_SHH	0.0328571	0	0	0.0375	0	0	0	0	0	0	0	0	0	0	0	0	0	0	0	0	0	0	0	0.00964286	0	0
ICGC_MB125	MB_SHH	0.193571	0	0	0.546071	0	0	0	0	0	0	0	0	0	0	0	0	0	0	0	0	0	0	0	0.376786	0	0
ICGC_MB132	MB_SHH	0.0385714	0	0	0.0385714	0	0	0	0	0	0	0	0	0	0	0	0	0	0	0	0	0	0	0	0.0296429	0	0
ICGC_MB137	MB_SHH	0.14	0	0	0.121071	0	0	0	0	0	0	0	0	0	0	0	0	0	0	0	0	0	0	0	0.657143	0	0
ICGC_MB142	MB_SHH	0.00678571	0	0	0.0342857	0	0	0	0	0	0	0	0	0	0	0	0	0	0	0	0	0	0	0	0.0510714	0	0
ICGC_MB143	MB_SHH	0.281071	0	0	0.191786	0	0	0	0	0	0	0	0	0	0	0	0	0	0	0	0	0	0	0	0.262143	0	0
ICGC_MB145	MB_SHH	0.225	0	0	0.259643	0	0	0	0	0	0	0	0	0	0	0	0	0	0	0	0	0	0	0	0.235714	0	0
ICGC_MB171	MB_SHH	0.0964286	0	0	0.1125	0	0	0	0	0	0	0	0	0	0	0	0	0	0	0	0	0	0	0	0.0814286	0	0
ICGC_MB179	MB_SHH	0.198929	0	0	0.232857	0	0	0	0	0	0	0	0	0	0	0	0	0	0	0	0	0	0	0	0.283929	0	0
ICGC_MB181	MB_SHH	0.153929	0	0	0.108214	0	0	0	0	0	0	0	0	0	0	0	0	0	0	0	0	0	0	0	0.143571	0	0
ICGC_MB193	MB_SHH	0.00535714	0	0	0.00678571	0	0	0	0	0	0	0	0	0	0	0	0	0	0	0	0	0	0	0	0.005	0	0
ICGC_MB204	MB_SHH	0.208929	0	0	0.1525	0	0	0	0	0	0	0	0	0	0	0	0	0	0	0	0	0	0	0	0.158214	0	0
ICGC_MB206	MB_SHH	0.0685714	0	0	0.0367857	0	0	0	0	0	0	0	0	0	0	0	0	0	0	0	0	0	0	0	0.108214	0	0
ICGC_MB21	MB_SHH	0.0596429	0	0	0.0510714	0	0	0	0	0	0	0	0	0	0	0	0	0	0	0	0	0	0	0	0.0175	0	0
ICGC_MB243	MB_SHH	0.132143	0	0	0.150357	0	0	0	0	0	0	0	0	0	0	0	0	0	0	0	0	0	0	0	0.326071	0	0
ICGC_MB244	MB_SHH	0.0217857	0	0	0.0114286	0	0	0	0	0	0	0	0	0	0	0	0	0	0	0	0	0	0	0	0.015	0	0
ICGC_MB246	MB_SHH	0.154286	0	0	0.150714	0	0	0	0	0	0	0	0	0	0	0	0	0	0	0	0	0	0	0	0.16	0	0
ICGC_MB250	MB_SHH	0.0817857	0	0	0.0671429	0	0	0	0	0	0	0	0	0	0	0	0	0	0	0	0	0	0	0	0.167143	0	0
ICGC_MB28	MB_SHH	0.00392857	0	0	0.0114286	0	0	0	0	0	0	0	0	0	0	0	0	0	0	0	0	0	0	0	0	0	0
ICGC_MB3	MB_SHH	0.125714	0	0	0.09	0	0	0	0	0	0	0	0	0	0	0	0	0	0	0	0	0	0	0	0.163571	0	0
ICGC_MB302	MB_SHH	0.0367857	0	0	0.0732143	0	0	0	0	0	0	0	0	0	0	0	0	0	0	0	0	0	0	0	0.0671429	0	0
ICGC_MB34	MB_SHH	0.246071	0	0	0.339643	0	0	0	0	0	0	0	0	0	0	0	0	0	0	0	0	0	0	0	0.690357	0	0
ICGC_MB35	MB_SHH	0.0482143	0	0	0.0328571	0	0	0	0	0	0	0	0	0	0	0	0	0	0	0	0	0	0	0	0.0325	0	0
ICGC_MB37	MB_SHH	0.0128571	0	0	0.00821429	0	0	0	0	0	0	0	0	0	0	0	0	0	0	0	0	0	0	0	0.00857143	0	0
ICGC_MB53	MB_SHH	0.271786	0	0	0.186071	0	0	0	0	0	0	0	0	0	0	0	0	0	0	0	0	0	0	0	0.210357	0	0
ICGC_MB60	MB_SHH	0.19	0	0	0.105714	0	0	0	0	0	0	0	0	0	0	0	0	0	0	0	0	0	0	0	0.180357	0	0
ICGC_MB66	MB_SHH	0.214286	0	0	0.292143	0	0	0	0	0	0	0	0	0	0	0	0	0	0	0	0	0	0	0	0.192857	0	0
ICGC_MB67	MB_SHH	0.118571	0	0	0.129286	0	0	0	0	0	0	0	0	0	0	0	0	0	0	0	0	0	0	0	0.0975	0	0
ICGC_MB68	MB_SHH	0.206071	0	0	0.247857	0	0	0	0	0	0	0	0	0	0	0	0	0	0	0	0	0	0	0	0.270714	0	0
ICGC_MB74	MB_SHH	0.235	0	0	0.3125	0	0	0	0	0	0	0	0	0	0	0	0	0	0	0	0	0	0	0	0.286429	0	0
ICGC_MB88	MB_SHH	0.0346429	0	0	0.0207143	0	0	0	0	0	0	0	0	0	0	0	0	0	0	0	0	0	0	0	0.0517857	0	0
SJMB003	MB_SHH	0.0446429	0	0	0.0821429	0	0	0	0	0	0	0	0	0	0	0	0	0	0	0	0	0	0	0	0.121071	0	0
SJMB004	MB_SHH	0.112143	0	0	0.0867857	0	0	0	0	0	0	0	0	0	0	0	0	0	0	0	0	0	0	0	0.176429	0	0
SJMB012	MB_SHH	0.0953571	0	0	0.188214	0	0	0	0	0	0	0	0	0	0	0	0	0	0	0	0	0	0	0	1.02179	0	0
SJMB013	MB_SHH	0.0310714	0	0	0.0257143	0	0	0	0	0	0	0	0	0	0	0	0	0	0	0	0	0	0	0	0.0214286	0	0
SJMB033	MB_SHH	0.180714	0	0	0.125714	0	0	0	0	0	0	0	0	0	0	0	0	0	0	0	0	0	0	0	0.182143	0	0
ICGC_MB112	MB_WNT	0.138214	0	0	0.197857	0	0	0	0.0489286	0	0	0	0.0596429	0	0	0	0	0	0	0	0	0	0	0	0	0	0
ICGC_MB113	MB_WNT	0.141429	0	0	0.163571	0	0	0	0.0432143	0	0	0	0.0471429	0	0	0	0	0	0	0	0	0	0	0	0	0	0
ICGC_MB117	MB_WNT	0.1225	0	0	0.141786	0	0	0	0.0560714	0	0	0	0.0475	0	0	0	0	0	0	0	0	0	0	0	0	0	0
ICGC_MB122	MB_WNT	0.126071	0	0	0.194286	0	0	0	0.0321429	0	0	0	0.0596429	0	0	0	0	0	0	0	0	0	0	0	0	0	0
ICGC_MB124	MB_WNT	0.159286	0	0	0.278929	0	0	0	0.106429	0	0	0	0.0753571	0	0	0	0	0	0	0	0	0	0	0	0	0	0
ICGC_MB130	MB_WNT	0.0775	0	0	0.173571	0	0	0	0.0621429	0	0	0	0.0578571	0	0	0	0	0	0	0	0	0	0	0	0	0	0
ICGC_MB14	MB_WNT	0.130357	0	0	0.172857	0	0	0	0.0728571	0	0	0	0.0321429	0	0	0	0	0	0	0	0	0	0	0	0	0	0
ICGC_MB176	MB_WNT	0.0575	0	0	0.0892857	0	0	0	0.0210714	0	0	0	0.0235714	0	0	0	0	0	0	0	0	0	0	0	0	0	0
ICGC_MB20	MB_WNT	0.0878571	0	0	0.158214	0	0	0	0.0421429	0	0	0	0.0417857	0	0	0	0	0	0	0	0	0	0	0	0	0	0
ICGC_MB23	MB_WNT	0.0989286	0	0	0.326071	0	0	0	0.308214	0	0	0	0.0492857	0	0	0	0	0	0	0	0	0	0	0	0	0	0
ICGC_MB242	MB_WNT	0.105357	0	0	0.101786	0	0	0	0.0278571	0	0	0	0.0264286	0	0	0	0	0	0	0	0	0	0	0	0	0	0
ICGC_MB31	MB_WNT	0.171429	0	0	0.299286	0	0	0	0.125714	0	0	0	0.04	0	0	0	0	0	0	0	0	0	0	0	0	0	0
ICGC_MB46	MB_WNT	0.0453571	0	0	0.126071	0	0	0	0.0742857	0	0	0	0.0153571	0	0	0	0	0	0	0	0	0	0	0	0	0	0
SJMB001	MB_WNT	0.05	0	0	0.0675	0	0	0	0.0142857	0	0	0	0.0178571	0	0	0	0	0	0	0	0	0	0	0	0	0	0
SJMB002	MB_WNT	0.0842857	0	0	0.0946429	0	0	0	0.0375	0	0	0	0.0242857	0	0	0	0	0	0	0	0	0	0	0	0	0	0
SJMB028	MB_WNT	0.116071	0	0	0.121071	0	0	0	0.0285714	0	0	0	0.0267857	0	0	0	0	0	0	0	0	0	0	0	0	0	0
SJMB040	MB_WNT	0.101071	0	0	0.11	0	0	0	0.0217857	0	0	0	0.0421429	0	0	0	0	0	0	0	0	0	0	0	0	0	0
SJMB041	MB_WNT	0.0785714	0	0	0.204643	0	0	0	0.0807143	0	0	0	0.125714	0	0	0	0	0	0	0	0	0	0	0	0	0	0
SJOS002	OS	0.118929	0	0	0	0	0	0	0	0	0	0	0	0	0	0	0	0	0	0	0	0	0	0	1.16679	0	0
SJOS003	OS	0.0517857	0	0	0.0825	0	0	0	0	0	0	0	0	0	0	0	0	0	0	0	0	0	0	0	0.687857	0	0
SJOS004	OS	0.0939286	0	0	0	0	0	0	0	0	0	0	0	0	0	0	0	0	0	0	0	0	0	0	1.52107	0	0.0496429
SJOS007	OS	0.0657143	0	0	0.194643	0	0	0	0	0	0	0	0	0	0	0	0	0	0	0	0	0	0	0	0.555	0	0
SJOS010	OS	0	0	0	0.506071	0	0	0	0	0	0	0	0	0	0	0	0	0	0	0	0	0	0	0	1.315	0	0.0517857
SJOS011	OS	0	0	0	0.265	0	0	0	0	0	0	0	0	0	0	0	0	0	0	0	0	0	0	0	1.73429	0	0.0889286
SJOS012	OS	0.0957143	0	0	0.0853571	0	0	0	0	0	0	0	0	0	0	0	0	0	0	0	0	0	0	0	0.565714	0	0
SJOS013	OS	0.114643	0	0	0.435714	0	0	0	0	0	0	0	0	0	0	0	0	0	0	0	0	0	0	0	1.695	0	0
SJOS014	OS	0.0467857	0	0	0	0	0	0	0	0	0	0	0	0	0	0	0	0	0	0	0	0	0	0	0.498214	0	0.00285714
SJOS015	OS	0.0589286	0	0	0.244286	0	0	0	0	0	0	0	0	0	0	0	0	0	0	0	0	0	0	0	0.572143	0	0
SJOS016	OS	0	0	0	0.428929	0	0	0	0	0	0	0	0	0	0	0	0	0	0	0	0	0	0	0	1.80143	0	0.0789286
SJOS017	OS	0.0596429	0	0	0	0	0	0	0	0	0	0	0	0	0	0	0	0	0	0	0	0	0	0	0.423571	0	0
SJOS018	OS	0.0735714	0	0	0.0717857	0	0	0	0	0	0	0	0	0	0	0	0	0	0	0	0	0	0	0	1.06071	0	0
SJOS019	OS	0.06	0	0	0	0	0	0	0	0	0	0	0	0	0	0	0	0	0	0	0	0	0	0	0.6075	0	0.03
ICGC_PA10	PA	0.00892857	0	0	0.0164286	0	0	0	0	0	0	0	0	0	0	0	0	0	0	0	0	0	0	0	0	0	0
ICGC_PA100	PA	0.00642857	0	0	0.0160714	0	0	0	0	0	0	0	0	0	0	0	0	0	0	0	0	0	0	0	0	0	0
ICGC_PA102	PA	0.00392857	0	0	0.015	0	0	0	0	0	0	0	0	0	0	0	0	0	0	0	0	0	0	0	0	0	0
ICGC_PA103	PA	0.00392857	0	0	0.00571429	0	0	0	0	0	0	0	0	0	0	0	0	0	0	0	0	0	0	0	0	0	0
ICGC_PA107	PA	0.00464286	0	0	0.0160714	0	0	0	0	0	0	0	0	0	0	0	0	0	0	0	0	0	0	0	0	0	0
ICGC_PA108	PA	0.0075	0	0	0.0153571	0	0	0	0	0	0	0	0	0	0	0	0	0	0	0	0	0	0	0	0	0	0
ICGC_PA109	PA	0.0075	0	0	0.0346429	0	0	0	0	0	0	0	0	0	0	0	0	0	0	0	0	0	0	0	0	0	0
ICGC_PA11	PA	0.0314286	0	0	0.0803571	0	0	0	0	0	0	0	0	0	0	0	0	0	0	0	0	0	0	0	0	0	0
ICGC_PA112	PA	0.0192857	0	0	0.0317857	0	0	0	0	0	0	0	0	0	0	0	0	0	0	0	0	0	0	0	0	0	0
ICGC_PA113	PA	0.0025	0	0	0.00678571	0	0	0	0	0	0	0	0	0	0	0	0	0	0	0	0	0	0	0	0	0	0
ICGC_PA12	PA	0.02	0	0	0.0664286	0	0	0	0	0	0	0	0	0	0	0	0	0	0	0	0	0	0	0	0	0	0
ICGC_PA126	PA	0.00964286	0	0	0.0235714	0	0	0	0	0	0	0	0	0	0	0	0	0	0	0	0	0	0	0	0	0	0
ICGC_PA129	PA	0.0278571	0	0	0.08	0	0	0	0	0	0	0	0	0	0	0	0	0	0	0	0	0	0	0	0	0	0
ICGC_PA131	PA	0.0196429	0	0	0.08	0	0	0	0	0	0	0	0	0	0	0	0	0	0	0	0	0	0	0	0	0	0
ICGC_PA132_convey	PA	0.0142857	0	0	0.0539286	0	0	0	0	0	0	0	0	0	0	0	0	0	0	0	0	0	0	0	0	0	0
ICGC_PA134	PA	0.00321429	0	0	0.0132143	0	0	0	0	0	0	0	0	0	0	0	0	0	0	0	0	0	0	0	0	0	0
ICGC_PA135	PA	0.00285714	0	0	0.0103571	0	0	0	0	0	0	0	0	0	0	0	0	0	0	0	0	0	0	0	0	0	0
ICGC_PA136	PA	0.0157143	0	0	0.0732143	0	0	0	0	0	0	0	0	0	0	0	0	0	0	0	0	0	0	0	0	0	0
ICGC_PA138	PA	0.0121429	0	0	0.0178571	0	0	0	0	0	0	0	0	0	0	0	0	0	0	0	0	0	0	0	0	0	0
ICGC_PA14	PA	0.00571429	0	0	0.0139286	0	0	0	0	0	0	0	0	0	0	0	0	0	0	0	0	0	0	0	0	0	0
ICGC_PA140	PA	0.0157143	0	0	0.0610714	0	0	0	0	0	0	0	0	0	0	0	0	0	0	0	0	0	0	0	0	0	0
ICGC_PA143	PA	0.0235714	0	0	0.0542857	0	0	0	0	0	0	0	0	0	0	0	0	0	0	0	0	0	0	0	0	0	0
ICGC_PA144	PA	0.015	0	0	0.0242857	0	0	0	0	0	0	0	0	0	0	0	0	0	0	0	0	0	0	0	0	0	0
ICGC_PA145	PA	0.01	0	0	0.0167857	0	0	0	0	0	0	0	0	0	0	0	0	0	0	0	0	0	0	0	0	0	0
ICGC_PA147	PA	0.0142857	0	0	0.0485714	0	0	0	0	0	0	0	0	0	0	0	0	0	0	0	0	0	0	0	0	0	0
ICGC_PA148	PA	0.00535714	0	0	0.0164286	0	0	0	0	0	0	0	0	0	0	0	0	0	0	0	0	0	0	0	0	0	0
ICGC_PA150	PA	0.0103571	0	0	0.0117857	0	0	0	0	0	0	0	0	0	0	0	0	0	0	0	0	0	0	0	0	0	0
ICGC_PA157	PA	0.0075	0	0	0.0132143	0	0	0	0	0	0	0	0	0	0	0	0	0	0	0	0	0	0	0	0	0	0
ICGC_PA158	PA	0.00678571	0	0	0.00678571	0	0	0	0	0	0	0	0	0	0	0	0	0	0	0	0	0	0	0	0	0	0
ICGC_PA159	PA	0.0110714	0	0	0.0385714	0	0	0	0	0	0	0	0	0	0	0	0	0	0	0	0	0	0	0	0	0	0
ICGC_PA161	PA	0.0125	0	0	0.0271429	0	0	0	0	0	0	0	0	0	0	0	0	0	0	0	0	0	0	0	0	0	0
ICGC_PA162	PA	0.00392857	0	0	0.0117857	0	0	0	0	0	0	0	0	0	0	0	0	0	0	0	0	0	0	0	0	0	0
ICGC_PA165	PA	0.0160714	0	0	0.0364286	0	0	0	0	0	0	0	0	0	0	0	0	0	0	0	0	0	0	0	0	0	0
ICGC_PA166	PA	0.0153571	0	0	0.0392857	0	0	0	0	0	0	0	0	0	0	0	0	0	0	0	0	0	0	0	0	0	0
ICGC_PA17	PA	0.0117857	0	0	0.0142857	0	0	0	0	0	0	0	0	0	0	0	0	0	0	0	0	0	0	0	0	0	0
ICGC_PA21	PA	0.0128571	0	0	0.0514286	0	0	0	0	0	0	0	0	0	0	0	0	0	0	0	0	0	0	0	0	0	0
ICGC_PA22	PA	0.0128571	0	0	0.0817857	0	0	0	0	0	0	0	0	0	0	0	0	0	0	0	0	0	0	0	0	0	0
ICGC_PA24	PA	0.005	0	0	0.0228571	0	0	0	0	0	0	0	0	0	0	0	0	0	0	0	0	0	0	0	0	0	0
ICGC_PA25	PA	0.00714286	0	0	0.0142857	0	0	0	0	0	0	0	0	0	0	0	0	0	0	0	0	0	0	0	0	0	0
ICGC_PA27	PA	0.00892857	0	0	0.0210714	0	0	0	0	0	0	0	0	0	0	0	0	0	0	0	0	0	0	0	0	0	0
ICGC_PA28	PA	0.00892857	0	0	0.0128571	0	0	0	0	0	0	0	0	0	0	0	0	0	0	0	0	0	0	0	0	0	0
ICGC_PA29	PA	0.0157143	0	0	0.0307143	0	0	0	0	0	0	0	0	0	0	0	0	0	0	0	0	0	0	0	0	0	0
ICGC_PA3	PA	0.01	0	0	0.0239286	0	0	0	0	0	0	0	0	0	0	0	0	0	0	0	0	0	0	0	0	0	0
ICGC_PA30	PA	0.0246429	0	0	0.125357	0	0	0	0	0	0	0	0	0	0	0	0	0	0	0	0	0	0	0	0	0	0
ICGC_PA33	PA	0.00285714	0	0	0.0135714	0	0	0	0	0	0	0	0	0	0	0	0	0	0	0	0	0	0	0	0	0	0
ICGC_PA34	PA	0.00535714	0	0	0.0103571	0	0	0	0	0	0	0	0	0	0	0	0	0	0	0	0	0	0	0	0	0	0
ICGC_PA36	PA	0.0178571	0	0	0.0846429	0	0	0	0	0	0	0	0	0	0	0	0	0	0	0	0	0	0	0	0	0	0
ICGC_PA37	PA	0.0135714	0	0	0.0407143	0	0	0	0	0	0	0	0	0	0	0	0	0	0	0	0	0	0	0	0	0	0
ICGC_PA39	PA	0.0153571	0	0	0.03	0	0	0	0	0	0	0	0	0	0	0	0	0	0	0	0	0	0	0	0	0	0
ICGC_PA4	PA	0.00857143	0	0	0.0167857	0	0	0	0	0	0	0	0	0	0	0	0	0	0	0	0	0	0	0	0	0	0
ICGC_PA41	PA	0.0146429	0	0	0.0267857	0	0	0	0	0	0	0	0	0	0	0	0	0	0	0	0	0	0	0	0	0	0
ICGC_PA42	PA	0.00321429	0	0	0.0075	0	0	0	0	0	0	0	0	0	0	0	0	0	0	0	0	0	0	0	0	0	0
ICGC_PA43	PA	0.0142857	0	0	0.0632143	0	0	0	0	0	0	0	0	0	0	0	0	0	0	0	0	0	0	0	0	0	0
ICGC_PA46	PA	0.0171429	0	0	0.0364286	0	0	0	0	0	0	0	0	0	0	0	0	0	0	0	0	0	0	0	0	0	0
ICGC_PA48	PA	0.0114286	0	0	0.0217857	0	0	0	0	0	0	0	0	0	0	0	0	0	0	0	0	0	0	0	0	0	0
ICGC_PA5	PA	0.0103571	0	0	0.0135714	0	0	0	0	0	0	0	0	0	0	0	0	0	0	0	0	0	0	0	0	0	0
ICGC_PA50	PA	0.00928571	0	0	0.0196429	0	0	0	0	0	0	0	0	0	0	0	0	0	0	0	0	0	0	0	0	0	0
ICGC_PA53	PA	0.0107143	0	0	0.0271429	0	0	0	0	0	0	0	0	0	0	0	0	0	0	0	0	0	0	0	0	0	0
ICGC_PA54_convey	PA	0.0125	0	0	0.0346429	0	0	0	0	0	0	0	0	0	0	0	0	0	0	0	0	0	0	0	0	0	0
ICGC_PA55	PA	0.00678571	0	0	0.0296429	0	0	0	0	0	0	0	0	0	0	0	0	0	0	0	0	0	0	0	0	0	0
ICGC_PA56	PA	0.00964286	0	0	0.0171429	0	0	0	0	0	0	0	0	0	0	0	0	0	0	0	0	0	0	0	0	0	0
ICGC_PA58	PA	0.0139286	0	0	0.0592857	0	0	0	0	0	0	0	0	0	0	0	0	0	0	0	0	0	0	0	0	0	0
ICGC_PA59	PA	0.00285714	0	0	0.0178571	0	0	0	0	0	0	0	0	0	0	0	0	0	0	0	0	0	0	0	0	0	0
ICGC_PA62	PA	0.00642857	0	0	0.0196429	0	0	0	0	0	0	0	0	0	0	0	0	0	0	0	0	0	0	0	0	0	0
ICGC_PA63	PA	0.0171429	0	0	0.0853571	0	0	0	0	0	0	0	0	0	0	0	0	0	0	0	0	0	0	0	0	0	0
ICGC_PA64	PA	0.00285714	0	0	0.0157143	0	0	0	0	0	0	0	0	0	0	0	0	0	0	0	0	0	0	0	0	0	0
ICGC_PA65	PA	0.0275	0	0	0.2825	0	0	0	0	0	0	0	0	0	0	0	0	0	0	0	0	0	0	0	0	0	0
ICGC_PA69	PA	0.03	0	0	0.0742857	0	0	0	0	0	0	0	0	0	0	0	0	0	0	0	0	0	0	0	0	0	0
ICGC_PA70	PA	0.015	0	0	0.0157143	0	0	0	0	0	0	0	0	0	0	0	0	0	0	0	0	0	0	0	0	0	0
ICGC_PA71	PA	0.00642857	0	0	0.0210714	0	0	0	0	0	0	0	0	0	0	0	0	0	0	0	0	0	0	0	0	0	0
ICGC_PA73	PA	0.0307143	0	0	0.0953571	0	0	0	0	0	0	0	0	0	0	0	0	0	0	0	0	0	0	0	0	0	0
ICGC_PA75	PA	0.0317857	0	0	0.134286	0	0	0	0	0	0	0	0	0	0	0	0	0	0	0	0	0	0	0	0	0	0
ICGC_PA79	PA	0.0142857	0	0	0.0157143	0	0	0	0	0	0	0	0	0	0	0	0	0	0	0	0	0	0	0	0	0	0
ICGC_PA8	PA	0.00607143	0	0	0.00785714	0	0	0	0	0	0	0	0	0	0	0	0	0	0	0	0	0	0	0	0	0	0
ICGC_PA81	PA	0.0135714	0	0	0.0235714	0	0	0	0	0	0	0	0	0	0	0	0	0	0	0	0	0	0	0	0	0	0
ICGC_PA82	PA	0.00821429	0	0	0.0442857	0	0	0	0	0	0	0	0	0	0	0	0	0	0	0	0	0	0	0	0	0	0
ICGC_PA83	PA	0.00857143	0	0	0.0489286	0	0	0	0	0	0	0	0	0	0	0	0	0	0	0	0	0	0	0	0	0	0
ICGC_PA84	PA	0.0189286	0	0	0.0564286	0	0	0	0	0	0	0	0	0	0	0	0	0	0	0	0	0	0	0	0	0	0
ICGC_PA85	PA	0.0103571	0	0	0.0146429	0	0	0	0	0	0	0	0	0	0	0	0	0	0	0	0	0	0	0	0	0	0
ICGC_PA86	PA	0.01	0	0	0.0185714	0	0	0	0	0	0	0	0	0	0	0	0	0	0	0	0	0	0	0	0	0	0
ICGC_PA87	PA	0.00642857	0	0	0.0328571	0	0	0	0	0	0	0	0	0	0	0	0	0	0	0	0	0	0	0	0	0	0
ICGC_PA88	PA	0.00892857	0	0	0.0128571	0	0	0	0	0	0	0	0	0	0	0	0	0	0	0	0	0	0	0	0	0	0
ICGC_PA89	PA	0.00142857	0	0	0.00571429	0	0	0	0	0	0	0	0	0	0	0	0	0	0	0	0	0	0	0	0	0	0
ICGC_PA9	PA	0.00892857	0	0	0.0160714	0	0	0	0	0	0	0	0	0	0	0	0	0	0	0	0	0	0	0	0	0	0
ICGC_PA91	PA	0.00714286	0	0	0.0171429	0	0	0	0	0	0	0	0	0	0	0	0	0	0	0	0	0	0	0	0	0	0
ICGC_PA93	PA	0.0189286	0	0	0.161429	0	0	0	0	0	0	0	0	0	0	0	0	0	0	0	0	0	0	0	0	0	0
ICGC_PA94	PA	0.00321429	0	0	0.0139286	0	0	0	0	0	0	0	0	0	0	0	0	0	0	0	0	0	0	0	0	0	0
ICGC_PA95	PA	0.0128571	0	0	0.0271429	0	0	0	0	0	0	0	0	0	0	0	0	0	0	0	0	0	0	0	0	0	0
ICGC_PA96	PA	0.00892857	0	0	0.0146429	0	0	0	0	0	0	0	0	0	0	0	0	0	0	0	0	0	0	0	0	0	0
ICGC_PA97	PA	0.00821429	0	0	0.0164286	0	0	0	0	0	0	0	0	0	0	0	0	0	0	0	0	0	0	0	0	0	0
ICGC_PA99	PA	0.00821429	0	0	0.0171429	0	0	0	0	0	0	0	0	0	0	0	0	0	0	0	0	0	0	0	0	0	0
SJLGG001	PA	0.0185714	0	0	0.0321429	0	0	0	0	0	0	0	0	0	0	0	0	0	0	0	0	0	0	0	0	0	0
SJLGG002	PA	0.00964286	0	0	0.03	0	0	0	0	0	0	0	0	0	0	0	0	0	0	0	0	0	0	0	0	0	0
SJLGG003	PA	0.00535714	0	0	0.01	0	0	0	0	0	0	0	0	0	0	0	0	0	0	0	0	0	0	0	0	0	0
SJLGG004	PA	0.00321429	0	0	0.0207143	0	0	0	0	0	0	0	0	0	0	0	0	0	0	0	0	0	0	0	0	0	0
SJLGG009	PA	0.00964286	0	0	0.0321429	0	0	0	0	0	0	0	0	0	0	0	0	0	0	0	0	0	0	0	0	0	0
SJLGG010	PA	0.0142857	0	0	0.0307143	0	0	0	0	0	0	0	0	0	0	0	0	0	0	0	0	0	0	0	0	0	0
SJLGG011	PA	0.0175	0	0	0.0685714	0	0	0	0	0	0	0	0	0	0	0	0	0	0	0	0	0	0	0	0	0	0
SJLGG012	PA	0.025	0	0	0.0557143	0	0	0	0	0	0	0	0	0	0	0	0	0	0	0	0	0	0	0	0	0	0
SJLGG013	PA	0.00357143	0	0	0.00857143	0	0	0	0	0	0	0	0	0	0	0	0	0	0	0	0	0	0	0	0	0	0
SJLGG015	PA	0.00964286	0	0	0.0232143	0	0	0	0	0	0	0	0	0	0	0	0	0	0	0	0	0	0	0	0	0	0
SJLGG016	PA	0.000357143	0	0	0.000714286	0	0	0	0	0	0	0	0	0	0	0	0	0	0	0	0	0	0	0	0	0	0
SJBT030154	PB	0.0164286	0	0	0.0560714	0	0	0	0.0196429	0	0	0	0	0	0	0	0	0	0	0	0	0	0	0	0	0	0
SJBT030427	PB	0.0128571	0	0	0.0235714	0	0	0	0.0164286	0	0	0	0	0	0	0	0	0	0	0	0	0	0	0	0	0	0
SJBT030913	PB	0.00964286	0	0	0.0753571	0	0	0	0.0125	0	0	0	0	0	0	0	0	0	0	0	0	0	0	0	0	0	0
SJBT031810	PB	0.0364286	0	0	0.1225	0	0	0	0.0442857	0	0	0	0	0	0	0	0	0	0	0	0	0	0	0	0	0	0
SJBT032326	PB	0.0157143	0	0	0.155	0	0	0	0.0217857	0	0	0	0	0	0	0	0	0	0	0	0	0	0	0	0	0	0
SJRB001	RB	0.0121429	0	0	0.0592857	0	0	0	0	0	0	0	0	0	0	0	0	0	0.0121429	0	0	0	0	0	0	0	0
SJRB002	RB	0.00535714	0	0	0.0207143	0	0	0	0	0	0	0	0	0	0	0	0	0	0.00285714	0	0	0	0	0	0	0	0
SJRB003	RB	0.00821429	0	0	0.0310714	0	0	0	0	0	0	0	0	0	0	0	0	0	0.00678571	0	0	0	0	0	0	0	0
SJRB004	RB	0.0103571	0	0	0.0660714	0	0	0	0	0	0	0	0	0	0	0	0	0	0.0189286	0	0	0	0	0	0	0	0
SJASPS030009	RCC	0.0335714	0	0	0.195357	0	0	0	0	0	0	0	0	0	0	0	0	0	0	0	0	0	0	0.0164286	0	0	0
SJST030420	RCC	0	0	0	0	0	0	0	0	0	0	0	0	0	0	0	0	0	0	0	0	0	2.33214	1.29036	0	0	0.0342857
SJST030638	RCC	0.0214286	0	0	0.055	0	0	0	0	0	0	0	0	0	0	0	0	0	0	0	0	0	0	0.00857143	0	0	0
SJST032349	RCC	0	0	0	0.349643	0	0	0	0	0	0	0	0	0	0	0	0	0	0	0	0	0	0	0.107857	0	0	0.02
SJRHB001	RMS	0	0	0	0.772857	0	0	0	0	0	0	0	0	0	0	0	0	0	0.475714	0	0	0	0	0	0	0	0.0492857
SJRHB002	RMS	0.0325	0	0	0.181071	0	0	0	0	0	0	0	0	0	0	0	0	0	0.3825	0	0	0	0	0	0	0	0
SJRHB003	RMS	0.04	0	0	0.615714	0	0	0	0	0	0	0	0	0	0	0	0	0	0.102143	0	0	0	0	0	0	0	0
SJRHB004	RMS	0.0446429	0	0	0.4075	0	0	0	0	0	0	0	0	0	0	0	0	0	0.438571	0	0	0	0	0	0	0	0
SJRHB005	RMS	0.0839286	0	0	0.818929	0	0	0	0	0	0	0	0	0	0	0	0	0	0.493214	0	0	0	0	0	0	0	0
SJRHB006	RMS	0.0532143	0	0	0.122857	0	0	0	0	0	0	0	0	0	0	0	0	0	0.0639286	0	0	0	0	0	0	0	0
SJRHB007	RMS	0.0439286	0	0	0.166429	0	0	0	0	0	0	0	0	0	0	0	0	0	0.108571	0	0	0	0	0	0	0	0
SJRHB008	RMS	0.0596429	0	0	0.226429	0	0	0	0	0	0	0	0	0	0	0	0	0	0.0475	0	0	0	0	0	0	0	0
SJRHB009	RMS	0.0503571	0	0	0.199286	0	0	0	0	0	0	0	0	0	0	0	0	0	0.0860714	0	0	0	0	0	0	0	0
SJRHB010	RMS	0.0446429	0	0	0.1475	0	0	0	0	0	0	0	0	0	0	0	0	0	0.0442857	0	0	0	0	0	0	0	0
SJRHB011	RMS	0	0	0	1.49214	0	0	0	0	0	0	0	0	0	0	0	0	0	0.633929	0	0	0	0	0	0	0	0.0560714
SJRHB012	RMS	0.0910714	0	0	0.323929	0	0	0	0	0	0	0	0	0	0	0	0	0	0.167143	0	0	0	0	0	0	0	0
SJSS030012	SC	0.0275	0	0	0.1125	0	0	0	0.0239286	0	0	0	0	0	0	0	0	0	0	0	0	0	0	0	0	0	0
SJSS030017	SC	0.0271429	0	0	0.120714	0	0	0	0.0360714	0	0	0	0	0	0	0	0	0	0	0	0	0	0	0	0	0	0
SJSS063828	SC	0.0457143	0	0	0.126071	0	0	0	0.0535714	0	0	0	0	0	0	0	0	0	0	0	0	0	0	0	0	0	0
SJST031353	SC	0.0642857	0	0	0.251429	0	0	0	0.122143	0	0	0	0	0	0	0	0	0	0	0	0	0	0	0	0	0	0
SJST031379	SC	0.0314286	0	0	0.101429	0	0	0	0.0289286	0	0	0	0	0	0	0	0	0	0	0	0	0	0	0	0	0	0
SJST031624	SC	0.0153571	0	0	0.0975	0	0	0	0.0196429	0	0	0	0	0	0	0	0	0	0	0	0	0	0	0	0	0	0
SJTALL001	TALL	0.113929	0	0	0.2525	0	0	0	0	0	0	0	0	0	0	0	0	0	0.0728571	0	0	0	0	0	0	0	0
SJTALL002	TALL	0.0821429	0	0	0.186786	0	0	0	0	0	0	0	0	0	0	0	0	0	0.0771429	0	0	0	0	0	0	0	0
SJTALL003	TALL	0.158571	0	0	0.273571	0	0	0	0	0	0	0	0	0	0	0	0	0	0.141429	0	0	0	0	0	0	0	0
SJTALL004	TALL	0.0392857	0	0	0.136786	0	0	0	0	0	0	0	0	0	0	0	0	0	0.0646429	0	0	0	0	0	0	0	0
SJTALL005	TALL	0.0885714	0	0	0.1925	0	0	0	0	0	0	0	0	0	0	0	0	0	0.0603571	0	0	0	0	0	0	0	0
SJTALL006	TALL	0.0464286	0	0	0.105357	0	0	0	0	0	0	0	0	0	0	0	0	0	0.0303571	0	0	0	0	0	0	0	0
SJTALL007	TALL	0.142143	0	0	0.413571	0	0	0	0	0	0	0	0	0	0	0	0	0	0.139286	0	0	0	0	0	0	0	0
SJTALL008	TALL	0.0239286	0	0	0.0332143	0	0	0	0	0	0	0	0	0	0	0	0	0	0.00785714	0	0	0	0	0	0	0	0
SJTALL009	TALL	0.0942857	0	0	0.344643	0	0	0	0	0	0	0	0	0	0	0	0	0	0.0717857	0	0	0	0	0	0	0	0
SJTALL011	TALL	0.0725	0	0	0.105	0	0	0	0	0	0	0	0	0	0	0	0	0	0.075	0	0	0	0	0	0	0	0
SJTALL012	TALL	0.140357	0	0	0.211071	0	0	0	0	0	0	0	0	0	0	0	0	0	0.0432143	0	0	0	0	0	0	0	0
SJTALL013	TALL	0.147143	0	0	0.176071	0	0	0	0	0	0	0	0	0	0	0	0	0	0.0653571	0	0	0	0	0	0	0	0
SJTALL014	TALL	0.126786	0	0	0.217143	0	0	0	0	0	0	0	0	0	0	0	0	0	0.08	0	0	0	0	0	0	0	0
SJTALL015	TALL	0.0814286	0	0	0.223214	0	0	0	0	0	0	0	0	0	0	0	0	0	0.0646429	0	0	0	0	0	0	0	0
SJTALL030	TALL	0.0939286	0	0	0.194286	0	0	0	0	0	0	0	0	0	0	0	0	0	0.0707143	0	0	0	0	0	0	0	0
SJTALL030047	TALL	0.2075	0	0	0.258929	0	0	0	0	0	0	0	0	0	0	0	0	0	0.141786	0	0	0	0	0	0	0	0
SJTALL030064	TALL	0.095	0	0	0.143929	0	0	0	0	0	0	0	0	0	0	0	0	0	0.104286	0	0	0	0	0	0	0	0
SJTALL030071	TALL	0.161071	0	0	0.198929	0	0	0	0	0	0	0	0	0	0	0	0	0	0.12	0	0	0	0	0	0	0	0
SJTALL030124	TALL	0.0517857	0	0	0.0964286	0	0	0	0	0	0	0	0	0	0	0	0	0	0.0585714	0	0	0	0	0	0	0	0
SJTALL030125	TALL	0.121429	0	0	0.209643	0	0	0	0	0	0	0	0	0	0	0	0	0	0.110357	0	0	0	0	0	0	0	0
SJTALL030134	TALL	0.0771429	0	0	0.153571	0	0	0	0	0	0	0	0	0	0	0	0	0	0.0842857	0	0	0	0	0	0	0	0
SJTALL030175	TALL	0.134643	0	0	0.141786	0	0	0	0	0	0	0	0	0	0	0	0	0	0.0846429	0	0	0	0	0	0	0	0
SJTALL030189	TALL	0.0635714	0	0	0.110357	0	0	0	0	0	0	0	0	0	0	0	0	0	0.0796429	0	0	0	0	0	0	0	0
SJTALL030212	TALL	0.035	0	0	0.0635714	0	0	0	0	0	0	0	0	0	0	0	0	0	0.0185714	0	0	0	0	0	0	0	0
SJTALL030213	TALL	0.0889286	0	0	0.140357	0	0	0	0	0	0	0	0	0	0	0	0	0	0.0864286	0	0	0	0	0	0	0	0
SJTALL030249	TALL	0.103214	0	0	0.11	0	0	0	0	0	0	0	0	0	0	0	0	0	0.0307143	0	0	0	0	0	0	0	0
SJTALL030263	TALL	0.107143	0	0	0.366429	0	0	0	0	0	0	0	0	0	0	0	0	0	0.161071	0	0	0	0	0	0	0	0
SJTALL030338	TALL	0.0825	0	0	0.121071	0	0	0	0	0	0	0	0	0	0	0	0	0	0.110714	0	0	0	0	0	0	0	0
SJTALL030359	TALL	0.0546429	0	0	0.130357	0	0	0	0	0	0	0	0	0	0	0	0	0	0.0496429	0	0	0	0	0	0	0	0
SJTALL030376	TALL	0.00607143	0	0	0.0125	0	0	0	0	0	0	0	0	0	0	0	0	0	0.00321429	0	0	0	0	0	0	0	0
SJTALL030390	TALL	0.116071	0	0	0.252143	0	0	0	0	0	0	0	0	0	0	0	0	0	0.0907143	0	0	0	0	0	0	0	0
SJTALL030442	TALL	0.1325	0	0	0.328571	0	0	0	0	0	0	0	0	0	0	0	0	0	0.0835714	0	0	0	0	0	0	0	0
SJTALL030493	TALL	0.0928571	0	0	0.116786	0	0	0	0	0	0	0	0	0	0	0	0	0	0.0564286	0	0	0	0	0	0	0	0
SJTALL030494	TALL	0.0692857	0	0	0.121071	0	0	0	0	0	0	0	0	0	0	0	0	0	0.0725	0	0	0	0	0	0	0	0
SJTALL030522	TALL	0.0617857	0	0	0.159286	0	0	0	0	0	0	0	0	0	0	0	0	0	0.0553571	0	0	0	0	0	0	0	0
SJTALL030527	TALL	0.0639286	0	0	0.075	0	0	0	0	0	0	0	0	0	0	0	0	0	0.0642857	0	0	0	0	0	0	0	0
SJTALL030551	TALL	0.0642857	0	0	0.150357	0	0	0	0	0	0	0	0	0	0	0	0	0	0.05	0	0	0	0	0	0	0	0
SJTALL030598	TALL	0.00607143	0	0	0.00714286	0	0	0	0	0	0	0	0	0	0	0	0	0	0.000714286	0	0	0	0	0	0	0	0
SJTALL030684	TALL	0.206429	0	0	0.435	0	0	0	0	0	0	0	0	0	0	0	0	0	0.151429	0	0	0	0	0	0	0	0
SJTALL030761	TALL	0.19	0	0	0.411786	0	0	0	0	0	0	0	0	0	0	0	0	0	0.186786	0	0	0	0	0	0	0	0
SJTALL030880	TALL	0.0975	0	0	0.141786	0	0	0	0	0	0	0	0	0	0	0	0	0	0.266429	0	0	0	0	0	0	0	0
SJTALL030907	TALL	0.00357143	0	0	0.00642857	0	0	0	0	0	0	0	0	0	0	0	0	0	0.00785714	0	0	0	0	0	0	0	0
SJTALL030916	TALL	0.110357	0	0	0.140714	0	0	0	0	0	0	0	0	0	0	0	0	0	0.0814286	0	0	0	0	0	0	0	0
SJTALL030933	TALL	0.0814286	0	0	0.138214	0	0	0	0	0	0	0	0	0	0	0	0	0	0.121429	0	0	0	0	0	0	0	0
SJTALL030963	TALL	0.0967857	0	0	0.225714	0	0	0	0	0	0	0	0	0	0	0	0	0	0.157857	0	0	0	0	0	0	0	0
SJTALL031008	TALL	0.0789286	0	0	0.389286	0	0	0	0	0	0	0	0	0	0	0	0	0	0.292857	0	0	0	0	0	0	0	0
SJTALL031014	TALL	0.119643	0	0	0.179286	0	0	0	0	0	0	0	0	0	0	0	0	0	0.0257143	0	0	0	0	0	0	0	0
SJTALL031015	TALL	0.0328571	0	0	0.0721429	0	0	0	0	0	0	0	0	0	0	0	0	0	0.0385714	0	0	0	0	0	0	0	0
SJTALL031107	TALL	0.0475	0	0	0.035	0	0	0	0	0	0	0	0	0	0	0	0	0	0.0160714	0	0	0	0	0	0	0	0
SJTALL031201	TALL	0.115	0	0	0.225357	0	0	0	0	0	0	0	0	0	0	0	0	0	0.130714	0	0	0	0	0	0	0	0
SJTALL031213	TALL	0.02	0	0	0.0339286	0	0	0	0	0	0	0	0	0	0	0	0	0	0.00892857	0	0	0	0	0	0	0	0
SJTALL031265	TALL	0.204286	0	0	0.271786	0	0	0	0	0	0	0	0	0	0	0	0	0	0.371429	0	0	0	0	0	0	0	0
SJTALL031315	TALL	0.107143	0	0	0.171786	0	0	0	0	0	0	0	0	0	0	0	0	0	0.0664286	0	0	0	0	0	0	0	0
SJTALL031337	TALL	0.0828571	0	0	0.122143	0	0	0	0	0	0	0	0	0	0	0	0	0	0.0535714	0	0	0	0	0	0	0	0
SJTALL031446	TALL	0.104286	0	0	0.173571	0	0	0	0	0	0	0	0	0	0	0	0	0	0.138214	0	0	0	0	0	0	0	0
SJTALL031474	TALL	0.0667857	0	0	0.511786	0	0	0	0	0	0	0	0	0	0	0	0	0	0.177143	0	0	0	0	0	0	0	0
SJTALL031594	TALL	0.0621429	0	0	0.114643	0	0	0	0	0	0	0	0	0	0	0	0	0	0.0739286	0	0	0	0	0	0	0	0
SJTALL031625	TALL	0.000714286	0	0	0.0025	0	0	0	0	0	0	0	0	0	0	0	0	0	0.000357143	0	0	0	0	0	0	0	0
SJTALL031632	TALL	0.0739286	0	0	0.0932143	0	0	0	0	0	0	0	0	0	0	0	0	0	0.0835714	0	0	0	0	0	0	0	0
SJTALL031640	TALL	0.151071	0	0	0.171429	0	0	0	0	0	0	0	0	0	0	0	0	0	0.0525	0	0	0	0	0	0	0	0
SJTALL031662	TALL	0.149286	0	0	0.169643	0	0	0	0	0	0	0	0	0	0	0	0	0	0.136071	0	0	0	0	0	0	0	0
SJTALL031798	TALL	0.137143	0	0	0.3375	0	0	0	0	0	0	0	0	0	0	0	0	0	0.341786	0	0	0	0	0	0	0	0
SJTALL031832	TALL	0.168214	0	0	0.427857	0	0	0	0	0	0	0	0	0	0	0	0	0	0.206071	0	0	0	0	0	0	0	0
SJTALL031897	TALL	0.0210714	0	0	0.0357143	0	0	0	0	0	0	0	0	0	0	0	0	0	0.015	0	0	0	0	0	0	0	0
SJTALL031904	TALL	0.131786	0	0	0.160357	0	0	0	0	0	0	0	0	0	0	0	0	0	0.128571	0	0	0	0	0	0	0	0
SJTALL031991	TALL	0.0314286	0	0	0.0985714	0	0	0	0	0	0	0	0	0	0	0	0	0	0.0635714	0	0	0	0	0	0	0	0
SJTALL032007	TALL	0.0228571	0	0	0.0453571	0	0	0	0	0	0	0	0	0	0	0	0	0	0.0153571	0	0	0	0	0	0	0	0
SJTALL032041	TALL	0.0907143	0	0	0.103929	0	0	0	0	0	0	0	0	0	0	0	0	0	0.0878571	0	0	0	0	0	0	0	0
SJTALL032088	TALL	0.000357143	0	0	0.00107143	0	0	0	0	0	0	0	0	0	0	0	0	0	0.00178571	0	0	0	0	0	0	0	0
SJTALL032098	TALL	0.253214	0	0	0.4425	0	0	0	0	0	0	0	0	0	0	0	0	0	0.171071	0	0	0	0	0	0	0	0
SJTALL032132	TALL	0.0514286	0	0	0.0717857	0	0	0	0	0	0	0	0	0	0	0	0	0	0.0214286	0	0	0	0	0	0	0	0
SJTALL032282	TALL	0.221071	0	0	0.705	0	0	0	0	0	0	0	0	0	0	0	0	0	0.0960714	0	0	0	0	0	0	0	0
SJTALL032356	TALL	0.06	0	0	0.0664286	0	0	0	0	0	0	0	0	0	0	0	0	0	0.0446429	0	0	0	0	0	0	0	0
SJTALL032365	TALL	0.0842857	0	0	0.0757143	0	0	0	0	0	0	0	0	0	0	0	0	0	0.025	0	0	0	0	0	0	0	0
SJTALL032368	TALL	0.0903571	0	0	0.142857	0	0	0	0	0	0	0	0	0	0	0	0	0	0.133214	0	0	0	0	0	0	0	0
SJTALL032380	TALL	0.0482143	0	0	0.114286	0	0	0	0	0	0	0	0	0	0	0	0	0	0.0553571	0	0	0	0	0	0	0	0
SJST030043	WLM	0.0260714	0	0	0.0453571	0	0	0	0	0	0	0	0	0	0	0	0	0	0	0	0	0	0	0	0.0282143	0	0.00142857
SJST030634	WLM	0.00178571	0	0	0.000357143	0	0	0	0	0	0	0	0	0	0	0	0	0	0.000357143	0	0	0	0	0	0.000714286	0	0
SJST031558	WLM	0.267143	0	0	0.738571	0	0	0	0	0	0	0	0	0	0	0	0	0	0.312143	0	0	0	0	0	1.43393	0	0
SJST031850	WLM	0.00321429	0	0	0.00678571	0	0	0	0	0	0	0	0	0	0	0	0	0	0	0	0	0	0	0	0.00428571	0	0
SJST032285	WLM	0.00321429	0	0	0.00642857	0	0	0	0	0	0	0	0	0	0	0	0	0	0	0	0	0	0	0	0	0	0
SJWLM030062	WLM	0.0121429	0	0	0.0525	0	0	0	0	0	0	0	0	0	0	0	0	0	0.0110714	0	0	0	0	0	0.00607143	0	0
SJWLM030106	WLM	0.0607143	0	0	0.08	0	0	0	0	0	0	0	0	0	0	0	0	0	0.0403571	0	0	0	0	0	0.0507143	0	0
SJWLM030138	WLM	0.0310714	0	0	0.0521429	0	0	0	0	0	0	0	0	0	0	0	0	0	0.0125	0	0	0	0	0	0.0335714	0	0
SJWLM030223	WLM	0.0417857	0	0	0.0607143	0	0	0	0	0	0	0	0	0	0	0	0	0	0	0	0	0	0	0	0.0528571	0	0.00178571
SJWLM030261	WLM	0.0210714	0	0	0.0407143	0	0	0	0	0	0	0	0	0	0	0	0	0	0.0139286	0	0	0	0	0	0.0210714	0	0
SJWLM030435	WLM	0.00892857	0	0	0.00821429	0	0	0	0	0	0	0	0	0	0	0	0	0	0	0	0	0	0	0	0.0025	0	0
SJWLM030467	WLM	0.0267857	0	0	0.0689286	0	0	0	0	0	0	0	0	0	0	0	0	0	0.0442857	0	0	0	0	0	0.0382143	0	0
SJWLM030521	WLM	0.0121429	0	0	0.0228571	0	0	0	0	0	0	0	0	0	0	0	0	0	0	0	0	0	0	0	0.00321429	0	0.00107143
SJWLM030548	WLM	0.035	0	0	0.0332143	0	0	0	0	0	0	0	0	0	0	0	0	0	0.00821429	0	0	0	0	0	0.0342857	0	0
SJWLM030577	WLM	0.0160714	0	0	0.0314286	0	0	0	0	0	0	0	0	0	0	0	0	0	0.00357143	0	0	0	0	0	0.00892857	0	0
SJWLM030691	WLM	0.025	0	0	0.0578571	0	0	0	0	0	0	0	0	0	0	0	0	0	0.0164286	0	0	0	0	0	0.0439286	0	0
SJWLM030704	WLM	0.0232143	0	0	0.0242857	0	0	0	0	0	0	0	0	0	0	0	0	0	0	0	0	0	0	0	0.0325	0	0.00142857
SJWLM030720	WLM	0.0132143	0	0	0.04	0	0	0	0	0	0	0	0	0	0	0	0	0	0	0	0	0	0	0	0.00714286	0	0.0025
SJWLM030737	WLM	0.0785714	0	0	0.169643	0	0	0	0	0	0	0	0	0	0	0	0	0	0.273214	0	0	0	0	0	0.0607143	0	0
SJWLM030739	WLM	0.0732143	0	0	0.204286	0	0	0	0	0	0	0	0	0	0	0	0	0	0.303214	0	0	0	0	0	0.248214	0	0
SJWLM030774	WLM	0.0214286	0	0	0.0310714	0	0	0	0	0	0	0	0	0	0	0	0	0	0.0178571	0	0	0	0	0	0.0214286	0	0
SJWLM030792	WLM	0.00285714	0	0	0.00535714	0	0	0	0	0	0	0	0	0	0	0	0	0	0	0	0	0	0	0	0	0	0
SJWLM030897	WLM	0.0317857	0	0	0.065	0	0	0	0	0	0	0	0	0	0	0	0	0	0.0225	0	0	0	0	0	0.143214	0	0
SJWLM030924	WLM	0.0275	0	0	0.0539286	0	0	0	0	0	0	0	0	0	0	0	0	0	0.025	0	0	0	0	0	0.0475	0	0
SJWLM030951	WLM	0.0228571	0	0	0.0371429	0	0	0	0	0	0	0	0	0	0	0	0	0	0	0	0	0	0	0	0.03	0	0.00464286
SJWLM031009	WLM	0.00285714	0	0	0.00107143	0	0	0	0	0	0	0	0	0	0	0	0	0	0.00107143	0	0	0	0	0	0.00535714	0	0
SJWLM031124	WLM	0.0128571	0	0	0.00857143	0	0	0	0	0	0	0	0	0	0	0	0	0	0	0	0	0	0	0	0.00928571	0	0.00142857
SJWLM031171	WLM	0.00964286	0	0	0.0228571	0	0	0	0	0	0	0	0	0	0	0	0	0	0	0	0	0	0	0	0	0	0
SJWLM031295	WLM	0.0121429	0	0	0.0225	0	0	0	0	0	0	0	0	0	0	0	0	0	0.00428571	0	0	0	0	0	0.00892857	0	0
SJWLM031308	WLM	0.0135714	0	0	0.0171429	0	0	0	0	0	0	0	0	0	0	0	0	0	0.00928571	0	0	0	0	0	0	0	0.00178571
SJWLM031333	WLM	0.035	0	0	0.0635714	0	0	0	0	0	0	0	0	0	0	0	0	0	0	0	0	0	0	0	0.0575	0	0.00607143
SJWLM031454	WLM	0	0	0	0	0	0	0	0	0	0	0	0	0	0	0	0	0	0.000357143	0	0	0	0	0	0.000714286	0	0
SJWLM031458	WLM	0.00428571	0	0	0.0103571	0	0	0	0	0	0	0	0	0	0	0	0	0	0	0	0	0	0	0	0	0	0
SJWLM031494	WLM	0.0407143	0	0	0.0657143	0	0	0	0	0	0	0	0	0	0	0	0	0	0.0417857	0	0	0	0	0	0.0267857	0	0
SJWLM031641	WLM	0.00571429	0	0	0.00928571	0	0	0	0	0	0	0	0	0	0	0	0	0	0.00428571	0	0	0	0	0	0.00357143	0	0
SJWLM031677	WLM	0.0210714	0	0	0.0589286	0	0	0	0	0	0	0	0	0	0	0	0	0	0.0164286	0	0	0	0	0	0.0710714	0	0
SJWLM031811	WLM	0.0314286	0	0	0.0325	0	0	0	0	0	0	0	0	0	0	0	0	0	0.0542857	0	0	0	0	0	0.0892857	0	0
SJWLM031928	WLM	0.0296429	0	0	0.0803571	0	0	0	0	0	0	0	0	0	0	0	0	0	0.03	0	0	0	0	0	0	0	0.00607143
SJWLM031998	WLM	0.0492857	0	0	0.126071	0	0	0	0	0	0	0	0	0	0	0	0	0	0.0614286	0	0	0	0	0	0.0903571	0	0
SJWLM032016	WLM	0.00428571	0	0	0	0	0	0	0	0	0	0	0	0	0	0	0	0	0.0025	0	0	0	0	0	0.00178571	0	0
SJWLM032040	WLM	0.0214286	0	0	0.0203571	0	0	0	0	0	0	0	0	0	0	0	0	0	0.0157143	0	0	0	0	0	0.00785714	0	0
SJWLM032103	WLM	0.035	0	0	0.0335714	0	0	0	0	0	0	0	0	0	0	0	0	0	0.00535714	0	0	0	0	0	0.0121429	0	0
SJWLM032169	WLM	0.0282143	0	0	0.0578571	0	0	0	0	0	0	0	0	0	0	0	0	0	0.0142857	0	0	0	0	0	0.02	0	0
SJWLM032215	WLM	0.035	0	0	0.0353571	0	0	0	0	0	0	0	0	0	0	0	0	0	0.0192857	0	0	0	0	0	0.00714286	0	0
SJWLM032218	WLM	0.0542857	0	0	0.130714	0	0	0	0	0	0	0	0	0	0	0	0	0	0.0242857	0	0	0	0	0	0.1225	0	0
SJWLM046152	WLM	0.199286	0	0	0.6125	0	0	0	0	0	0	0	0	0	0	0	0	0	0.239643	0	0	0	0	0	0.832143	0	0
SJWLM046158	WLM	0.0439286	0	0	0.0682143	0	0	0	0	0	0	0	0	0	0	0	0	0	0.025	0	0	0	0	0	0.01	0	0
SJNBL002	NB	0	0	0	0	0	0	0	0	0	0	0	0	0	0	0	0	0	0.172857	0	0	0	0	0	0.367857	0	0.0217857
SJNBL003	NB	0.0521429	0	0	0	0	0	0	0	0	0	0	0	0	0	0	0	0	0.165	0	0	0	0	0	0.536071	0	0
SJNBL007	NB	0	0	0	0	0	0	0	0	0	0	0	0	0	0	0	0	0	0.0535714	0	0	0	0	0	0.0692857	0	0.00607143
SJNBL009	NB	0	0	0	0	0	0	0	0	0	0	0	0	0	0	0	0	0	0.400357	0	0	0	0	0	0.604286	0	0.01
SJNBL012	NB	0.0153571	0	0	0	0	0	0	0	0	0	0	0	0	0	0	0	0	0.103571	0	0	0	0	0	0.0778571	0	0.01
SJNBL016	NB	0.0310714	0	0	0	0	0	0	0	0	0	0	0	0	0	0	0	0	0.241071	0	0	0	0	0	0.17	0	0
SJNBL018	NB	0	0	0	0	0	0	0	0	0	0	0	0	0	0	0	0	0	0.160714	0	0	0	0	0	0.494643	0	0.0375
SJNBL019	NB	0	0	0	0	0	0	0	0	0	0	0	0	0	0	0	0	0	0.177143	0	0	0	0	0	0.0753571	0	0.00714286
SJNBL020	NB	0.0182143	0	0	0	0	0	0	0	0	0	0	0	0	0	0	0	0	0.0810714	0	0	0	0	0	0.130714	0	0
SJNBL022	NB	0	0	0	0	0	0	0	0	0	0	0	0	0	0	0	0	0	0.000714286	0	0	0	0	0	0	0	0
SJNBL024	NB	0	0	0	0	0	0	0	0	0	0	0	0	0	0	0	0	0	0.195714	0	0	0	0	0	0.2325	0	0.0214286
SJNBL025	NB	0	0	0	0	0	0	0	0	0	0	0	0	0	0	0	0	0	0.0671429	0	0	0	0	0	0.837143	0	0.0525
SJNBL026	NB	0.00607143	0	0	0	0	0	0	0	0	0	0	0	0	0	0	0	0	0.0225	0	0	0	0	0	0.0335714	0	0
SJNBL031	NB	0.0757143	0	0	0	0	0	0	0	0	0	0	0	0	0	0	0	0	0	0	0	0	0	0	0.546071	0	0.0342857
SJNBL034	NB	0	0	0	0	0	0	0	0	0	0	0	0	0	0	0	0	0	0.304643	0	0	0	0	0	0.688571	0	0.0442857
SJNBL036	NB	0	0	0	0	0	0	0	0	0	0	0	0	0	0	0	0	0	0.0217857	0	0	0	0	0	0.0617857	0	0.00357143
SJNBL038	NB	0	0	0	0	0.0296429	0	0	0	0	0	0	0	0	0	0	0	0	0.0967857	0	0	0	0	0	0.395714	0	0.00714286
SJNBL041	NB	0.0435714	0	0	0	0	0	0	0	0	0	0	0	0	0	0	0	0	0.0925	0	0	0	0	0	0.391071	0	0.00821429
SJNBL042	NB	0	0	0	0	0	0	0	0	0	0	0	0	0	0	0	0	0	0.182143	0	0	0	0	0	0.313571	0	0.0292857
SJNBL045	NB	0	0	0	0	0	0	0	0	0	0	0	0	0	0	0	0	0	0.29	0	0	0	0	0	0.23	0	0.0125

## Sheet: Table 3
Table 3:Perncetage of tumors in the whole cohort and individual cancer type showing given SBS signature extracted by SigAnalyzer
CANCER_TYPE	SBS1	SBS2	SBS3	SBS5	SBS6	SBS7a	SBS7b	SBS8	SBS9	SBS10a	SBS10b	SBS10c	SBS13	SBS14	SBS15	SBS16	SBS17b	SBS18	SBS19	SBS21	SBS26	SBS31	SBS35	SBS40	SBS44	unassigned
PANCAN	94.7637	0.63857	4.46999	95.1469	0.127714	0.383142	0.383142	23.7548	2.42656	0.127714	0.127714	2.29885	0.510856	1.40485	1.66028	0.63857	0.255428	31.1622	1.40485	1.27714	0.893997	1.53257	2.55428	33.9719	7.15198	23.2439
ACC	42.8571	71.4286	0	100	0	0	0	0	0	0	0	0	57.1429	0	0	0	0	0	0	0	0	0	0	100	0	85.7143
AML	100	0	0	100	0	0	0	0	0	0	0	0	0	0	0	0	0	100	73.3333	0	0	0	0	0	0	26.6667
ATRT	88.8889	0	0	94.4444	0	0	0	0	0	0	0	0	0	0	0	0	0	0	0	0	0	16.6667	88.8889	0	0	33.3333
B-ALL-HYPO	93.75	0	0	100	0	18.75	18.75	0	0	0	0	0	0	0	0	0	0	87.5	0	0	0	0	0	0	0	87.5
B-ALLother	100	0	0	86.3636	0	0	0	0	0	0	0	0	0	0	0	0	0	0	0	0	0	0	0	95.4545	0	4.54545
BL	100	0	0	100	0	0	0	0	100	0	0	0	0	0	0	0	0	93.3333	0	0	0	0	0	0	0	6.66667
DLBLNOS	66.6667	0	0	100	0	0	0	0	66.6667	0	0	0	0	0	0	0	33.3333	0	0	0	0	0	0	0	0	33.3333
EPD_IT	93.3333	0	0	100	0	0	0	0	0	0	0	0	0	60	0	0	0	0	0	0	0	40	0	0	0	73.3333
EPD_ST	100	0	0	100	0	0	0	0	0	0	0	0	0	33.3333	0	0	0	0	0	0	0	66.6667	0	0	0	66.6667
ES	97	0	0	99	0	0	0	98	0	0	0	0	0	0	0	0	0	0	0	0	0	0	0	0	0	3
ETMR	100	0	0	100	0	0	0	0	0	0	0	0	0	0	0	0	0	100	0	0	0	0	0	0	0	0
HGG_K27M	94.7368	0	0	100	0	0	0	100	0	0	0	0	0	0	0	0	0	0	0	0	0	0	0	0	0	5.26316
HGGother	86.4865	0	0	97.2973	0	0	0	0	0	2.7027	2.7027	0	0	2.7027	35.1351	13.5135	0	0	0	27.027	18.9189	0	0	86.4865	0	89.1892
MB_Group3	98.2143	0	62.5	100	0	0	0	71.4286	0	0	0	0	0	0	0	0	0	80.3571	0	0	0	0	0	0	0	50
MB_Group4	100	0	0	95.7447	0	0	0	0	0	0	0	0	0	0	0	0	0	0	0	0	0	0	0	98.9362	59.5745	37.234
MB_SHH	100	0	0	100	0	0	0	0	0	0	0	0	0	0	0	0	0	0	0	0	0	0	0	97.5	0	0
MB_WNT	100	0	0	100	0	0	0	100	0	0	0	100	0	0	0	0	0	0	0	0	0	0	0	0	0	0
OS	78.5714	0	0	64.2857	0	0	0	0	0	0	0	0	0	0	0	0	0	0	0	0	0	0	0	100	0	42.8571
PA	100	0	0	100	0	0	0	0	0	0	0	0	0	0	0	0	0	0	0	0	0	0	0	0	0	0
PB	100	0	0	100	0	0	0	100	0	0	0	0	0	0	0	0	0	0	0	0	0	0	0	0	0	0
RB	100	0	0	100	0	0	0	0	0	0	0	0	0	0	0	0	0	100	0	0	0	0	0	0	0	0
RCC	50	0	0	75	0	0	0	0	0	0	0	0	0	0	0	0	0	0	0	0	0	25	100	0	0	50
RMS	83.3333	0	0	100	0	0	0	0	0	0	0	0	0	0	0	0	0	100	0	0	0	0	0	0	0	16.6667
SC	100	0	0	100	0	0	0	100	0	0	0	0	0	0	0	0	0	0	0	0	0	0	0	0	0	0
TALL	100	0	0	100	0	0	0	0	0	0	0	0	0	0	0	0	0	100	0	0	0	0	0	0	0	0
WLM	97.8723	0	0	95.7447	0	0	0	0	0	0	0	0	0	0	0	0	0	70.2128	0	0	0	0	0	87.234	0	21.2766
NB	35	0	0	0	5	0	0	0	0	0	0	0	0	0	0	0	0	95	0	0	0	0	0	95	0	75

## Sheet: Table 4
Table 4: ID signatures in PedPanCan cohort extracted by SigAnalyzer (mutations/megabase)
PID	CANCER_TYPE	ID1	ID2	ID3	ID4	ID5	ID8	ID9	ID10	ID13	IDN	unassigned
SJACT001	ACC	0.00571429	0.00214286	0	0	0	0.00642857	0.0171429	0	0	0	0
SJACT002	ACC	0.00928571	0	0	0	0	0.0075	0.00464286	0	0	0	0.000357143
SJACT003	ACC	0.000714286	0	0	0	0	0.00214286	0.00392857	0	0	0	0.000357143
SJACT004	ACC	0.00357143	0.00178571	0	0	0	0.00214286	0.00321429	0	0	0	0
SJACT006	ACC	0.00214286	0	0	0	0	0.00178571	0	0	0	0	0
SJACT007	ACC	0.00928571	0.00214286	0	0	0	0.00678571	0.0125	0	0	0	0
SJACT008	ACC	0.00535714	0.00321429	0	0	0	0.0107143	0.0271429	0	0	0	0
SJAMLM7005	AML	0.005	0.00357143	0	0	0	0.00214286	0.00321429	0	0	0	0.000357143
SJAMLM7006	AML	0.00357143	0.00214286	0	0	0	0	0.00107143	0	0	0	0
SJAMLM7012	AML	0.000714286	0.000357143	0	0	0	0.00178571	0	0	0	0.000357143	0
SJCBF001	AML	0.0025	0.00214286	0	0	0	0	0.00214286	0	0	0.00428571	0
SJCBF003	AML	0.0217857	0.0142857	0	0	0	0	0.00357143	0	0	0.00964286	0.000714286
SJCBF004	AML	0.0164286	0.0110714	0	0	0	0	0.00928571	0	0	0.0189286	0.00142857
SJCBF008	AML	0.00428571	0.00178571	0	0	0	0.000714286	0.00357143	0	0	0.00357143	0
SJCBF009	AML	0.000714286	0.00285714	0	0	0	0.00107143	0.00464286	0	0	0.00321429	0
SJCBF011	AML	0.00607143	0.00535714	0	0	0	0	0.00285714	0	0	0.00785714	0.000357143
SJCBF013	AML	0.0025	0.00214286	0	0	0	0	0.0025	0	0	0.00142857	0.000357143
SJCBF021	AML	0	0.00142857	0	0	0	0.00107143	0.00392857	0	0	0.00107143	0.000357143
SJCBF022	AML	0.005	0.00571429	0	0	0	0	0.00285714	0	0	0.00142857	0
SJCBF023	AML	0.00178571	0.00321429	0	0	0	0.00107143	0.00428571	0	0	0.00321429	0
SJCBF024	AML	0.0025	0.00214286	0	0	0	0	0.00321429	0	0	0	0.000357143
SJCBF026	AML	0.00464286	0.000357143	0	0	0	0	0	0	0	0.000714286	0
H049-0CWK	ATRT	0.00357143	0.00428571	0	0.00142857	0	0.00178571	0.00464286	0	0	0	0.000357143
H049-5XQV	ATRT	0	0	0.000714286	0.00107143	0	0	0	0	0	0	0
H049-72FV	ATRT	0	0	0	0.00178571	0	0.00107143	0	0	0	0	0
H049-7SD3	ATRT	0.00142857	0	0.000357143	0.00214286	0	0.000357143	0.000714286	0	0	0	0
H049-9PNE	ATRT	0.00107143	0.000714286	0.00214286	0	0	0.000714286	0	0	0	0	0
H049-AVEZ	ATRT	0.0182143	0	0.0407143	0.0235714	0	0.065	0.0357143	0	0	0	0.00785714
H049-CELK	ATRT	0.00535714	0.0025	0.0135714	0.00178571	0	0	0.00642857	0	0	0	0.000714286
H049-DQGS	ATRT	0	0.000714286	0	0	0	0	0.000357143	0	0	0	0
H049-FG38	ATRT	0.00392857	0.00107143	0.000714286	0.00142857	0	0.000714286	0.00107143	0	0	0	0
H049-GP41	ATRT	0.00285714	0	0	0.000714286	0	0	0.000357143	0	0	0	0
H049-GWNW	ATRT	0.00535714	0.00357143	0	0.0025	0	0.00142857	0.00142857	0	0	0	0.000357143
H049-JVCT	ATRT	0.005	0	0.0221429	0.00571429	0	0.0139286	0.00392857	0	0	0	0.0025
H049-LPDZ	ATRT	0.0289286	0.00571429	0.0257143	0.00535714	0	0	0.0110714	0	0	0	0.000714286
H049-PF1J	ATRT	0	0	0.00107143	0.00107143	0	0	0.000714286	0	0	0	0
H049-SPP6	ATRT	0	0.00107143	0	0.000714286	0	0	0.00178571	0	0	0	0
H049-UV6K	ATRT	0.00607143	0.0025	0.00107143	0.00392857	0	0.0025	0.00178571	0	0	0	0
H049-WB9V	ATRT	0.00607143	0.00428571	0	0.00357143	0	0.00142857	0	0	0	0	0.000357143
H049-ZB97	ATRT	0.00357143	0	0.00178571	0	0	0.000714286	0.00214286	0	0	0	0.000357143
SJHYPO002	B-ALL-HYPO	0.00642857	0.0139286	0	0	0	0	0.00178571	0	0	0.00285714	0
SJHYPO004	B-ALL-HYPO	0.0107143	0.00392857	0	0	0	0	0.0025	0	0	0.005	0
SJHYPO006	B-ALL-HYPO	0.00571429	0.00785714	0	0	0	0	0.00214286	0	0	0.00535714	0
SJHYPO013	B-ALL-HYPO	0.0257143	0.015	0	0	0	0	0	0	0	0	0.00214286
SJHYPO022	B-ALL-HYPO	0.0246429	0.00892857	0	0	0	0	0.00357143	0	0	0	0.000714286
SJHYPO026	B-ALL-HYPO	0.00607143	0.0025	0	0	0	0	0.00285714	0	0	0.0025	0
SJHYPO029	B-ALL-HYPO	0.00714286	0.00678571	0	0	0	0.00107143	0.00178571	0	0	0.00428571	0
SJHYPO042	B-ALL-HYPO	0.0110714	0.0075	0	0	0	0	0.00285714	0	0	0	0.00178571
SJHYPO044	B-ALL-HYPO	0.00714286	0.0171429	0	0	0	0	0.00928571	0	0	0.0167857	0.00142857
SJHYPO046	B-ALL-HYPO	0.00678571	0.00464286	0	0	0	0	0.0107143	0	0	0.00392857	0
SJHYPO051	B-ALL-HYPO	0.0210714	0.0114286	0	0	0	0	0	0	0	0	0.00142857
SJHYPO052	B-ALL-HYPO	0.0121429	0.0110714	0	0	0	0	0.00535714	0	0	0.00392857	0.00107143
SJHYPO055	B-ALL-HYPO	0.0135714	0.0114286	0	0	0	0	0.005	0	0	0.00535714	0.000714286
SJHYPO056	B-ALL-HYPO	0.0025	0.00178571	0	0	0	0.000714286	0.00285714	0	0	0.000714286	0
SJHYPO119	B-ALL-HYPO	0.0125	0.0142857	0	0	0	0	0.00392857	0	0	0.00178571	0
SJHYPO120	B-ALL-HYPO	0.00928571	0.00535714	0	0	0	0	0.00785714	0	0	0.00607143	0.00142857
SJHYPO021	B-ALLother	0.0125	0.00964286	0	0	0	0	0.00428571	0	0	0.00285714	0.000714286
SJINF003	B-ALLother	0.00214286	0.00178571	0	0	0	0	0.000714286	0	0	0.00107143	0
SJINF004	B-ALLother	0.00571429	0.01	0	0	0	0	0.00142857	0	0	0	0.000714286
SJINF005	B-ALLother	0.0107143	0.00857143	0	0	0	0	0.0025	0	0	0.00142857	0
SJINF006	B-ALLother	0.000357143	0.00178571	0	0	0	0	0.000714286	0	0	0.00178571	0
SJINF007	B-ALLother	0.0025	0.00178571	0	0	0	0.000357143	0.00107143	0	0	0.000357143	0
SJINF008	B-ALLother	0.00214286	0.00142857	0	0	0	0	0.00142857	0	0	0.00178571	0.000357143
SJINF011	B-ALLother	0.000714286	0.00392857	0	0	0	0	0.000357143	0	0	0.00107143	0
SJINF012	B-ALLother	0.0025	0.00142857	0	0	0	0.00142857	0.00107143	0	0	0	0
SJINF013	B-ALLother	0.00214286	0.00321429	0	0	0	0.00214286	0.00178571	0	0	0.000714286	0
SJINF014	B-ALLother	0.000357143	0.000714286	0	0	0	0	0.00107143	0	0	0.000714286	0
SJINF015	B-ALLother	0.00178571	0.00714286	0	0	0	0	0.000714286	0	0	0	0.000714286
SJINF016	B-ALLother	0	0	0	0	0	0	0.000357143	0	0	0.000357143	0
SJINF017	B-ALLother	0.00357143	0.00464286	0	0	0	0	0.00357143	0	0	0.00214286	0
SJINF022	B-ALLother	0.005	0.0142857	0	0	0	0.00178571	0.0025	0	0	0	0.000714286
SJPHALL001	B-ALLother	0.005	0.0153571	0	0	0	0	0.0110714	0	0	0.0146429	0.00142857
SJPHALL002	B-ALLother	0.00535714	0.00678571	0	0	0	0	0.00428571	0	0	0.00321429	0
SJPHALL003	B-ALLother	0.00964286	0.0103571	0	0	0	0.0025	0.00714286	0	0	0.0146429	0
SJPHALL004	B-ALLother	0.00357143	0.00535714	0	0	0	0.00321429	0.0075	0	0	0.0103571	0
SJPHALL005	B-ALLother	0.0110714	0.00464286	0	0	0	0.00107143	0.00214286	0	0	0.00178571	0
SJPHALL006	B-ALLother	0.0025	0.000714286	0	0	0	0.000714286	0.00214286	0	0	0.00178571	0
SJPHALL009	B-ALLother	0.005	0.00785714	0	0	0	0.00357143	0.00428571	0	0	0.00821429	0
4112512	BL	0.0389286	0.0575	0	0	0	0	0	0	0	0	0
4119027	BL	0.0375	0.0982143	0	0	0	0	0	0	0	0	0
4125240	BL	0.02	0.0603571	0	0	0	0	0	0	0	0	0
4127766	BL	0.0385714	0.0835714	0	0	0	0	0	0	0	0	0
4130003	BL	0.0385714	0.0746429	0	0	0	0	0	0	0	0	0
4133511	BL	0.0789286	0.16	0	0	0	0	0	0	0	0	0
4146289	BL	0.0275	0.0328571	0	0	0	0	0	0	0	0	0
4177434	BL	0.0225	0.04	0	0	0	0	0	0	0	0	0
4177856	BL	0.0596429	0.108214	0	0	0	0	0	0	0	0	0
4182393	BL	0.0278571	0.0453571	0	0	0	0	0	0	0	0	0
4189998	BL	0.101071	0.131071	0	0	0	0	0	0	0	0	0
4190495	BL	0.0782143	0.146429	0	0	0	0	0	0	0	0	0
4193278	BL	0.0221429	0.0742857	0	0	0	0	0	0	0	0	0
4194218	BL	0.0385714	0.0910714	0	0	0	0	0	0	0	0	0
4194891	BL	0.0467857	0.0682143	0	0	0	0	0	0	0	0	0
SJHM030102	DLBLNOS	0.0282143	0.03	0	0	0	0	0	0	0	0	0
SJHM030817	DLBLNOS	0.182143	0.229643	0	0	0	0	0	0	0	0	0
SJHM031290	DLBLNOS	0.0757143	0.0942857	0	0	0	0	0	0	0	0	0
SJHM031331	DLBLNOS	0.103571	0.125357	0	0	0	0	0	0	0	0	0
SJHM031980	DLBLNOS	0.0332143	0.0514286	0	0	0	0	0	0	0	0	0
SJHM032516	DLBLNOS	0	0	0	0	0	0	0	0	0	0	0
SJEPD001	EPD_IT	0	0.000357143	0	0	0.00178571	0	0	0	0	0	0
SJEPD002	EPD_IT	0.00285714	0.00178571	0	0	0	0	0.00107143	0	0	0	0
SJEPD004	EPD_IT	0.0307143	0	0	0	0.0528571	0.07	0.0239286	0	0	0	0.00785714
SJEPD008	EPD_IT	0.0025	0	0	0	0	0	0.00321429	0	0	0	0
SJEPD009	EPD_IT	0.00892857	0.00357143	0	0	0.00464286	0	0.00214286	0	0	0	0
SJEPD010	EPD_IT	0.00214286	0	0	0	0.0025	0	0.000357143	0	0	0	0
SJEPD012	EPD_IT	0.005	0	0	0	0.00392857	0	0	0	0	0	0.000714286
SJEPD013	EPD_IT	0.0075	0.00392857	0	0	0.0025	0	0	0	0	0	0.000357143
SJEPD014	EPD_IT	0.00392857	0.00142857	0	0	0.00321429	0	0.00142857	0	0	0	0
SJEPD015	EPD_IT	0.00214286	0	0	0	0	0	0.00142857	0	0	0	0
SJEPD016	EPD_IT	0.00392857	0.00142857	0	0	0.00142857	0.000714286	0	0	0	0	0
SJEPD019	EPD_IT	0.00107143	0.00142857	0	0	0.00214286	0	0	0	0	0	0
SJEPD020	EPD_IT	0.00357143	0.00214286	0	0	0.00107143	0	0	0	0	0	0
SJEPD021	EPD_IT	0.00392857	0.00107143	0	0	0.00142857	0.000714286	0	0	0	0	0.000357143
SJEPD022	EPD_IT	0.005	0.00107143	0	0	0.00142857	0	0	0	0	0	0
SJEPD006	EPD_ST	0.0025	0	0	0	0.00428571	0	0.000714286	0	0	0	0.000714286
SJEPD017	EPD_ST	0.00178571	0.00142857	0	0	0.00214286	0	0	0	0	0	0
SJEPD018	EPD_ST	0	0.000714286	0	0	0.00107143	0	0.000357143	0	0	0	0
OE0290_EGA-BOCA-FR_IC009	ES	0.0271429	0.00321429	0	0	0.005	0.0025	0.00321429	0	0	0	0
OE0290_EGA-BOCA-FR_IC015	ES	0.005	0.0025	0	0	0.00357143	0.000714286	0.000714286	0	0	0	0
OE0290_EGA-BOCA-FR_IC024	ES	0.00214286	0.00142857	0	0	0.00392857	0	0.00321429	0	0	0	0
OE0290_EGA-BOCA-FR_IC034	ES	0.0625	0	0	0	0.1175	0.0707143	0	0	0	0	0.0167857
OE0290_EGA-BOCA-FR_IC044	ES	0.005	0.00107143	0	0	0.00607143	0	0.00357143	0	0	0	0
OE0290_EGA-BOCA-FR_IC046	ES	0.00892857	0.0025	0	0	0.000714286	0.00107143	0.000714286	0	0	0	0
OE0290_EGA-BOCA-FR_IC049	ES	0.0135714	0.00285714	0	0	0.0114286	0.00357143	0.00392857	0	0	0	0
OE0290_EGA-BOCA-FR_IC053	ES	0.0164286	0.00178571	0	0	0	0.00142857	0.00678571	0	0	0	0.00107143
OE0290_EGA-BOCA-FR_IC054	ES	0.00571429	0.0025	0	0	0.00214286	0	0.00535714	0	0	0	0.000714286
OE0290_EGA-BOCA-FR_IC057	ES	0.0214286	0.005	0	0	0.0142857	0.00928571	0.015	0	0	0	0
OE0290_EGA-BOCA-FR_IC058	ES	0.0339286	0.00642857	0	0	0.0196429	0.00607143	0.0182143	0	0	0	0
OE0290_EGA-BOCA-FR_IC066	ES	0.0160714	0.00428571	0	0	0.00535714	0	0	0	0	0	0.00107143
OE0290_EGA-BOCA-FR_IC067	ES	0.000714286	0.000357143	0	0	0.00178571	0.00107143	0	0	0	0	0
OE0290_EGA-BOCA-FR_IC071	ES	0.00642857	0.00107143	0	0	0.00142857	0.0025	0.00107143	0	0	0	0
OE0290_EGA-BOCA-FR_IC076	ES	0.0196429	0.00321429	0	0	0.00428571	0	0	0	0	0	0.00178571
OE0290_EGA-BOCA-FR_IC077	ES	0.000714286	0	0	0	0.000357143	0	0.000357143	0	0	0	0
OE0290_EGA-BOCA-FR_IC080	ES	0.0796429	0.00678571	0	0	0.0121429	0	0	0	0	0	0.00214286
OE0290_EGA-BOCA-FR_IC082	ES	0.00642857	0.005	0	0	0.00178571	0.00107143	0.0025	0	0	0	0
OE0290_EGA-BOCA-FR_IC086	ES	0.0246429	0.00464286	0	0	0.00321429	0.00321429	0.00607143	0	0	0	0
OE0290_EGA-BOCA-FR_IC092	ES	0.0132143	0	0	0	0.00285714	0.00392857	0.005	0	0	0	0
OE0290_EGA-BOCA-FR_IC093	ES	0.0125	0.00428571	0	0	0.00928571	0	0.0025	0	0	0	0
OE0290_EGA-BOCA-FR_IC096	ES	0.00607143	0	0	0	0.00392857	0	0.005	0	0	0	0.000714286
OE0290_EGA-BOCA-FR_IC105	ES	0.0296429	0.00464286	0	0	0.00535714	0.00428571	0.00928571	0	0	0	0
OE0290_EGA-BOCA-FR_IC1057	ES	0.0610714	0.00714286	0	0	0.0164286	0	0.00964286	0	0	0	0.00392857
OE0290_EGA-BOCA-FR_IC106	ES	0.0103571	0.00214286	0	0	0.00678571	0	0.00785714	0	0	0	0.00142857
OE0290_EGA-BOCA-FR_IC111	ES	0.0139286	0.00607143	0	0	0.00785714	0.00214286	0.00321429	0	0	0	0
OE0290_EGA-BOCA-FR_IC112	ES	0.0242857	0.00392857	0	0	0.01	0.00285714	0	0	0	0	0.00107143
OE0290_EGA-BOCA-FR_IC114	ES	0.00285714	0.00142857	0	0	0.00142857	0	0.00285714	0	0	0	0
OE0290_EGA-BOCA-FR_IC116	ES	0.0182143	0.00321429	0	0	0	0.00214286	0.00392857	0	0	0	0.000714286
OE0290_EGA-BOCA-FR_IC121	ES	0.0446429	0.00785714	0	0	0.0075	0	0.00392857	0	0	0	0.0025
OE0290_EGA-BOCA-FR_IC128	ES	0.0260714	0.00285714	0	0	0.00464286	0	0.00321429	0	0	0	0.00107143
OE0290_EGA-BOCA-FR_IC130	ES	0.00964286	0.0025	0	0	0	0.0025	0.00857143	0	0	0	0.000714286
OE0290_EGA-BOCA-FR_IC136	ES	0.0353571	0	0	0	0.0110714	0.00357143	0.00964286	0	0	0	0.00285714
OE0290_EGA-BOCA-FR_IC147	ES	0.00821429	0.00178571	0	0	0.00607143	0.00107143	0.00285714	0	0	0	0
OE0290_EGA-BOCA-FR_IC149	ES	0.0107143	0.00142857	0	0	0.00214286	0.00142857	0.00107143	0	0	0	0
OE0290_EGA-BOCA-FR_IC151	ES	0.0221429	0.00285714	0	0	0.00178571	0	0.00392857	0	0	0	0.000714286
OE0290_EGA-BOCA-FR_IC158	ES	0.0396429	0	0	0	0.00321429	0	0.00285714	0	0	0	0.00392857
OE0290_EGA-BOCA-FR_IC165	ES	0.00857143	0.00285714	0	0	0.00285714	0.00107143	0.00142857	0	0	0	0
OE0290_EGA-BOCA-FR_IC168	ES	0.0025	0.00214286	0	0	0.00142857	0.00214286	0.00178571	0	0	0	0
OE0290_EGA-BOCA-FR_IC174	ES	0.0114286	0.00571429	0	0	0.00464286	0	0.00714286	0	0	0	0
OE0290_EGA-BOCA-FR_IC193	ES	0.00178571	0	0	0	0.00285714	0.00107143	0.00392857	0	0	0	0.000357143
OE0290_EGA-BOCA-FR_IC196	ES	0.0125	0.00178571	0	0	0.0025	0.00214286	0.0025	0	0	0	0
OE0290_EGA-BOCA-FR_IC197	ES	0.0271429	0.00285714	0	0	0.00714286	0	0	0	0	0	0.00285714
OE0290_EGA-BOCA-FR_IC198	ES	0.0164286	0.00321429	0	0	0.00285714	0	0.005	0	0	0	0
OE0290_EGA-BOCA-FR_IC204	ES	0.000714286	0	0	0	0.0025	0.000357143	0.000357143	0	0	0	0
OE0290_EGA-BOCA-FR_IC213	ES	0.00678571	0	0	0	0.00214286	0.00214286	0.005	0	0	0	0
OE0290_EGA-BOCA-FR_IC215	ES	0.01	0	0	0	0.00464286	0.00107143	0.0025	0	0	0	0.000714286
OE0290_EGA-BOCA-FR_IC224	ES	0.015	0.00142857	0	0	0.00357143	0.00142857	0.00178571	0	0	0	0
OE0290_EGA-BOCA-FR_IC242	ES	0.00321429	0.00214286	0	0	0.00214286	0	0.000714286	0	0	0	0.000357143
OE0290_EGA-BOCA-FR_IC248	ES	0.0121429	0.00178571	0	0	0.0107143	0	0.005	0	0	0	0.000357143
OE0290_EGA-BOCA-FR_IC254	ES	0.0153571	0.0025	0	0	0.00357143	0.00428571	0.00392857	0	0	0	0
OE0290_EGA-BOCA-FR_IC261	ES	0	0.000357143	0	0	0	0.000357143	0.000357143	0	0	0	0
OE0290_EGA-BOCA-FR_IC262	ES	0.00964286	0.00214286	0	0	0.00392857	0	0.005	0	0	0	0.000714286
OE0290_EGA-BOCA-FR_IC263	ES	0.00357143	0.00142857	0	0	0.00392857	0.000714286	0.00178571	0	0	0	0
OE0290_EGA-BOCA-FR_IC264	ES	0.0403571	0.00535714	0	0	0.00714286	0	0.005	0	0	0	0.00107143
OE0290_EGA-BOCA-FR_IC266	ES	0	0	0	0	0	0	0	0	0	0	0
OE0290_EGA-BOCA-FR_IC267	ES	0.0307143	0.00535714	0	0	0.01	0.00392857	0.005	0	0	0	0
OE0290_EGA-BOCA-FR_IC268	ES	0.0132143	0.00214286	0	0	0.00285714	0	0.00535714	0	0	0	0.000357143
OE0290_EGA-BOCA-FR_IC270	ES	0.00178571	0.00321429	0	0	0.00607143	0.00178571	0.00642857	0	0	0	0
OE0290_EGA-BOCA-FR_IC271	ES	0.0342857	0.0107143	0	0	0.0121429	0.005	0	0	0	0	0.00142857
OE0290_EGA-BOCA-FR_IC272	ES	0.00928571	0.00357143	0	0	0.00714286	0	0.00321429	0	0	0	0.000357143
OE0290_EGA-BOCA-FR_IC273	ES	0.00821429	0	0	0	0.0292857	0.0253571	0	0	0	0	0.00392857
OE0290_EGA-BOCA-FR_IC274	ES	0.025	0.00392857	0	0	0.0075	0	0	0	0	0	0.00107143
OE0290_EGA-BOCA-FR_IC275	ES	0.0167857	0.00178571	0	0	0.0107143	0	0	0	0	0	0.00214286
OE0290_EGA-BOCA-FR_IC277	ES	0.0253571	0	0	0	0.0121429	0.00535714	0.005	0	0	0	0.00178571
OE0290_EGA-BOCA-FR_IC278	ES	0.0225	0.005	0	0	0.00642857	0.00428571	0.00357143	0	0	0	0
OE0290_EGA-BOCA-FR_IC279	ES	0.0292857	0.00357143	0	0	0.005	0.00357143	0.00321429	0	0	0	0
OE0290_EGA-BOCA-FR_IC280	ES	0.0328571	0	0	0	0.0853571	0.0578571	0.0225	0	0	0	0.0075
OE0290_EGA-BOCA-FR_IC282	ES	0.00892857	0	0	0	0.0175	0.0332143	0.00428571	0	0	0	0.00178571
OE0290_EGA-BOCA-FR_IC283	ES	0.0075	0.00142857	0	0	0.005	0.00285714	0.00178571	0	0	0	0
OE0290_EGA-BOCA-FR_IC284	ES	0.0239286	0.00714286	0	0	0.00428571	0	0	0	0	0	0.00285714
OE0290_EGA-BOCA-FR_IC286	ES	0.0282143	0.0114286	0	0	0.00357143	0.00321429	0.00357143	0	0	0	0
OE0290_EGA-BOCA-FR_IC288	ES	0.0157143	0.00357143	0	0	0.00321429	0	0.005	0	0	0	0.00142857
OE0290_EGA-BOCA-FR_IC294	ES	0.005	0	0	0	0.00142857	0.00178571	0.00214286	0	0	0	0.000357143
OE0290_EGA-BOCA-FR_IC295	ES	0.0128571	0.00357143	0	0	0.00535714	0.00357143	0.0103571	0	0	0	0
OE0290_EGA-BOCA-FR_IC296	ES	0.0364286	0.0107143	0	0	0.0121429	0	0.0075	0	0	0	0.00142857
OE0290_EGA-BOCA-FR_IC297	ES	0.0467857	0.0132143	0	0	0.00642857	0	0.00857143	0	0	0	0.00357143
OE0290_EGA-BOCA-FR_IC299	ES	0.00142857	0.00178571	0	0	0.00357143	0.00178571	0.000714286	0	0	0	0
OE0290_EGA-BOCA-FR_IC300	ES	0.0210714	0.0025	0	0	0.00535714	0	0.00428571	0	0	0	0.00142857
OE0290_EGA-BOCA-FR_IC301	ES	0.005	0.0025	0	0	0.00392857	0	0.0025	0	0	0	0.000357143
OE0290_EGA-BOCA-FR_IC302	ES	0.0196429	0.00392857	0	0	0	0	0.00571429	0	0	0	0.000714286
OE0290_EGA-BOCA-FR_IC303	ES	0.00392857	0.00214286	0	0	0.0025	0	0.00142857	0	0	0	0
OE0290_EGA-BOCA-FR_IC305	ES	0.0282143	0.005	0	0	0.005	0	0.00392857	0	0	0	0.00214286
OE0290_EGA-BOCA-FR_IC306	ES	0.03	0.00678571	0	0	0.00321429	0	0	0	0	0	0.00321429
OE0290_EGA-BOCA-FR_IC309	ES	0.0217857	0.00321429	0	0	0.0167857	0.00285714	0.00464286	0	0	0	0
OE0290_EGA-BOCA-FR_IC310	ES	0.00107143	0	0	0	0.00214286	0	0.000714286	0	0	0	0
OE0290_EGA-BOCA-FR_IC311	ES	0.0375	0.00464286	0	0	0.0117857	0	0.00928571	0	0	0	0.00107143
OE0290_EGA-BOCA-FR_IC315	ES	0.000357143	0	0	0	0	0	0.000357143	0	0	0	0
OE0290_EGA-BOCA-FR_IC316	ES	0.00107143	0	0	0	0.00678571	0.00142857	0.005	0	0	0	0
OE0290_EGA-BOCA-FR_IC318	ES	0.0314286	0.00535714	0	0	0.0142857	0.00571429	0	0	0	0	0.00142857
OE0290_EGA-BOCA-FR_IC319	ES	0.0107143	0.00357143	0	0	0.00464286	0.00214286	0.00892857	0	0	0	0
OE0290_EGA-BOCA-FR_IC323	ES	0.0167857	0	0	0	0.00428571	0.00142857	0.00214286	0	0	0	0.000714286
OE0290_EGA-BOCA-FR_IC324	ES	0.0178571	0.00857143	0	0	0.0203571	0.00285714	0.00571429	0	0	0	0
OE0290_EGA-BOCA-FR_IC325	ES	0.0157143	0.00571429	0	0	0.00571429	0	0.0025	0	0	0	0.000714286
OE0290_EGA-BOCA-FR_IC340	ES	0	0	0	0	0.000357143	0	0	0	0	0	0
OE0290_EGA-BOCA-FR_IC343	ES	0.0139286	0	0	0	0.0075	0	0.0025	0	0	0	0.00142857
OE0290_EGA-BOCA-FR_IC349	ES	0.00142857	0.000357143	0	0	0	0	0.00464286	0	0	0	0
OE0290_EGA-BOCA-FR_IC831	ES	0.0107143	0.00535714	0	0	0.00285714	0	0.00357143	0	0	0	0.00107143
OE0290_EGA-BOCA-FR_IC929	ES	0.00857143	0.00178571	0	0	0.0025	0.00142857	0	0	0	0	0.000714286
OE0290_EGA-BOCA-FR_IC973	ES	0.0242857	0	0	0	0.00535714	0.00214286	0.0025	0	0	0	0.000357143
ICGC_ET1	ETMR	0.005	0.00392857	0	0	0	0.000714286	0.00321429	0	0	0	0.000357143
ICGC_ET11	ETMR	0.0075	0.0132143	0	0	0	0.00321429	0.00214286	0	0.00285714	0	0
ICGC_ET14	ETMR	0.00964286	0.0139286	0	0	0	0	0.00392857	0	0.00392857	0	0
ICGC_ET16	ETMR	0	0	0	0	0	0.0367857	0.0289286	0	0.0339286	0	0.005
ICGC_ET23	ETMR	0.01	0.00178571	0	0	0	0.00107143	0.00357143	0	0.00214286	0	0
ICGC_ET7	ETMR	0.00857143	0.0103571	0	0	0	0.00142857	0.00142857	0	0	0	0
ICGC_ET8	ETMR	0.0328571	0.0132143	0	0	0	0	0.0103571	0	0	0	0.00285714
ICGC_ET9	ETMR	0.00857143	0.00392857	0	0	0	0.00285714	0.00107143	0	0	0	0
SJBT030834	ETMR	0.0132143	0.0121429	0	0	0	0	0	0	0	0	0
SJBT031447	ETMR	0.0582143	0.0292857	0	0	0	0	0	0	0	0	0
SJBT032294	ETMR	0.01	0.0185714	0	0	0	0	0	0	0	0	0
SJHGG030284	ETMR	0.0132143	0.00714286	0	0	0	0	0	0	0	0	0
ICGC_GBM12	HGG_K27M	0.015	0.00678571	0	0	0.00785714	0.00535714	0.0271429	0	0	0	0
ICGC_GBM16	HGG_K27M	0.0196429	0.005	0	0	0.00821429	0.00214286	0	0	0	0	0.000357143
ICGC_GBM17	HGG_K27M	0.03	0.0107143	0	0	0.0121429	0	0.0110714	0	0	0	0.00285714
ICGC_GBM18	HGG_K27M	0.0578571	0.0267857	0	0	0.00714286	0	0.00964286	0	0	0	0.000714286
ICGC_GBM2	HGG_K27M	0.0253571	0.00892857	0	0	0.025	0	0.0296429	0	0	0	0.00142857
ICGC_GBM24	HGG_K27M	0.0189286	0.00321429	0	0	0.0117857	0	0.00285714	0	0	0	0.00142857
ICGC_GBM26	HGG_K27M	0.00357143	0.00642857	0	0	0.00642857	0.005	0.0153571	0	0	0	0
ICGC_GBM27	HGG_K27M	0.0189286	0.00607143	0	0	0.0114286	0	0.00392857	0	0	0	0.00178571
ICGC_GBM48	HGG_K27M	0	0.00571429	0	0	0.0289286	0.0107143	0.0225	0	0	0	0.00142857
ICGC_GBM53	HGG_K27M	0.0192857	0.00428571	0	0	0.00357143	0.0025	0.005	0	0	0	0
ICGC_GBM65	HGG_K27M	0.00928571	0.00357143	0	0	0.005	0.00107143	0	0	0	0	0.000714286
ICGC_GBM66	HGG_K27M	0.0175	0.00607143	0	0	0.00285714	0.00214286	0.00642857	0	0	0	0
SJHGG001	HGG_K27M	0.0157143	0.0075	0	0	0.00285714	0	0.00428571	0	0	0	0.00142857
SJHGG004	HGG_K27M	0.0242857	0.00785714	0	0	0.00357143	0.00321429	0.00428571	0	0	0	0
SJHGG040	HGG_K27M	0.0346429	0.0139286	0	0	0.0125	0	0.00357143	0	0	0	0.000714286
SJHGG044	HGG_K27M	0.03	0.0107143	0	0	0.0167857	0	0.00535714	0	0	0	0
SJHGG077	HGG_K27M	0.0285714	0	0	0	0.0689286	0.0385714	0.0157143	0	0	0	0.005
SJHGG101	HGG_K27M	0.0160714	0.00392857	0	0	0.00607143	0.00392857	0.00714286	0	0	0	0
SJHGG102	HGG_K27M	0.0310714	0	0	0	0.0617857	0.0385714	0.0246429	0	0	0	0.00428571
ICGC_GBM1	HGGother	0.0253571	0.00321429	0	0.00321429	0.00714286	0.00285714	0.00642857	0	0	0	0
ICGC_GBM15	HGGother	0.512857	0.875	0	0	0	0	0	0	0	0	0.0303571
ICGC_GBM19	HGGother	0.00857143	0	0	0	0.00642857	0.00214286	0.00214286	0	0	0	0.000714286
ICGC_GBM22	HGGother	0.0364286	0.0217857	0	0.0132143	0	0	0.0103571	0	0	0	0.005
ICGC_GBM25	HGGother	0.00642857	0	0	0.005	0.0025	0.00142857	0	0	0	0	0.00142857
ICGC_GBM28	HGGother	0.0132143	0.00821429	0	0.00178571	0.00428571	0	0.00678571	0	0	0	0.000714286
ICGC_GBM32	HGGother	0.00357143	0.00178571	0	0.00428571	0.00214286	0.00142857	0.00678571	0	0	0	0
ICGC_GBM38	HGGother	0.0135714	0.01	0	0	0.00714286	0.00392857	0.00642857	0	0	0	0.00142857
ICGC_GBM4	HGGother	0.00714286	0.00214286	0	0.00214286	0	0.00142857	0.005	0	0	0	0
ICGC_GBM42	HGGother	0.0203571	0.0178571	0	0.0153571	0.005	0	0.00464286	0	0	0	0.000357143
ICGC_GBM43	HGGother	0.0142857	0.0510714	0	0.145357	0	0	0	0	0	0	0.0171429
ICGC_GBM46	HGGother	0.0328571	0.0114286	0	0.00464286	0.00357143	0.005	0.005	0	0	0	0
ICGC_GBM49	HGGother	0.0075	0	0	0	0.0414286	0.0435714	0.0278571	0	0	0	0.0103571
ICGC_GBM5	HGGother	0.0228571	0.0410714	0	0.0585714	0.0132143	0	0.0075	0	0	0	0.00392857
ICGC_GBM50	HGGother	0.0164286	0	0	0.0128571	0.0760714	0.0789286	0.0364286	0	0	0	0.00392857
ICGC_GBM52	HGGother	0.00214286	0.000357143	0	0.00214286	0	0.000714286	0	0	0	0	0
ICGC_GBM56	HGGother	1.52321	2.49143	0	0	0	0	0	0	0	0	0.188929
ICGC_GBM57	HGGother	0.0235714	0.0132143	0	0.0114286	0.0128571	0.0167857	0.00857143	0	0	0	0
ICGC_GBM58	HGGother	0.00107143	0.000714286	0	0.00321429	0	0.00214286	0.00571429	0	0	0	0
ICGC_GBM59	HGGother	0.0135714	0.0132143	0	0.00714286	0.00714286	0	0.0278571	0	0	0	0.000714286
ICGC_GBM61	HGGother	0.0321429	0.0110714	0	0.005	0	0.00357143	0.00464286	0	0	0	0.00285714
ICGC_GBM63	HGGother	0.0403571	0.0710714	0	0.114286	0	0	0	0	0	0	0.0182143
ICGC_GBM71	HGGother	0.00107143	0	0	0.00214286	0.00178571	0.00178571	0.00214286	0	0	0	0.000357143
SJHGG003	HGGother	2.79679	1.58571	0	0	0	0	0	0	0	0	0.164643
SJHGG017	HGGother	0.00785714	0.00285714	0	0.00678571	0.00285714	0.00214286	0.00535714	0	0	0	0
SJHGG024	HGGother	0.0167857	0.015	0	0	0.005	0	0.00785714	0	0	0	0.00107143
SJHGG027	HGGother	0.0157143	0.00428571	0	0.005	0.00321429	0.00392857	0.005	0	0	0	0
SJHGG028	HGGother	0.0175	0.00892857	0	0	0.00607143	0.00321429	0.0171429	0	0	0	0.000357143
SJHGG033	HGGother	0.00142857	0	0	0	0.00178571	0.00107143	0.000357143	0	0	0	0
SJHGG041	HGGother	0.0164286	0.0675	0	0.164643	0	0	0	0	0	0	0.0132143
SJHGG052	HGGother	0.0260714	0	0	0.00642857	0.0339286	0.02	0.0146429	0	0	0	0.00464286
SJHGG059	HGGother	0.0785714	0.0275	0	0	0.0732143	0.0721429	0.0303571	0	0	0	0.00357143
SJHGG064	HGGother	0.0421429	0.0142857	0	0.00714286	0.0217857	0.0175	0.00678571	0	0	0	0
SJHGG075	HGGother	0	0	0	0	0.0267857	0.0157143	0.00285714	0	0	0	0.0025
SJHGG111	HGGother	36.3261	5.2	0	0	0	0	0	0	0	0	0
ICGC_MB106	MB_Group3	0.0396429	0.00607143	0	0	0	0	0	0.00321429	0	0	0
ICGC_MB111	MB_Group3	0.0178571	0.00285714	0	0	0	0	0.00428571	0.00357143	0	0	0
ICGC_MB131	MB_Group3	0.121429	0.0271429	0	0	0	0	0	0	0	0	0.00607143
ICGC_MB134	MB_Group3	0.00678571	0.00214286	0	0	0	0	0.00785714	0.00107143	0	0	0
ICGC_MB139	MB_Group3	0.0339286	0	0	0	0	0	0.00571429	0	0	0	0.00321429
ICGC_MB141	MB_Group3	0.0103571	0.00107143	0	0	0	0	0.00428571	0.00178571	0	0	0
ICGC_MB144	MB_Group3	0.0328571	0.00321429	0	0	0	0	0.00714286	0.00428571	0	0	0
ICGC_MB146	MB_Group3	0.0128571	0	0	0	0	0	0.00821429	0.005	0	0	0.00107143
ICGC_MB151	MB_Group3	0.0210714	0.00571429	0	0	0	0	0.00392857	0.00428571	0	0	0
ICGC_MB152	MB_Group3	0.0432143	0.00464286	0	0	0	0	0.00964286	0	0	0	0.00285714
ICGC_MB153	MB_Group3	0.00214286	0	0	0	0	0	0	0.000714286	0	0	0
ICGC_MB16	MB_Group3	0.0153571	0	0	0	0	0	0.00285714	0.00321429	0	0	0.00107143
ICGC_MB165	MB_Group3	0.0178571	0.00142857	0	0	0	0	0.00392857	0.0025	0	0	0
ICGC_MB166	MB_Group3	0.0139286	0.00178571	0	0	0	0	0.005	0.00214286	0	0	0
ICGC_MB168	MB_Group3	0.0539286	0	0	0	0	0	0.00857143	0.00642857	0	0	0.00321429
ICGC_MB170	MB_Group3	0.103929	0.0110714	0	0	0	0	0.0146429	0.0107143	0	0	0
ICGC_MB18	MB_Group3	0.0935714	0.0075	0	0	0	0	0.00821429	0	0	0	0.005
ICGC_MB188	MB_Group3	0.00857143	0.0025	0	0	0	0	0.00607143	0	0	0	0.000714286
ICGC_MB198	MB_Group3	0.0417857	0.00392857	0	0	0	0	0.00571429	0.005	0	0	0
ICGC_MB205	MB_Group3	0.0467857	0.00357143	0	0	0	0	0	0.0075	0	0	0.00285714
ICGC_MB225	MB_Group3	0.100714	0.0146429	0	0	0	0	0	0	0	0	0.00678571
ICGC_MB226	MB_Group3	0.0842857	0.0214286	0	0	0	0	0	0	0	0	0.0107143
ICGC_MB235	MB_Group3	0.00214286	0	0	0	0	0	0.00285714	0.00214286	0	0	0.000357143
ICGC_MB247	MB_Group3	0.06	0.00892857	0	0	0	0	0.00821429	0.00428571	0	0	0
ICGC_MB248	MB_Group3	0.0242857	0.00535714	0	0	0	0	0.00964286	0.00785714	0	0	0
ICGC_MB260	MB_Group3	0.0696429	0.00928571	0	0	0	0	0	0.005	0	0	0.00428571
ICGC_MB271	MB_Group3	0.00178571	0.000714286	0	0	0	0	0.00428571	0	0	0	0
ICGC_MB272	MB_Group3	0.0539286	0.00607143	0	0	0	0	0.00428571	0.00392857	0	0	0
ICGC_MB277	MB_Group3	0.0160714	0.0025	0	0	0	0	0	0.00285714	0	0	0.00107143
ICGC_MB278	MB_Group3	0.0214286	0.0075	0	0	0	0	0.00178571	0	0	0	0.000357143
ICGC_MB292	MB_Group3	0.00607143	0.00142857	0	0	0	0	0.00107143	0.000714286	0	0	0
ICGC_MB297	MB_Group3	0.0125	0	0	0	0	0	0.00642857	0.00464286	0	0	0.000714286
ICGC_MB36	MB_Group3	0.0882143	0.015	0	0	0	0	0	0	0	0	0.00785714
ICGC_MB39	MB_Group3	0.0103571	0.00142857	0	0	0	0	0	0.00428571	0	0	0
ICGC_MB45	MB_Group3	0.0167857	0.0025	0	0	0	0	0.0164286	0.00214286	0	0	0
ICGC_MB5	MB_Group3	0.00285714	0.00107143	0	0	0	0	0.00428571	0.000714286	0	0	0
ICGC_MB50	MB_Group3	0.0485714	0.0125	0	0	0	0	0.0075	0.00571429	0	0	0
ICGC_MB518	MB_Group3	0.0346429	0.0160714	0	0	0	0	0.005	0.005	0	0	0
ICGC_MB800	MB_Group3	0.0517857	0.00571429	0	0	0	0	0.00964286	0	0	0	0.00214286
ICGC_MB89	MB_Group3	0.0360714	0.00321429	0	0	0	0	0.00357143	0.00321429	0	0	0
ICGC_MB9	MB_Group3	0.0232143	0.00357143	0	0	0	0	0.00642857	0.00357143	0	0	0
ICGC_MB90	MB_Group3	0.00464286	0.0025	0	0	0	0	0.0025	0.00107143	0	0	0
ICGC_MB95	MB_Group3	0.00571429	0	0	0	0	0	0.00214286	0.00142857	0	0	0.000357143
ICGC_MB96	MB_Group3	0.00357143	0	0	0	0	0	0.00214286	0.00214286	0	0	0
ICGC_MB98	MB_Group3	0.0107143	0.005	0	0	0	0	0.0103571	0.005	0	0	0
MBRep_T27	MB_Group3	0.131429	0.0157143	0	0	0	0	0.0228571	0.0192857	0	0	0
MBRep_T54	MB_Group3	0.0785714	0.0107143	0	0	0	0	0	0	0	0	0.00464286
MBRep_T71	MB_Group3	0.0357143	0	0	0	0	0	0.0160714	0.00714286	0	0	0.00142857
SJMB006	MB_Group3	0.0171429	0.00178571	0	0	0	0	0	0.00357143	0	0	0
SJMB008	MB_Group3	0.0564286	0.00892857	0	0	0	0	0.0778571	0.0182143	0	0	0
SJMB010	MB_Group3	0.0178571	0.00607143	0	0	0	0	0.00464286	0.00607143	0	0	0
SJMB017	MB_Group3	0.376786	0.0421429	0	0	0	0	0	0	0	0	0.0203571
SJMB025	MB_Group3	0.0692857	0.005	0	0	0	0	0.0114286	0.00678571	0	0	0
SJMB030	MB_Group3	0.0732143	0.02	0	0	0	0	0	0.00535714	0	0	0.00464286
SJMB031	MB_Group3	0.0742857	0.0164286	0	0	0	0	0.0175	0.00821429	0	0	0
SJMB039	MB_Group3	0.0164286	0.00464286	0	0	0	0	0.0146429	0.0075	0	0	0
ICGC_MB108	MB_Group4	0.0371429	0.00392857	0	0	0.00392857	0	0.00357143	0	0	0	0.00214286
ICGC_MB110	MB_Group4	0.0392857	0.00535714	0.0110714	0	0.00785714	0	0.0214286	0	0	0	0.000714286
ICGC_MB114	MB_Group4	0.0278571	0	0.0025	0	0.00285714	0	0	0	0	0	0.00392857
ICGC_MB115	MB_Group4	0.0232143	0.00178571	0	0	0.00392857	0	0.00178571	0	0	0	0.00142857
ICGC_MB118	MB_Group4	0.0271429	0.00285714	0	0	0.0025	0	0.00642857	0	0	0	0.00214286
ICGC_MB119	MB_Group4	0.0114286	0.00392857	0	0	0.00214286	0	0	0	0	0	0.00107143
ICGC_MB121	MB_Group4	0.0139286	0.00107143	0.00214286	0	0.00214286	0	0	0	0	0	0
ICGC_MB129	MB_Group4	0.0342857	0	0.00607143	0	0.0160714	0	0	0	0	0	0.00571429
ICGC_MB15	MB_Group4	0.0157143	0	0.00214286	0	0.0110714	0	0	0	0	0	0.00178571
ICGC_MB154	MB_Group4	0.0175	0	0.005	0	0.005	0	0	0	0	0	0.00214286
ICGC_MB175	MB_Group4	0.00428571	0	0.00214286	0	0.00357143	0	0.00178571	0	0	0	0
ICGC_MB177	MB_Group4	0.08	0.005	0	0	0.005	0	0	0	0	0	0.00464286
ICGC_MB183	MB_Group4	0.00785714	0.00214286	0.00142857	0	0	0	0.00714286	0	0	0	0.000714286
ICGC_MB184	MB_Group4	0.0289286	0	0.00321429	0	0.005	0.00214286	0	0	0	0	0.00107143
ICGC_MB185	MB_Group4	0.00928571	0.00107143	0	0	0	0	0.00321429	0	0	0	0
ICGC_MB19	MB_Group4	0.0314286	0.00392857	0.00392857	0	0.00571429	0	0	0	0	0	0.00392857
ICGC_MB199	MB_Group4	0.0378571	0.00285714	0.00321429	0	0	0	0.00607143	0	0	0	0.00428571
ICGC_MB2	MB_Group4	0.0128571	0.00107143	0	0	0.00571429	0	0	0	0	0	0.000714286
ICGC_MB224	MB_Group4	0.0232143	0	0.00214286	0	0.00571429	0.00714286	0	0	0	0	0.00142857
ICGC_MB227	MB_Group4	0.0142857	0.00142857	0	0	0.00214286	0	0.00178571	0	0	0	0
ICGC_MB228	MB_Group4	0.0317857	0	0	0	0.00714286	0	0.00428571	0	0	0	0.00178571
ICGC_MB229	MB_Group4	0.0182143	0	0.00178571	0	0.00178571	0	0	0	0	0	0.00142857
ICGC_MB230	MB_Group4	0.0146429	0.00142857	0	0	0.00464286	0	0	0	0	0	0.000714286
ICGC_MB232	MB_Group4	0.0142857	0.00321429	0.00285714	0	0.0025	0	0	0	0	0	0.000357143
ICGC_MB233	MB_Group4	0.0235714	0	0.00285714	0	0.00321429	0.00285714	0	0	0	0	0.0025
ICGC_MB236	MB_Group4	0.0817857	0	0	0	0.0135714	0	0	0	0	0	0.0132143
ICGC_MB237	MB_Group4	0.0421429	0.00321429	0	0	0.00892857	0	0.00321429	0	0	0	0.00285714
ICGC_MB24	MB_Group4	0.00964286	0.00142857	0	0	0	0	0.0025	0	0	0	0
ICGC_MB240	MB_Group4	0.0492857	0	0.00464286	0	0.00928571	0	0	0	0	0	0.00535714
ICGC_MB241	MB_Group4	0.0157143	0	0	0	0.00392857	0	0	0	0	0	0.00285714
ICGC_MB249	MB_Group4	0.0521429	0	0.00678571	0	0.00428571	0	0	0	0	0	0.00464286
ICGC_MB26	MB_Group4	0.03	0.0025	0	0	0.00571429	0	0	0	0	0	0.00357143
ICGC_MB261	MB_Group4	0.0128571	0	0	0	0.00678571	0.00214286	0	0	0	0	0.00214286
ICGC_MB264	MB_Group4	0.0110714	0.00142857	0.00107143	0	0.00142857	0	0	0	0	0	0
ICGC_MB265	MB_Group4	0.939643	2.21	0	0	0	0	0	0	0	0	0.122857
ICGC_MB269	MB_Group4	0.0228571	0.00214286	0	0	0.00178571	0	0	0	0	0	0.00321429
ICGC_MB270	MB_Group4	0.0114286	0.0025	0	0	0.00214286	0	0.00428571	0	0	0	0.00107143
ICGC_MB279	MB_Group4	0.0178571	0	0.00392857	0	0.00357143	0	0	0	0	0	0.00178571
ICGC_MB280	MB_Group4	0.0528571	0	0.0139286	0	0.00964286	0	0	0	0	0	0.00357143
ICGC_MB281	MB_Group4	0.0525	0	0.00535714	0	0.0125	0	0.005	0	0	0	0.00285714
ICGC_MB282	MB_Group4	0.00785714	0.00214286	0.00142857	0	0.00714286	0.0025	0	0	0	0	0.000714286
ICGC_MB286	MB_Group4	0.0142857	0	0	0	0.00535714	0	0	0	0	0	0.00214286
ICGC_MB287	MB_Group4	0.0107143	0.00357143	0	0	0.00107143	0	0	0	0	0	0.000714286
ICGC_MB289	MB_Group4	0.0664286	0	0.0282143	0	0.0789286	0.0710714	0.0189286	0	0	0	0.00571429
ICGC_MB294	MB_Group4	0.0278571	0	0	0	0.00428571	0	0.0025	0	0	0	0.00142857
ICGC_MB295	MB_Group4	0.00357143	0.00107143	0.000714286	0	0.00142857	0	0	0	0	0	0
ICGC_MB299	MB_Group4	0	0.000357143	0	0	0	0	0	0	0	0	0
ICGC_MB303	MB_Group4	0.0689286	0.00892857	0	0	0.00857143	0	0.00571429	0	0	0	0.00535714
ICGC_MB304	MB_Group4	0.0735714	0.0146429	0.00571429	0	0.00964286	0	0	0	0	0	0.005
ICGC_MB32	MB_Group4	0.0210714	0.00464286	0	0	0	0	0.00464286	0	0	0	0.000357143
ICGC_MB38	MB_Group4	0.0175	0.00357143	0	0	0.00535714	0	0.00678571	0	0	0	0.000714286
ICGC_MB40	MB_Group4	0.005	0.000714286	0	0	0.00142857	0	0.00107143	0	0	0	0.000357143
ICGC_MB49	MB_Group4	0.0607143	0.00392857	0	0	0.005	0	0	0	0	0	0.00142857
ICGC_MB51	MB_Group4	0.0164286	0.00321429	0.00535714	0	0.00142857	0.00142857	0	0	0	0	0
ICGC_MB57	MB_Group4	0.0128571	0	0	0	0.0107143	0	0.00392857	0	0	0	0.00107143
ICGC_MB58	MB_Group4	0.0192857	0	0.00607143	0	0.0107143	0.00321429	0	0	0	0	0.00178571
ICGC_MB6	MB_Group4	0.0407143	0	0.00464286	0	0.0114286	0.00928571	0	0	0	0	0.00214286
ICGC_MB612	MB_Group4	0.0125	0	0.00107143	0	0.005	0	0	0	0	0	0.00107143
ICGC_MB64	MB_Group4	0.0421429	0	0.00571429	0	0.00714286	0	0	0	0	0	0.00321429
ICGC_MB65	MB_Group4	0.0125	0.0025	0.00214286	0	0.0103571	0.0025	0	0	0	0	0.000357143
ICGC_MB7	MB_Group4	0.0214286	0.00178571	0	0	0.0025	0	0.00714286	0	0	0	0
ICGC_MB71	MB_Group4	0.0421429	0	0	0	0.02	0.005	0	0	0	0	0.00785714
ICGC_MB8	MB_Group4	0.0596429	0.00428571	0	0	0.0114286	0	0	0	0	0	0.000357143
ICGC_MB83	MB_Group4	0.0110714	0.00285714	0.00285714	0	0.0025	0	0.00392857	0	0	0	0
ICGC_MB84	MB_Group4	0.0139286	0.00321429	0.00357143	0	0.00928571	0.00357143	0.00714286	0	0	0	0
ICGC_MB85	MB_Group4	0.0114286	0.00214286	0	0	0	0	0.00428571	0	0	0	0.000357143
ICGC_MB86	MB_Group4	0.0114286	0	0	0	0.00392857	0	0.00178571	0	0	0	0.000714286
ICGC_MB91	MB_Group4	0.0357143	0	0.00571429	0	0.00428571	0	0	0	0	0	0.00428571
ICGC_MB92	MB_Group4	0.0203571	0.00357143	0	0	0.0117857	0	0.00607143	0	0	0	0.00214286
ICGC_MB94	MB_Group4	0.0475	0.00785714	0	0	0.0210714	0	0.00714286	0	0	0	0.00607143
ICGC_MB99	MB_Group4	0.0682143	0	0	0	0.00428571	0	0.00428571	0	0	0	0.00571429
MBRep_T36	MB_Group4	0.0121429	0	0.00464286	0	0.00392857	0.00392857	0	0	0	0	0.000357143
MBRep_T38	MB_Group4	0.00535714	0.00142857	0	0	0.0025	0	0.000714286	0	0	0	0.000357143
MBRep_T40	MB_Group4	0.0285714	0	0	0	0.00464286	0.00392857	0	0	0	0	0.00178571
MBRep_T41	MB_Group4	0.0132143	0.0025	0	0	0.00107143	0	0.0025	0	0	0	0.000357143
MBRep_T70	MB_Group4	0.0242857	0	0.00178571	0	0.00464286	0.00285714	0	0	0	0	0.00178571
MBRep_T72	MB_Group4	0.00678571	0	0	0	0.005	0	0.00107143	0	0	0	0.00142857
SJMB009	MB_Group4	0.0160714	0.00214286	0	0	0.00357143	0	0	0	0	0	0.00285714
SJMB011	MB_Group4	0.0117857	0	0.00357143	0	0.005	0	0	0	0	0	0.00107143
SJMB014	MB_Group4	0.0167857	0.00285714	0	0	0.00535714	0	0.00178571	0	0	0	0
SJMB016	MB_Group4	0.0117857	0.00821429	0.00464286	0	0	0	0.0289286	0	0	0	0
SJMB018	MB_Group4	0.0214286	0	0	0	0.00642857	0	0	0	0	0	0.00285714
SJMB020	MB_Group4	0.0217857	0.00214286	0	0	0.00392857	0.0025	0	0	0	0	0.00178571
SJMB023	MB_Group4	0.0153571	0.00214286	0.00142857	0	0.00285714	0.0025	0.00142857	0	0	0	0
SJMB024	MB_Group4	0.0260714	0.00392857	0.0025	0	0.00392857	0	0	0	0	0	0
SJMB026	MB_Group4	0.0171429	0.005	0	0	0.00178571	0	0	0	0	0	0
SJMB027	MB_Group4	0.00892857	0	0.000714286	0	0.00178571	0	0.00142857	0	0	0	0.000357143
SJMB029	MB_Group4	0.0160714	0.00214286	0	0	0.00607143	0	0.00178571	0	0	0	0.00214286
SJMB032	MB_Group4	0.0446429	0	0.005	0	0.00607143	0	0	0	0	0	0.00392857
SJMB034	MB_Group4	0.0207143	0	0.00392857	0	0	0	0.00428571	0	0	0	0.00142857
SJMB035	MB_Group4	0.00857143	0	0.0025	0	0.0025	0	0	0	0	0	0.00142857
SJMB036	MB_Group4	0.0125	0	0.00321429	0	0.00464286	0.00214286	0	0	0	0	0.000714286
SJMB037	MB_Group4	0.00535714	0.00214286	0.00107143	0	0.00678571	0.00178571	0	0	0	0	0
SJMB038	MB_Group4	0.0321429	0.00285714	0.0025	0	0.005	0	0.00392857	0	0	0	0.00142857
ICGC_LFS_MB1	MB_SHH	0.0417857	0.0214286	0	0	0.0242857	0	0.0132143	0	0	0	0.000357143
ICGC_LFS_MB2	MB_SHH	0.0435714	0.0139286	0	0	0.0228571	0	0	0	0	0	0.005
ICGC_MB1	MB_SHH	0.00928571	0.00428571	0	0	0.00607143	0	0	0	0	0	0.000357143
ICGC_MB102	MB_SHH	0.0635714	0.0260714	0	0	0.0207143	0	0	0	0	0	0.00535714
ICGC_MB12	MB_SHH	0.00214286	0.00142857	0	0	0.00464286	0	0	0	0	0	0
ICGC_MB125	MB_SHH	0.0592857	0	0	0	0.124643	0.0989286	0	0	0	0	0.0253571
ICGC_MB132	MB_SHH	0.00178571	0.00214286	0	0	0.00214286	0.000714286	0.000714286	0	0	0	0
ICGC_MB137	MB_SHH	0.0353571	0.0125	0	0	0.0767857	0.0582143	0.0164286	0	0	0	0
ICGC_MB142	MB_SHH	0	0	0	0	0.0107143	0	0.00142857	0	0	0	0.000357143
ICGC_MB143	MB_SHH	0.0317857	0.01	0	0	0.0235714	0	0.00607143	0	0	0	0
ICGC_MB145	MB_SHH	0.0410714	0.0303571	0	0	0.0178571	0	0	0	0	0	0.00464286
ICGC_MB171	MB_SHH	0.0185714	0.0107143	0	0	0.00928571	0.0025	0	0	0	0	0.000357143
ICGC_MB179	MB_SHH	0.0642857	0.025	0	0	0.0264286	0	0	0	0	0	0.00607143
ICGC_MB181	MB_SHH	0.0514286	0.0196429	0	0	0.0221429	0	0	0	0	0	0.00714286
ICGC_MB193	MB_SHH	0	0	0	0	0.000357143	0.000357143	0	0	0	0	0
ICGC_MB204	MB_SHH	0.0539286	0.0160714	0	0	0.0146429	0	0	0	0	0	0.00392857
ICGC_MB206	MB_SHH	0.00928571	0.00357143	0	0	0.005	0	0.00107143	0	0	0	0.000357143
ICGC_MB21	MB_SHH	0.0103571	0.005	0	0	0.00214286	0	0.00107143	0	0	0	0
ICGC_MB243	MB_SHH	0.0139286	0.00642857	0	0	0.01	0.00428571	0.00678571	0	0	0	0
ICGC_MB244	MB_SHH	0.00464286	0.00142857	0	0	0.00107143	0.00107143	0	0	0	0	0.000357143
ICGC_MB246	MB_SHH	0.0346429	0.00678571	0	0	0.02	0	0	0	0	0	0.00321429
ICGC_MB250	MB_SHH	0.0114286	0.00607143	0	0	0.00607143	0	0.00357143	0	0	0	0.000357143
ICGC_MB28	MB_SHH	0.000357143	0	0	0	0.000714286	0	0	0	0	0	0
ICGC_MB3	MB_SHH	0.0446429	0.0128571	0	0	0.0167857	0	0	0	0	0	0.00285714
ICGC_MB302	MB_SHH	0.0214286	0	0	0	0.00535714	0	0.00214286	0	0	0	0.0025
ICGC_MB34	MB_SHH	0.0560714	0.0221429	0	0	0.0178571	0	0.0075	0	0	0	0.00357143
ICGC_MB35	MB_SHH	0.00321429	0.00142857	0	0	0.00178571	0	0.000714286	0	0	0	0
ICGC_MB37	MB_SHH	0.00178571	0.00142857	0	0	0.00178571	0	0	0	0	0	0
ICGC_MB53	MB_SHH	0.0235714	0.00857143	0	0	0.0292857	0	0	0	0	0	0.00321429
ICGC_MB60	MB_SHH	0.0689286	0.0321429	0	0	0.0242857	0	0	0	0	0	0.00392857
ICGC_MB66	MB_SHH	0.0760714	0.0242857	0	0	0.0603571	0	0	0	0	0	0
ICGC_MB67	MB_SHH	0.0239286	0.0075	0	0	0.0153571	0.00428571	0	0	0	0	0.00142857
ICGC_MB68	MB_SHH	0.0507143	0.0353571	0	0	0.03	0	0	0	0	0	0.00285714
ICGC_MB74	MB_SHH	0.07	0.0303571	0	0	0.0646429	0.0375	0	0	0	0	0.0075
ICGC_MB88	MB_SHH	0.00928571	0.00392857	0	0	0.00285714	0.00107143	0.00178571	0	0	0	0
SJMB003	MB_SHH	0.00821429	0.00535714	0	0	0.00964286	0.005	0	0	0	0	0.000714286
SJMB004	MB_SHH	0.0421429	0.0125	0	0	0.00714286	0	0.00571429	0	0	0	0.00107143
SJMB012	MB_SHH	0.0171429	0.00571429	0	0	0.00821429	0.0128571	0.0210714	0	0	0	0
SJMB013	MB_SHH	0.00428571	0.00428571	0	0	0.00642857	0	0	0	0	0	0
SJMB033	MB_SHH	0.0585714	0.0332143	0	0	0.0260714	0	0	0	0	0	0.00464286
ICGC_MB112	MB_WNT	0.0614286	0.0160714	0	0	0	0	0	0	0	0	0
ICGC_MB113	MB_WNT	0.0964286	0.0257143	0	0	0	0	0	0	0	0	0
ICGC_MB117	MB_WNT	0.0635714	0.0203571	0	0	0	0	0	0	0	0	0
ICGC_MB122	MB_WNT	0.0739286	0.02	0	0	0	0	0	0	0	0	0
ICGC_MB124	MB_WNT	0.110714	0.025	0	0	0	0	0	0	0	0	0
ICGC_MB130	MB_WNT	0.08	0.02	0	0	0	0	0	0	0	0	0
ICGC_MB14	MB_WNT	0.0492857	0.0160714	0	0	0	0	0	0	0	0	0
ICGC_MB176	MB_WNT	0.0375	0.00785714	0	0	0	0	0	0	0	0	0
ICGC_MB20	MB_WNT	0.0560714	0.0221429	0	0	0	0	0	0	0	0	0
ICGC_MB23	MB_WNT	0.0442857	0.0439286	0	0	0	0	0	0	0	0	0
ICGC_MB242	MB_WNT	0.0432143	0.0189286	0	0	0	0	0	0	0	0	0
ICGC_MB31	MB_WNT	0.137857	0.0367857	0	0	0	0	0	0	0	0	0
ICGC_MB46	MB_WNT	0.0371429	0.00857143	0	0	0	0	0	0	0	0	0
SJMB001	MB_WNT	0.0289286	0.00857143	0	0	0	0	0	0	0	0	0
SJMB002	MB_WNT	0.0510714	0.0146429	0	0	0	0	0	0	0	0	0
SJMB028	MB_WNT	0.0589286	0.0157143	0	0	0	0	0	0	0	0	0
SJMB040	MB_WNT	0.0614286	0.0107143	0	0	0	0	0	0	0	0	0
SJMB041	MB_WNT	0.0132143	0.00571429	0	0	0	0	0	0	0	0	0
SJNBL002	NB	0.00714286	0.00357143	0	0	0	0.00642857	0.00892857	0	0	0	0
SJNBL003	NB	0.00464286	0.00535714	0	0	0	0.00678571	0.0217857	0	0	0	0
SJNBL007	NB	0.00357143	0.0025	0	0	0	0.00178571	0.00321429	0	0	0	0
SJNBL009	NB	0.00535714	0.005	0	0	0	0.00321429	0.0264286	0	0	0	0
SJNBL012	NB	0.00642857	0.00285714	0	0	0	0.00107143	0.00392857	0	0	0	0
SJNBL016	NB	0.0075	0.00428571	0	0	0	0.00178571	0.00357143	0	0	0	0
SJNBL018	NB	0.00321429	0.005	0	0	0	0.005	0.0139286	0	0	0	0
SJNBL019	NB	0.0075	0.0025	0	0	0	0.00357143	0.00142857	0	0	0	0
SJNBL020	NB	0.00321429	0.0025	0	0	0	0.00142857	0.00285714	0	0	0	0
SJNBL022	NB	0	0	0	0	0	0.000357143	0.000357143	0	0	0	0
SJNBL024	NB	0.00464286	0	0	0	0	0.00535714	0.0114286	0	0	0	0.00107143
SJNBL025	NB	0.00321429	0.00714286	0	0	0	0.00821429	0.0160714	0	0	0	0
SJNBL026	NB	0.000714286	0.000714286	0	0	0	0	0.00214286	0	0	0	0
SJNBL031	NB	0.005	0.00535714	0	0	0	0.0121429	0.0132143	0	0	0	0
SJNBL034	NB	0.00535714	0.00607143	0	0	0	0.00535714	0.0246429	0	0	0	0
SJNBL036	NB	0	0.000714286	0	0	0	0.000357143	0.00107143	0	0	0	0
SJNBL038	NB	0.00571429	0.00357143	0	0	0	0.00785714	0.0103571	0	0	0	0
SJNBL041	NB	0.00285714	0	0	0	0	0.00785714	0.0110714	0	0	0	0.000714286
SJNBL042	NB	0.00821429	0.00535714	0	0	0	0.00428571	0.00821429	0	0	0	0
SJNBL045	NB	0.00928571	0.0025	0	0	0	0.00464286	0.00928571	0	0	0	0
SJOS002	OS	0.0292857	0.015	0	0	0	0	0.0146429	0	0	0	0.005
SJOS003	OS	0.00642857	0.00571429	0	0.0025	0	0	0.0217857	0	0	0	0.00178571
SJOS004	OS	0.005	0.00928571	0	0.00535714	0	0.0182143	0.0267857	0	0	0	0
SJOS007	OS	0.00428571	0.00357143	0	0.00357143	0	0.00214286	0.01	0	0	0	0
SJOS010	OS	0.00642857	0.00821429	0	0.0132143	0	0.0332143	0.06	0	0	0	0
SJOS011	OS	0.0282143	0.0360714	0	0	0	0.015	0.0303571	0	0	0	0.00428571
SJOS012	OS	0.00642857	0.00821429	0	0.00285714	0	0.00214286	0.00714286	0	0	0	0
SJOS013	OS	0.0189286	0.0203571	0	0.0125	0	0.0128571	0.0264286	0	0	0	0
SJOS014	OS	0.00857143	0.00214286	0	0.00178571	0	0.00428571	0.0075	0	0	0	0
SJOS015	OS	0.0025	0.00357143	0	0.00428571	0	0.00678571	0.0110714	0	0	0	0
SJOS016	OS	0.0303571	0.0121429	0	0	0	0.00928571	0.0442857	0	0	0	0.00464286
SJOS017	OS	0.00535714	0.00714286	0	0.00428571	0	0.00214286	0.00642857	0	0	0	0
SJOS018	OS	0.0075	0.0128571	0	0	0	0.00357143	0.0310714	0	0	0	0.000357143
SJOS019	OS	0.00535714	0.01	0	0.00321429	0	0.00607143	0.0125	0	0	0	0
ICGC_PA10	PA	0.000714286	0	0	0.00142857	0	0	0.000357143	0	0	0	0
ICGC_PA100	PA	0	0	0	0.000357143	0	0	0.000714286	0	0	0	0
ICGC_PA102	PA	0.000357143	0	0	0	0	0	0.000714286	0	0	0	0
ICGC_PA103	PA	0	0.000357143	0	0.000357143	0	0	0.000714286	0	0	0	0
ICGC_PA107	PA	0.00142857	0.000714286	0	0.000357143	0	0	0.00107143	0	0	0	0
ICGC_PA108	PA	0.000714286	0.000714286	0	0.000714286	0	0	0.000357143	0	0	0	0
ICGC_PA109	PA	0.00214286	0.000357143	0	0	0	0	0.000714286	0	0	0	0
ICGC_PA11	PA	0.0025	0	0	0.00142857	0	0	0.00142857	0	0	0	0
ICGC_PA112	PA	0.000357143	0.000357143	0	0.000714286	0	0	0.00107143	0	0	0	0
ICGC_PA113	PA	0.000357143	0.000357143	0	0	0	0	0	0	0	0	0
ICGC_PA12	PA	0.000714286	0.000714286	0	0.000714286	0	0	0.00285714	0	0	0	0
ICGC_PA126	PA	0	0.000357143	0	0.00107143	0	0	0.000357143	0	0	0	0
ICGC_PA129	PA	0.00107143	0.00142857	0	0.00214286	0	0	0.0025	0	0	0	0
ICGC_PA131	PA	0.00178571	0	0	0	0	0	0.00678571	0	0	0	0.000357143
ICGC_PA132_convey	PA	0.000357143	0	0	0.000714286	0	0	0.00285714	0	0	0	0
ICGC_PA134	PA	0	0	0	0	0	0	0.000357143	0	0	0	0
ICGC_PA135	PA	0.000357143	0	0	0.000357143	0	0	0	0	0	0	0
ICGC_PA136	PA	0.00357143	0.000714286	0	0.000714286	0	0	0.00178571	0	0	0	0
ICGC_PA138	PA	0.000357143	0.00142857	0	0.000357143	0	0	0.000714286	0	0	0	0
ICGC_PA14	PA	0.000714286	0.000357143	0	0.000357143	0	0	0	0	0	0	0
ICGC_PA140	PA	0.0025	0.000357143	0	0.00214286	0	0	0.00178571	0	0	0	0
ICGC_PA143	PA	0.00107143	0.00178571	0	0.00142857	0	0	0.000714286	0	0	0	0
ICGC_PA144	PA	0.000714286	0.000357143	0	0.00107143	0	0	0	0	0	0	0
ICGC_PA145	PA	0.000714286	0	0	0.000714286	0	0	0.000357143	0	0	0	0
ICGC_PA147	PA	0.000714286	0.000714286	0	0.000357143	0	0	0.00107143	0	0	0	0
ICGC_PA148	PA	0.000714286	0.000714286	0	0.000357143	0	0	0.00142857	0	0	0	0
ICGC_PA150	PA	0.000357143	0	0	0	0	0	0.00142857	0	0	0	0
ICGC_PA157	PA	0	0	0	0.00178571	0	0	0.000714286	0	0	0	0
ICGC_PA158	PA	0.000357143	0	0	0.000714286	0	0	0.000357143	0	0	0	0
ICGC_PA159	PA	0.0025	0.00107143	0	0.00142857	0	0	0.00214286	0	0	0	0
ICGC_PA161	PA	0.000714286	0	0	0.00107143	0	0	0.000357143	0	0	0	0
ICGC_PA162	PA	0.000357143	0	0	0	0	0	0.00178571	0	0	0	0
ICGC_PA165	PA	0.0025	0.000357143	0	0	0	0	0.00107143	0	0	0	0
ICGC_PA166	PA	0.00107143	0.00142857	0	0.00107143	0	0	0.00142857	0	0	0	0
ICGC_PA17	PA	0.000714286	0	0	0	0	0	0	0	0	0	0
ICGC_PA21	PA	0.00178571	0.000357143	0	0.0025	0	0	0.00214286	0	0	0	0
ICGC_PA22	PA	0.00178571	0.00107143	0	0.0025	0	0	0.00107143	0	0	0	0
ICGC_PA24	PA	0.00107143	0.000357143	0	0	0	0	0.000357143	0	0	0	0
ICGC_PA25	PA	0	0.000714286	0	0	0	0	0	0	0	0	0
ICGC_PA27	PA	0.000714286	0.000357143	0	0.00107143	0	0	0.000714286	0	0	0	0
ICGC_PA28	PA	0	0	0	0.000714286	0	0	0.000357143	0	0	0	0
ICGC_PA29	PA	0.00178571	0	0	0.00107143	0	0	0.00142857	0	0	0	0
ICGC_PA3	PA	0.000357143	0.00142857	0	0.00142857	0	0	0.00142857	0	0	0	0
ICGC_PA30	PA	0.00214286	0	0	0.00214286	0	0	0.005	0	0	0	0.000357143
ICGC_PA33	PA	0	0.000714286	0	0.000714286	0	0	0.000357143	0	0	0	0
ICGC_PA34	PA	0.000714286	0	0	0.000357143	0	0	0.000714286	0	0	0	0
ICGC_PA36	PA	0.00178571	0.000714286	0	0.00107143	0	0	0.00142857	0	0	0	0
ICGC_PA37	PA	0.00107143	0.000357143	0	0.000357143	0	0	0.00392857	0	0	0	0
ICGC_PA39	PA	0.000357143	0.00178571	0	0	0	0	0.00142857	0	0	0	0
ICGC_PA4	PA	0.00142857	0	0	0.000714286	0	0	0.000714286	0	0	0	0
ICGC_PA41	PA	0	0.000357143	0	0	0	0	0.00107143	0	0	0	0
ICGC_PA42	PA	0	0	0	0	0	0	0.000357143	0	0	0	0
ICGC_PA43	PA	0.00178571	0.00107143	0	0.000714286	0	0	0.00142857	0	0	0	0
ICGC_PA46	PA	0.00142857	0	0	0.00107143	0	0	0.00142857	0	0	0	0
ICGC_PA48	PA	0.000714286	0.00107143	0	0.000714286	0	0	0.00107143	0	0	0	0
ICGC_PA5	PA	0	0	0	0.000357143	0	0	0.00142857	0	0	0	0
ICGC_PA50	PA	0.0025	0.000357143	0	0.000357143	0	0	0.000357143	0	0	0	0
ICGC_PA53	PA	0.000357143	0.000357143	0	0.000714286	0	0	0	0	0	0	0
ICGC_PA54_convey	PA	0.00178571	0	0	0.000357143	0	0	0.00214286	0	0	0	0
ICGC_PA55	PA	0	0.000357143	0	0.000357143	0	0	0.000714286	0	0	0	0
ICGC_PA56	PA	0.000357143	0.000357143	0	0.00142857	0	0	0.000357143	0	0	0	0
ICGC_PA58	PA	0.00107143	0.000357143	0	0.00214286	0	0	0.00142857	0	0	0	0
ICGC_PA59	PA	0.00107143	0.000357143	0	0	0	0	0.000714286	0	0	0	0
ICGC_PA62	PA	0	0.000357143	0	0.000357143	0	0	0.00178571	0	0	0	0
ICGC_PA63	PA	0.00107143	0.00178571	0	0.00178571	0	0	0.00392857	0	0	0	0
ICGC_PA64	PA	0.00107143	0	0	0.000357143	0	0	0.00107143	0	0	0	0
ICGC_PA65	PA	0.00178571	0.000357143	0	0.00214286	0	0	0.00178571	0	0	0	0
ICGC_PA69	PA	0.005	0.00142857	0	0.00428571	0	0	0.0025	0	0	0	0
ICGC_PA70	PA	0.000357143	0	0	0.00107143	0	0	0.00107143	0	0	0	0
ICGC_PA71	PA	0.00214286	0	0	0	0	0	0.000714286	0	0	0	0
ICGC_PA73	PA	0.00142857	0.00178571	0	0.00107143	0	0	0.00214286	0	0	0	0
ICGC_PA75	PA	0.00178571	0	0	0.00142857	0	0	0.00357143	0	0	0	0
ICGC_PA79	PA	0.000357143	0.000714286	0	0	0	0	0.000357143	0	0	0	0
ICGC_PA8	PA	0.000714286	0.000714286	0	0	0	0	0.000357143	0	0	0	0
ICGC_PA81	PA	0	0.000714286	0	0	0	0	0.00142857	0	0	0	0
ICGC_PA82	PA	0.00142857	0	0	0.0025	0	0	0.00392857	0	0	0	0
ICGC_PA83	PA	0.000357143	0.000714286	0	0.000714286	0	0	0.000714286	0	0	0	0
ICGC_PA84	PA	0.00178571	0.00321429	0	0.000357143	0	0	0.00142857	0	0	0	0
ICGC_PA85	PA	0.000714286	0.000357143	0	0	0	0	0	0	0	0	0
ICGC_PA86	PA	0	0.000357143	0	0.000714286	0	0	0.00214286	0	0	0	0
ICGC_PA87	PA	0.000357143	0.000714286	0	0	0	0	0.00107143	0	0	0	0
ICGC_PA88	PA	0.000357143	0	0	0	0	0	0.000357143	0	0	0	0
ICGC_PA89	PA	0.000714286	0	0	0	0	0	0	0	0	0	0
ICGC_PA9	PA	0.000357143	0.000714286	0	0.000357143	0	0	0.000714286	0	0	0	0
ICGC_PA91	PA	0.00142857	0	0	0	0	0	0	0	0	0	0
ICGC_PA93	PA	0.0025	0	0	0.00357143	0	0	0.00678571	0	0	0	0.000357143
ICGC_PA94	PA	0.000357143	0.000357143	0	0.00214286	0	0	0	0	0	0	0
ICGC_PA95	PA	0.000357143	0.000714286	0	0	0	0	0.00142857	0	0	0	0
ICGC_PA96	PA	0	0.00107143	0	0.000357143	0	0	0	0	0	0	0
ICGC_PA97	PA	0.000714286	0	0	0	0	0	0.000357143	0	0	0	0
ICGC_PA99	PA	0.00178571	0.000357143	0	0.00107143	0	0	0	0	0	0	0
SJLGG001	PA	0.000714286	0.000714286	0	0	0	0	0.00107143	0	0	0	0
SJLGG002	PA	0.00107143	0.000714286	0	0.000357143	0	0	0.000714286	0	0	0	0
SJLGG003	PA	0	0	0	0	0	0	0	0	0	0	0
SJLGG004	PA	0.00107143	0.000357143	0	0.000357143	0	0	0	0	0	0	0
SJLGG009	PA	0.000714286	0.000357143	0	0.000357143	0	0	0.00107143	0	0	0	0
SJLGG010	PA	0.00107143	0.00142857	0	0	0	0	0.00178571	0	0	0	0
SJLGG011	PA	0	0.00107143	0	0.00107143	0	0	0.005	0	0	0	0.000357143
SJLGG012	PA	0.000357143	0.00107143	0	0.00142857	0	0	0.00357143	0	0	0	0
SJLGG013	PA	0	0	0	0.000714286	0	0	0.000714286	0	0	0	0
SJLGG015	PA	0.000357143	0	0	0	0	0	0	0	0	0	0
SJLGG016	PA	0	0	0	0	0	0	0	0	0	0	0
SJBT030154	PB	0.00214286	0	0	0	0	0.00142857	0.00107143	0.00142857	0	0	0
SJBT030427	PB	0.0025	0.000714286	0	0	0	0.0025	0	0.00142857	0	0	0.000357143
SJBT030913	PB	0.000714286	0.00107143	0	0	0	0.00107143	0.00178571	0.00214286	0	0	0
SJBT031810	PB	0.00571429	0.00321429	0	0	0	0.00285714	0.00285714	0.00607143	0	0	0
SJBT032326	PB	0.0025	0	0	0	0	0.00285714	0.00571429	0.00357143	0	0	0.000357143
SJRB001	RB	0.005	0	0	0	0	0.000714286	0.00464286	0	0	0	0
SJRB002	RB	0	0	0	0	0	0.00178571	0.00214286	0	0	0	0
SJRB003	RB	0.00142857	0	0	0	0	0.00285714	0	0	0	0	0
SJRB004	RB	0	0	0	0	0	0.00785714	0.00607143	0	0	0	0.000357143
SJASPS030009	RCC	0.0210714	0	0.0025	0	0.0139286	0	0	0	0	0	0.000357143
SJST030420	RCC	0.0253571	0.0164286	0.0403571	0	0.0303571	0	0	0	0	0	0
SJST030638	RCC	0.000714286	0	0	0	0.00785714	0	0	0	0	0	0.000714286
SJST032349	RCC	0.00714286	0.00214286	0.00464286	0	0.0221429	0	0	0	0	0	0
SJRHB001	RMS	0.0192857	0.0278571	0.00607143	0	0.00857143	0	0.0182143	0	0	0	0.00142857
SJRHB002	RMS	0.0132143	0.0153571	0	0	0.00464286	0	0.00785714	0	0	0	0.000357143
SJRHB003	RMS	0.015	0.00571429	0.00607143	0	0.0146429	0.00392857	0.00678571	0	0	0	0
SJRHB004	RMS	0.00642857	0.00357143	0.00678571	0	0.0167857	0.00214286	0.00678571	0	0	0	0
SJRHB005	RMS	0.0235714	0.0296429	0	0	0.0153571	0	0.00892857	0	0	0	0.00642857
SJRHB006	RMS	0.0125	0.00785714	0	0	0.00142857	0	0.00357143	0	0	0	0.000357143
SJRHB007	RMS	0.00785714	0.00642857	0.00214286	0	0.00607143	0.0025	0	0	0	0	0.000714286
SJRHB008	RMS	0.00428571	0.00357143	0.00142857	0	0.00857143	0	0	0	0	0	0.00107143
SJRHB009	RMS	0.00821429	0.00357143	0.00107143	0	0.00392857	0	0	0	0	0	0.000714286
SJRHB010	RMS	0.00321429	0.00535714	0.00107143	0	0.0075	0	0	0	0	0	0.000714286
SJRHB011	RMS	0.0196429	0.0314286	0.0232143	0	0.0721429	0.0896429	0.025	0	0	0	0
SJRHB012	RMS	0.0135714	0.0253571	0.00428571	0	0.015	0.00357143	0.00892857	0	0	0	0
SJSS030012	SC	0.00785714	0.0110714	0	0	0	0	0.005	0	0	0	0
SJSS030017	SC	0.0125	0.0075	0	0	0	0	0.00785714	0	0	0	0
SJSS063828	SC	0.00607143	0.00214286	0	0	0	0	0.0128571	0	0	0	0
SJST031353	SC	0.0157143	0.00785714	0	0	0	0	0.0217857	0	0	0	0
SJST031379	SC	0.0114286	0.00214286	0	0	0	0	0.00357143	0	0	0	0
SJST031624	SC	0.00464286	0.00178571	0	0	0	0	0.00678571	0	0	0	0
SJTALL001	TALL	0.0107143	0.005	0	0	0	0.00178571	0.00607143	0	0	0.00535714	0
SJTALL002	TALL	0.0207143	0.00857143	0	0	0	0	0.00571429	0	0	0	0.00142857
SJTALL003	TALL	0.0307143	0.0242857	0	0	0	0	0.00571429	0	0	0.00607143	0.00142857
SJTALL004	TALL	0.0117857	0.00714286	0	0	0	0	0.00321429	0	0	0.00392857	0.000714286
SJTALL005	TALL	0.0132143	0.00678571	0	0	0	0	0.00642857	0	0	0.00964286	0
SJTALL006	TALL	0.00428571	0.00321429	0	0	0	0	0.00107143	0	0	0.00321429	0.000357143
SJTALL007	TALL	0.0235714	0.0196429	0	0	0	0	0.0117857	0	0	0.0107143	0
SJTALL008	TALL	0.00321429	0.00107143	0	0	0	0.000357143	0.000714286	0	0	0.000357143	0
SJTALL009	TALL	0.0207143	0.0103571	0	0	0	0	0.00357143	0	0	0.0167857	0.00107143
SJTALL011	TALL	0.00821429	0.00464286	0	0	0	0	0	0	0	0.0121429	0
SJTALL012	TALL	0.0214286	0.0121429	0	0	0	0	0.00392857	0	0	0.00964286	0.00107143
SJTALL013	TALL	0.0142857	0.0075	0	0	0	0.00214286	0.00357143	0	0	0.0117857	0
SJTALL014	TALL	0.03	0.00964286	0	0	0	0	0	0	0	0.0282143	0.0025
SJTALL015	TALL	0.0303571	0.0110714	0	0	0	0	0.00785714	0	0	0.005	0.000357143
SJTALL030	TALL	0.0342857	0.0267857	0	0	0	0	0	0	0	0.00535714	0.00392857
SJTALL030047	TALL	0.0146429	0.015	0	0	0	0	0	0	0	0.0253571	0.00285714
SJTALL030064	TALL	0.0185714	0.0175	0	0	0	0	0.00285714	0	0	0.00714286	0
SJTALL030071	TALL	0.0196429	0.00607143	0	0	0	0	0	0	0	0.0125	0.00285714
SJTALL030124	TALL	0.00857143	0.00428571	0	0	0	0	0.00321429	0	0	0.00678571	0.000714286
SJTALL030125	TALL	0.0257143	0.0207143	0	0	0	0	0.00428571	0	0	0.01	0.00178571
SJTALL030134	TALL	0.0125	0.00607143	0	0	0	0.00142857	0.00285714	0	0	0.00428571	0
SJTALL030175	TALL	0.0275	0.0164286	0	0	0	0	0.00392857	0	0	0.0117857	0.000357143
SJTALL030189	TALL	0.00678571	0.00142857	0	0	0	0	0.00535714	0	0	0.00857143	0
SJTALL030212	TALL	0.00571429	0.00821429	0	0	0	0	0.00107143	0	0	0.0025	0
SJTALL030213	TALL	0.025	0.0214286	0	0	0	0	0.00321429	0	0	0.00857143	0
SJTALL030249	TALL	0.00428571	0.00357143	0	0	0	0.00107143	0.00107143	0	0	0.00857143	0
SJTALL030263	TALL	0.0314286	0.0403571	0	0	0	0	0.00857143	0	0	0.01	0
SJTALL030338	TALL	0.00321429	0.00714286	0	0	0	0.00142857	0.00357143	0	0	0.00607143	0
SJTALL030359	TALL	0.0114286	0.01	0	0	0	0	0.00285714	0	0	0.00428571	0
SJTALL030376	TALL	0.00107143	0.00107143	0	0	0	0	0.00107143	0	0	0.000714286	0
SJTALL030390	TALL	0.0192857	0.00964286	0	0	0	0	0.0075	0	0	0.00785714	0.00107143
SJTALL030442	TALL	0.0282143	0.0189286	0	0	0	0	0.005	0	0	0.00428571	0.000714286
SJTALL030493	TALL	0.01	0.0107143	0	0	0	0	0	0	0	0.00678571	0.0025
SJTALL030494	TALL	0.0103571	0.00892857	0	0	0	0	0.00214286	0	0	0.00357143	0.000714286
SJTALL030522	TALL	0.00571429	0.00428571	0	0	0	0	0.00535714	0	0	0.00821429	0.00107143
SJTALL030527	TALL	0.00857143	0.0110714	0	0	0	0	0.00214286	0	0	0.00357143	0.000714286
SJTALL030551	TALL	0.005	0.00285714	0	0	0	0	0.005	0	0	0.00214286	0.000714286
SJTALL030598	TALL	0.000714286	0	0	0	0	0.000357143	0.000357143	0	0	0	0
SJTALL030684	TALL	0.0353571	0.0457143	0	0	0	0	0.00892857	0	0	0.00928571	0.00178571
SJTALL030761	TALL	0.0235714	0.0157143	0	0	0	0.00428571	0.0132143	0	0	0.0132143	0
SJTALL030880	TALL	0.0296429	0.0325	0	0	0	0	0	0	0	0.00928571	0.00392857
SJTALL030907	TALL	0.000357143	0	0	0	0	0	0.000357143	0	0	0.000357143	0
SJTALL030916	TALL	0.0164286	0.0132143	0	0	0	0	0.00285714	0	0	0.00535714	0.000714286
SJTALL030933	TALL	0.0178571	0.0153571	0	0	0	0	0.00285714	0	0	0.00714286	0.00142857
SJTALL030963	TALL	0.0203571	0.0260714	0	0	0	0	0.005	0	0	0.00678571	0.00142857
SJTALL031008	TALL	0.0110714	0.0564286	0	0	0	0	0.00928571	0	0	0.00535714	0.00107143
SJTALL031014	TALL	0.0142857	0.0117857	0	0	0	0	0.0025	0	0	0.00892857	0.000357143
SJTALL031015	TALL	0.00464286	0.00535714	0	0	0	0	0.00357143	0	0	0.00142857	0
SJTALL031107	TALL	0.00678571	0.00714286	0	0	0	0	0	0	0	0.00607143	0.000714286
SJTALL031201	TALL	0.0221429	0.0339286	0	0	0	0	0.00678571	0	0	0.00607143	0.00107143
SJTALL031213	TALL	0.00285714	0.00142857	0	0	0	0.000357143	0.000714286	0	0	0	0
SJTALL031265	TALL	0.0628571	0.0178571	0	0	0	0	0.005	0	0	0.00714286	0.0025
SJTALL031315	TALL	0.0107143	0.00607143	0	0	0	0	0	0	0	0.0135714	0.000357143
SJTALL031337	TALL	0.0167857	0.0135714	0	0	0	0	0.00464286	0	0	0.00714286	0
SJTALL031446	TALL	0.0125	0.00678571	0	0	0	0	0.00642857	0	0	0.005	0.00107143
SJTALL031474	TALL	0.0228571	0.0139286	0	0	0	0.0214286	0.0192857	0	0	0.0128571	0
SJTALL031594	TALL	0.0167857	0.0196429	0	0	0	0	0	0	0	0.00464286	0.000714286
SJTALL031625	TALL	0	0	0	0	0	0	0.000357143	0	0	0	0
SJTALL031632	TALL	0.0185714	0.0225	0	0	0	0	0.00285714	0	0	0.00321429	0.000357143
SJTALL031640	TALL	0.03	0.0167857	0	0	0	0	0.00392857	0	0	0.00928571	0.000357143
SJTALL031662	TALL	0.0292857	0.0235714	0	0	0	0	0.00464286	0	0	0.0107143	0.0025
SJTALL031798	TALL	0.0342857	0.00821429	0	0	0	0.00464286	0.00642857	0	0	0.00714286	0
SJTALL031832	TALL	0.0621429	0.0328571	0	0	0	0	0.0132143	0	0	0.0125	0.00107143
SJTALL031897	TALL	0.00392857	0.0025	0	0	0	0	0.0025	0	0	0.00392857	0
SJTALL031904	TALL	0.0471429	0.03	0	0	0	0	0	0	0	0.00785714	0.00214286
SJTALL031991	TALL	0.0107143	0.00857143	0	0	0	0.00214286	0	0	0	0.00357143	0.00107143
SJTALL032007	TALL	0.00535714	0.00464286	0	0	0	0	0.00214286	0	0	0	0.000357143
SJTALL032041	TALL	0.00964286	0.0075	0	0	0	0	0.00142857	0	0	0.00642857	0
SJTALL032088	TALL	0.000357143	0	0	0	0	0	0.000357143	0	0	0.000357143	0
SJTALL032098	TALL	0.0414286	0.0207143	0	0	0	0	0.00714286	0	0	0.01	0.00321429
SJTALL032132	TALL	0.00107143	0.00178571	0	0	0	0	0.0025	0	0	0.00678571	0
SJTALL032282	TALL	0.0182143	0.0221429	0	0	0	0	0.0125	0	0	0.015	0.00107143
SJTALL032356	TALL	0.00535714	0.00428571	0	0	0	0	0.00142857	0	0	0.00321429	0.000714286
SJTALL032365	TALL	0.00464286	0.00142857	0	0	0	0	0	0	0	0.00785714	0.00107143
SJTALL032368	TALL	0.00857143	0.00214286	0	0	0	0	0.00357143	0	0	0.00642857	0
SJTALL032380	TALL	0.005	0.0025	0	0	0	0	0.00142857	0	0	0.00392857	0.000357143
SJST030043	WLM	0.0107143	0.00321429	0	0	0	0	0.0025	0	0	0	0
SJST030634	WLM	0	0.000357143	0	0	0	0	0.000357143	0	0	0	0
SJST031558	WLM	0.198929	0.165714	0	0	0	0	0.128214	0	0	0	0
SJST031850	WLM	0	0.000714286	0	0	0	0	0.00107143	0	0	0	0
SJST032285	WLM	0	0	0	0	0	0	0.000357143	0	0	0	0
SJWLM030062	WLM	0.00357143	0.00142857	0	0	0	0	0.00321429	0	0	0	0
SJWLM030106	WLM	0.015	0.00642857	0	0	0	0	0.00535714	0	0	0	0
SJWLM030138	WLM	0.00571429	0.00285714	0	0	0	0	0.00392857	0	0	0	0
SJWLM030180	WLM	0	0	0	0	0	0	0	0	0	0	0
SJWLM030223	WLM	0.00964286	0.0025	0	0	0	0	0.00928571	0	0	0	0
SJWLM030261	WLM	0.00392857	0.0025	0	0	0	0	0.00357143	0	0	0	0
SJWLM030435	WLM	0.00178571	0	0	0	0	0	0.000714286	0	0	0	0
SJWLM030467	WLM	0.00285714	0.005	0	0	0	0	0.00678571	0	0	0	0
SJWLM030521	WLM	0.00107143	0.00321429	0	0	0	0	0.00142857	0	0	0	0
SJWLM030548	WLM	0.00642857	0.00321429	0	0	0	0	0.00392857	0	0	0	0
SJWLM030577	WLM	0.00607143	0.00357143	0	0	0	0	0.00142857	0	0	0	0
SJWLM030691	WLM	0.00464286	0.00464286	0	0	0	0	0.00607143	0	0	0	0
SJWLM030704	WLM	0.00464286	0.0025	0	0	0	0	0.00214286	0	0	0	0
SJWLM030720	WLM	0.00107143	0.00178571	0	0	0	0	0.00214286	0	0	0	0
SJWLM030737	WLM	0.0192857	0.0117857	0	0	0	0	0.0157143	0	0	0	0
SJWLM030739	WLM	0.00928571	0.0164286	0	0	0	0	0.0239286	0	0	0	0
SJWLM030774	WLM	0.00392857	0.0025	0	0	0	0	0.00178571	0	0	0	0
SJWLM030792	WLM	0.000357143	0	0	0	0	0	0	0	0	0	0
SJWLM030897	WLM	0.00428571	0.00678571	0	0	0	0	0.00642857	0	0	0	0
SJWLM030924	WLM	0.000714286	0.00214286	0	0	0	0	0.00571429	0	0	0	0
SJWLM030951	WLM	0.00214286	0.00214286	0	0	0	0	0.00285714	0	0	0	0
SJWLM031009	WLM	0.00107143	0.000357143	0	0	0	0	0.000357143	0	0	0	0
SJWLM031124	WLM	0.00142857	0	0	0	0	0	0.00178571	0	0	0	0
SJWLM031171	WLM	0.000714286	0.000714286	0	0	0	0	0.00142857	0	0	0	0
SJWLM031295	WLM	0.000714286	0.00107143	0	0	0	0	0.00214286	0	0	0	0
SJWLM031308	WLM	0.0025	0.00178571	0	0	0	0	0.00142857	0	0	0	0
SJWLM031333	WLM	0.00821429	0.00107143	0	0	0	0	0.00357143	0	0	0	0
SJWLM031454	WLM	0	0	0	0	0	0	0.000357143	0	0	0	0
SJWLM031458	WLM	0	0	0	0	0	0	0.000714286	0	0	0	0
SJWLM031494	WLM	0.00928571	0.00357143	0	0	0	0	0.0075	0	0	0	0
SJWLM031641	WLM	0	0.00107143	0	0	0	0	0	0	0	0	0
SJWLM031677	WLM	0.0025	0.00321429	0	0	0	0	0.0107143	0	0	0	0
SJWLM031811	WLM	0.00857143	0.00714286	0	0	0	0	0.00714286	0	0	0	0
SJWLM031928	WLM	0.00785714	0.00464286	0	0	0	0	0.00714286	0	0	0	0
SJWLM031998	WLM	0.0182143	0.0175	0	0	0	0	0.00535714	0	0	0	0
SJWLM032016	WLM	0.00107143	0	0	0	0	0	0.000357143	0	0	0	0
SJWLM032040	WLM	0.00357143	0.00357143	0	0	0	0	0.00285714	0	0	0	0
SJWLM032103	WLM	0.00214286	0.00428571	0	0	0	0	0.00178571	0	0	0	0
SJWLM032169	WLM	0.0075	0.00857143	0	0	0	0	0.0025	0	0	0	0
SJWLM032215	WLM	0.00285714	0.0025	0	0	0	0	0.00321429	0	0	0	0
SJWLM032218	WLM	0.00964286	0.00892857	0	0	0	0	0.00928571	0	0	0	0
SJWLM046152	WLM	0.105357	0.0632143	0	0	0	0	0.0428571	0	0	0	0
SJWLM046158	WLM	0.00571429	0.00285714	0	0	0	0	0.0075	0	0	0	0

## Sheet: Table 5
Table 5:Perncetage of tumors in the whole cohort and individual cancer type showing given ID signatures exracted by SigAnalyzer
CANCER_TYPE	ID1	ID2	ID3	ID4	ID5	ID8	ID9	ID10	ID13	IDN	unassigned
PANCAN	93.4783	78.2609	8.95141	15.2174	36.9565	28.0051	71.0997	6.13811	0.511509	14.4501	40.9207
ACC	100	57.1429	0	0	0	100	85.7143	0	0	0	28.5714
AML	93.3333	100	0	0	0	40	86.6667	0	0	80	46.6667
ATRT	72.2222	55.5556	61.1111	83.3333	0	61.1111	77.7778	0	0	0	44.4444
B-ALL-HYPO	100	100	0	0	0	12.5	87.5	0	0	75	50
B-ALLother	95.4545	95.4545	0	0	0	40.9091	100	0	0	81.8182	27.2727
BL	100	100	0	0	0	0	0	0	0	0	0
DLBLNOS	83.3333	83.3333	0	0	0	0	0	0	0	0	0
EPD_IT	93.3333	66.6667	0	0	80	20	46.6667	0	0	0	26.6667
EPD_ST	66.6667	66.6667	0	0	100	0	66.6667	0	0	0	33.3333
ES	97	77	0	0	92	54	83	0	0	0	51
ETMR	91.6667	91.6667	0	0	0	50	66.6667	0	33.3333	0	25
HGG_K27M	94.7368	89.4737	0	0	100	57.8947	89.4737	0	0	0	63.1579
HGGother	97.1429	77.1429	0	65.7143	65.7143	62.8571	74.2857	0	0	0	65.7143
MB_Group3	100	82.1429	0	0	0	0	75	76.7857	0	0	41.0714
MB_Group4	98.9362	56.383	50	0	89.3617	20.2128	41.4894	0	0	0	80.8511
MB_SHH	95	87.5	0	0	100	30	37.5	0	0	0	65
MB_WNT	100	100	0	0	0	0	0	0	0	0	0
NB	90	85	0	0	0	95	100	0	0	0	10
OS	100	100	0	71.4286	0	85.7143	100	0	0	0	35.7143
PA	80.3922	62.7451	0	69.6078	0	0	83.3333	0	0	0	3.92157
PB	100	60	0	0	0	100	80	100	0	0	40
RB	50	0	0	0	0	100	75	0	0	0	25
RCC	100	50	75	0	100	0	0	0	0	0	50
RMS	100	100	75	0	100	41.6667	66.6667	0	0	0	66.6667
SC	100	100	0	0	0	0	100	0	0	0	0
TALL	98.6842	94.7368	0	0	0	15.7895	82.8947	0	0	93.4211	60.5263
WLM	85.4167	83.3333	0	0	0	0	93.75	0	0	0	0

## Sheet: Table 6
Table 6: Single base substitution signatures in PedPanCan cohort extracted with SigProfiler (mutations/megabase)
PID	CANCER_TYPE	SBS1	SBS2	SBS3	SBS5	SBS6	SBS7a	SBS7b	SBS8	SBS9	SBS10a	SBS10b	SBS10c	SBS13	SBS14	SBS15	SBS17a	SBS17b	SBS18	SBS19	SBS20	SBS21	SBS23	SBS30	SBS31	SBS35	SBS36	SBS39	SBS40	SBS44	SBS85	SBS90
SJACT001	ACC	0.04	0.0853571	0	0.133929	0	0	0	0	0	0	0	0	0.0975	0	0	0	0	0	0	0	0	0	0	0	0	0	0	0.792143	0	0	0
SJACT002	ACC	0.0264286	0.0328571	0	0.102143	0	0	0	0	0	0	0	0	0.0467857	0	0	0	0	0	0	0	0	0	0	0	0	0	0	0.336429	0	0	0
SJACT003	ACC	0.00892857	0.00464286	0	0.0192857	0	0	0	0	0	0	0	0	0.0164286	0	0	0	0	0	0	0	0	0	0	0	0	0	0	0.0682143	0	0	0
SJACT004	ACC	0.0425	0	0	0.0589286	0	0	0	0	0	0	0	0	0	0	0	0	0	0	0	0	0	0	0	0	0	0	0	0.184286	0	0	0
SJACT006	ACC	0.0114286	0	0	0.0589286	0	0	0	0	0	0	0	0	0	0	0	0	0	0	0	0	0	0	0	0	0	0	0	0	0	0	0
SJACT007	ACC	0.0335714	0.0635714	0	0.226429	0	0	0	0	0	0	0	0	0.0296429	0	0	0	0	0	0	0	0	0	0	0	0	0	0	0.640357	0	0	0
SJACT008	ACC	0.0582143	0.152143	0	0.364286	0	0	0	0	0	0	0	0	0.266071	0	0	0	0	0	0	0	0	0	0	0	0	0	0	0.991786	0	0	0
SJAMLM7005	AML	0.0257143	0	0	0.0546429	0	0	0	0	0	0	0	0	0	0	0	0	0	0.0282143	0.0153571	0	0	0	0	0	0	0	0	0	0	0	0
SJAMLM7006	AML	0.00857143	0	0	0.0685714	0	0	0	0	0	0	0	0	0	0	0	0	0	0	0	0	0	0	0	0	0	0	0	0	0	0	0
SJAMLM7012	AML	0.0146429	0	0	0.0228571	0	0	0	0	0	0	0	0	0	0	0	0	0	0	0	0	0	0	0	0	0	0	0	0	0	0	0
SJCBF001	AML	0.0510714	0	0	0.1	0	0	0	0	0	0	0	0	0	0	0	0	0	0.0625	0	0	0	0	0	0	0	0	0	0	0	0	0
SJCBF003	AML	0.0907143	0	0	0.148929	0	0	0	0	0	0	0	0	0	0	0	0	0	0.153214	0	0	0	0	0	0	0	0	0	0	0	0	0
SJCBF004	AML	0.106071	0	0	0.189286	0	0	0	0	0	0	0	0	0	0	0	0	0	0.328214	0	0	0	0	0	0	0	0	0	0	0	0	0
SJCBF008	AML	0.0289286	0	0	0.0832143	0	0	0	0	0	0	0	0	0	0	0	0	0	0.0528571	0	0	0	0	0	0	0	0	0	0	0	0	0
SJCBF009	AML	0.0557143	0	0	0.145357	0	0	0	0	0	0	0	0	0	0	0	0	0	0.0360714	0	0	0	0	0	0	0	0	0	0	0	0	0
SJCBF011	AML	0.0717857	0	0	0.130714	0	0	0	0	0	0	0	0	0	0	0	0	0	0.0903571	0	0	0	0	0	0	0	0	0	0	0	0	0
SJCBF013	AML	0.0171429	0	0	0.0603571	0	0	0	0	0	0	0	0	0	0	0	0	0	0.0214286	0.0207143	0	0	0	0	0	0	0	0	0	0	0	0
SJCBF021	AML	0.0242857	0	0	0.0603571	0	0	0	0	0	0	0	0	0	0	0	0	0	0.0210714	0.0175	0	0	0	0	0	0	0	0	0	0	0	0
SJCBF022	AML	0.0382143	0	0	0.0896429	0	0	0	0	0	0	0	0	0	0	0	0	0	0.0589286	0.0285714	0	0	0	0	0	0	0	0	0	0	0	0
SJCBF023	AML	0.0457143	0	0	0.124286	0	0	0	0	0	0	0	0	0	0	0	0	0	0	0.0271429	0	0	0	0	0	0	0	0	0	0	0	0
SJCBF024	AML	0.0303571	0	0	0.0789286	0	0	0	0	0	0	0	0	0	0	0	0	0	0	0.0207143	0	0	0	0	0	0	0	0	0	0	0	0
SJCBF026	AML	0.0346429	0	0	0.0432143	0	0	0	0	0	0	0	0	0	0	0	0	0	0.0210714	0.0160714	0	0	0	0	0	0	0	0	0	0	0	0
H049-0CWK	ATRT	0.0464286	0	0	0.145714	0	0	0	0	0	0	0	0	0	0	0	0	0	0.0478571	0	0	0	0	0	0	0	0	0	0	0	0	0
H049-5XQV	ATRT	0.00642857	0	0	0.0125	0	0	0	0	0	0	0	0	0	0	0	0	0	0	0	0	0	0	0	0	0	0	0	0	0	0	0
H049-72FV	ATRT	0.00571429	0	0	0.00892857	0	0	0	0	0	0	0	0	0	0	0	0	0	0	0	0	0	0	0	0	0	0	0	0	0	0	0
H049-7SD3	ATRT	0.0275	0	0	0.0489286	0	0	0	0	0	0	0	0	0	0	0	0	0	0	0	0	0	0	0	0	0	0	0	0	0	0	0
H049-9PNE	ATRT	0.0182143	0	0	0.0467857	0	0	0	0	0	0	0	0	0	0	0	0	0	0	0	0	0	0	0	0	0	0	0	0	0	0	0
H049-AVEZ	ATRT	0.0889286	0	0	0.0128571	0	0	0	0	0	0	0	0	0	0	0	0	0	0	0	0	0	0	0	1.06107	0.523214	0	0	0	0	0	0
H049-CELK	ATRT	0.0075	0	0	0	0	0	0	0	0	0	0	0	0	0	0	0	0	0	0	0	0	0	0	0.891786	0	0	0	0	0	0	0
H049-DQGS	ATRT	0.00642857	0	0	0.0289286	0	0	0	0	0	0	0	0	0	0	0	0	0	0	0	0	0	0	0	0	0	0	0	0	0	0	0
H049-FG38	ATRT	0.0403571	0	0	0.0689286	0	0	0	0	0	0	0	0	0	0	0	0	0	0	0	0	0	0	0	0	0	0	0	0	0	0	0
H049-GP41	ATRT	0.0246429	0	0	0.0278571	0	0	0	0	0	0	0	0	0	0	0	0	0	0	0	0	0	0	0	0	0	0	0	0	0	0	0
H049-GWNW	ATRT	0.0510714	0	0	0.0542857	0	0	0	0	0	0	0	0	0	0	0	0	0	0.0335714	0	0	0	0	0	0	0	0	0	0	0	0	0
H049-JVCT	ATRT	0.0839286	0	0	0.373571	0	0	0	0	0	0	0	0	0	0	0	0	0	0	0	0	0	0	0	0	0.474643	0	0	0	0	0	0
H049-LPDZ	ATRT	0.0746429	0	0	0.176071	0	0	0	0	0	0	0	0	0	0	0	0	0	0	0	0	0	0	0	0.265	0.288929	0	0	0	0	0	0
H049-PF1J	ATRT	0.00964286	0	0	0.0178571	0	0	0	0	0	0	0	0	0	0	0	0	0	0	0	0	0	0	0	0	0	0	0	0	0	0	0
H049-SPP6	ATRT	0.0175	0	0	0.0553571	0	0	0	0	0	0	0	0	0	0	0	0	0	0	0	0	0	0	0	0	0	0	0	0	0	0	0
H049-UV6K	ATRT	0.0467857	0	0	0.100357	0	0	0	0	0	0	0	0	0	0	0	0	0	0.0589286	0	0	0	0	0	0	0	0	0	0	0	0	0
H049-WB9V	ATRT	0.055	0	0	0.0657143	0	0	0	0	0	0	0	0	0	0	0	0	0	0.0253571	0	0	0	0	0	0	0	0	0	0	0	0	0
H049-ZB97	ATRT	0.0321429	0	0	0.0642857	0	0	0	0	0	0	0	0	0	0	0	0	0	0.0239286	0	0	0	0	0	0	0	0	0	0	0	0	0
SJHYPO002	B-ALL-HYPO	0.0685714	0	0	0.0592857	0	0	0	0.055	0	0	0	0	0	0	0	0	0	0	0	0	0	0	0	0	0	0	0	0	0	0	0
SJHYPO004	B-ALL-HYPO	0.0389286	0	0	0.149643	0	0	0	0	0	0	0	0	0	0	0	0	0	0	0	0	0	0	0	0	0	0	0	0	0	0	0
SJHYPO006	B-ALL-HYPO	0.0485714	0	0	0.128929	0	0.0625	0.0310714	0.0957143	0	0	0	0	0	0	0	0	0	0	0	0	0	0	0	0	0	0	0	0	0	0	0
SJHYPO013	B-ALL-HYPO	0.0428571	0	0	0.196429	0	0	0	0	0	0	0	0	0	0	0	0	0	0	0	0	0	0	0	0	0	0	0	0	0	0	0
SJHYPO022	B-ALL-HYPO	0.0703571	0	0	0.213929	0	0	0	0.0935714	0	0	0	0	0	0	0	0	0	0	0	0	0	0	0	0	0	0	0	0	0	0	0
SJHYPO026	B-ALL-HYPO	0.0467857	0	0	0.109643	0	0	0	0	0	0	0	0	0	0	0	0	0	0	0	0	0	0	0	0	0	0	0	0	0	0	0
SJHYPO029	B-ALL-HYPO	0.0660714	0	0	0.109286	0	0	0	0	0	0	0	0	0	0	0	0	0	0	0	0	0	0	0	0	0	0	0	0	0	0	0
SJHYPO042	B-ALL-HYPO	0.0614286	0	0	0.0792857	0	0	0	0.0567857	0	0	0	0	0	0	0	0	0	0	0	0	0	0	0	0	0	0	0	0	0	0	0
SJHYPO044	B-ALL-HYPO	0.222857	0	0	0.153929	0	0.862857	0	0.444643	0	0	0	0	0	0	0	0	0	0	0	0	0	0	0	0	0	0	0	0	0	0	0
SJHYPO046	B-ALL-HYPO	0.0510714	0	0	0.215357	0	0.988571	0.596429	0	0	0	0	0	0	0	0	0	0	0	0	0	0	0	0	0	0	0	0	0	0	0	0
SJHYPO051	B-ALL-HYPO	0.0621429	0	0	0.216786	0	0	0	0	0	0	0	0	0	0	0	0	0	0	0	0	0	0	0	0	0	0	0	0	0	0	0
SJHYPO052	B-ALL-HYPO	0.0678571	0	0	0.199643	0	0	0	0	0	0	0	0	0	0	0	0	0	0	0	0	0	0	0	0	0	0	0	0	0	0	0
SJHYPO055	B-ALL-HYPO	0.0835714	0	0	0.177143	0	0	0	0.0925	0	0	0	0	0	0	0	0	0	0	0	0	0	0	0	0	0	0	0	0	0	0	0
SJHYPO056	B-ALL-HYPO	0.0285714	0	0	0.0503571	0	0	0	0	0	0	0	0	0	0	0	0	0	0	0	0	0	0	0	0	0	0	0	0	0	0	0
SJHYPO119	B-ALL-HYPO	0.0432143	0	0	0.173571	0	0	0	0	0	0	0	0	0	0	0	0	0	0	0	0	0	0	0	0	0	0	0	0	0	0	0
SJHYPO120	B-ALL-HYPO	0.0357143	0	0	0.193571	0	0	0	0.0875	0	0	0	0	0	0	0	0	0	0	0	0	0	0	0	0	0	0	0	0	0	0	0
SJHYPO021	B-ALLother	0.0514286	0	0	0.0578571	0	0	0	0.0517857	0	0	0	0	0	0	0	0	0	0	0	0	0	0	0	0	0	0	0	0	0	0	0
SJINF003	B-ALLother	0.0117857	0	0	0.0267857	0	0	0	0	0	0	0	0	0	0	0	0	0	0	0	0	0	0	0	0	0	0	0	0	0	0	0
SJINF004	B-ALLother	0.0314286	0	0	0.0621429	0	0	0	0	0	0	0	0	0	0	0	0	0	0	0	0	0	0	0	0	0	0	0	0	0	0	0
SJINF005	B-ALLother	0.0332143	0	0	0.0575	0	0	0	0	0	0	0	0	0	0	0	0	0	0.0889286	0	0	0	0	0	0	0	0	0	0	0	0	0
SJINF006	B-ALLother	0.00714286	0	0	0.0132143	0	0	0	0	0	0	0	0	0	0	0	0	0	0	0	0	0	0	0	0	0	0	0	0	0	0	0
SJINF007	B-ALLother	0.0239286	0	0	0.02	0	0	0	0	0	0	0	0	0	0	0	0	0	0.015	0	0	0	0	0	0	0	0	0	0	0	0	0
SJINF008	B-ALLother	0.0235714	0	0	0.0589286	0	0	0	0	0	0	0	0	0	0	0	0	0	0	0	0	0	0	0	0	0	0	0	0	0	0	0
SJINF011	B-ALLother	0.0242857	0	0	0.0353571	0	0	0	0	0	0	0	0	0	0	0	0	0	0	0	0	0	0	0	0	0	0	0	0	0	0	0
SJINF012	B-ALLother	0.0139286	0	0	0.0428571	0	0	0	0	0	0	0	0	0	0	0	0	0	0	0	0	0	0	0	0	0	0	0	0	0	0	0
SJINF013	B-ALLother	0.0317857	0	0	0.0410714	0	0	0	0	0	0	0	0	0	0	0	0	0	0.0392857	0	0	0	0	0	0	0	0	0	0	0	0	0
SJINF014	B-ALLother	0.00642857	0	0	0.0207143	0	0	0	0	0	0	0	0	0	0	0	0	0	0	0	0	0	0	0	0	0	0	0	0	0	0	0
SJINF015	B-ALLother	0.0310714	0	0	0.0639286	0	0	0	0	0	0	0	0	0	0	0	0	0	0	0	0	0	0	0	0	0	0	0	0	0	0	0
SJINF016	B-ALLother	0.00392857	0	0	0.00464286	0	0	0	0	0	0	0	0	0	0	0	0	0	0	0	0	0	0	0	0	0	0	0	0	0	0	0
SJINF017	B-ALLother	0.0185714	0	0	0.0535714	0	0	0	0	0	0	0	0	0	0	0	0	0	0.0164286	0	0	0	0	0	0	0	0	0	0	0	0	0
SJINF022	B-ALLother	0.0307143	0	0	0.0692857	0	0	0	0	0	0	0	0	0	0	0	0	0	0.0285714	0	0	0	0	0	0	0	0	0	0	0	0	0
SJPHALL001	B-ALLother	0.203571	0	0	0.200714	0	0	0	0.191786	0	0	0	0	0	0	0	0	0	0	0	0	0	0	0	0	0	0	0	0	0	0	0
SJPHALL002	B-ALLother	0.0571429	0	0	0.0782143	0	0	0	0.0692857	0	0	0	0	0	0	0	0	0	0	0	0	0	0	0	0	0	0	0	0	0	0	0
SJPHALL003	B-ALLother	0.160357	0	0	0.236071	0	0	0	0.122143	0	0	0	0	0	0	0	0	0	0	0	0	0	0	0	0	0	0	0	0	0	0	0
SJPHALL004	B-ALLother	0.125	0	0	0.203214	0	0	0	0	0	0	0	0	0	0	0	0	0	0	0	0	0	0	0	0	0	0	0	0	0	0	0
SJPHALL005	B-ALLother	0.0617857	0	0	0.123214	0	0	0	0.0521429	0	0	0	0	0	0	0	0	0	0	0	0	0	0	0	0	0	0	0	0	0	0	0
SJPHALL006	B-ALLother	0.0417857	0	0	0.0492857	0	0	0	0.0303571	0	0	0	0	0	0	0	0	0	0	0	0	0	0	0	0	0	0	0	0	0	0	0
SJPHALL009	B-ALLother	0.0910714	0	0	0.2075	0	0	0	0	0	0	0	0	0	0	0	0	0	0	0	0	0	0	0	0	0	0	0	0	0	0	0
4112512	BL	0.0885714	0	0	0.439643	0	0	0	0	0.211071	0	0	0	0	0	0	0	0	0	0	0	0	0	0	0	0	0	0	0	0	0	0
4119027	BL	0.105714	0	0	0.475357	0	0	0	0	0.155714	0	0	0	0	0	0	0	0	0.129286	0	0	0	0	0	0	0	0	0	0	0	0	0
4125240	BL	0.0992857	0	0	0.576786	0	0	0	0	0	0	0	0	0	0	0	0.0207143	0.0553571	0	0	0	0	0	0	0	0	0	0	0	0	0	0
4127766	BL	0.0732143	0	0	0.277143	0	0	0	0	0.218571	0	0	0	0	0	0	0	0	0.158214	0	0	0	0	0	0	0	0	0	0	0	0	0
4130003	BL	0.0707143	0	0	0.528214	0	0	0	0	0.382857	0	0	0	0	0	0	0	0	0.160714	0	0	0	0	0	0	0	0	0	0	0	0	0
4133511	BL	0.108214	0	0	0.703929	0	0	0	0	0.3525	0	0	0	0	0	0	0	0	0	0	0	0	0	0	0	0	0.155	0	0	0	0	0
4146289	BL	0.0889286	0	0	0.5075	0	0	0	0	0.398929	0	0	0	0	0	0	0	0	0	0	0	0	0	0	0	0	0	0	0	0	0	0
4177434	BL	0.101071	0	0	0.534643	0	0	0	0	0	0	0	0	0	0	0	0	0	0	0	0	0	0	0	0	0	0	0	0	0	0	0
4177856	BL	0.153214	0	0	0.592143	0	0	0	0	0.5725	0	0	0	0	0	0	0	0	0	0	0	0	0	0	0	0	0	0	0	0	0	0
4182393	BL	0.0714286	0	0	0.383214	0	0	0	0	0	0	0	0	0	0	0	0	0	0.122143	0	0	0	0	0	0	0	0	0	0	0	0	0
4189998	BL	0.108214	0	0	0.538571	0	0	0	0	0.438571	0	0	0	0	0	0	0	0	0.194286	0	0	0	0	0	0	0	0	0	0	0	0	0
4190495	BL	0.120714	0	0	0.861786	0	0	0	0	0	0	0	0	0	0	0	0.107143	0.195357	0.200357	0	0	0	0	0	0	0	0	0	0	0	0.25	0
4193278	BL	0.085	0	0	0.593214	0	0	0	0	0	0	0	0	0	0	0	0.0953571	0.213929	0	0	0	0	0	0	0	0	0	0	0	0	0	0
4194218	BL	0.0675	0	0	0.411071	0	0	0	0	0.186786	0	0	0	0	0	0	0	0	0.101071	0	0	0	0	0	0	0	0	0	0	0	0	0
4194891	BL	0.106429	0	0	0.395714	0	0	0	0	0	0	0	0	0	0	0	0	0	0.153571	0	0	0	0	0	0	0	0	0	0	0	0	0
SJHM030102	DLBLNOS	0.133929	0	0	0.3925	0	0	0	0	0	0	0	0	0	0	0	0	0	0	0	0	0	0	0	0	0	0	0	0	0	0	0
SJHM030817	DLBLNOS	0.320714	0	0	0.662143	0	0	0	0	0.659643	0	0	0	0	0	0	0	0	0	0	0	0	0	0	0	0	0	0	0.99	0	0	0
SJHM031290	DLBLNOS	0.328214	0	0	0.503571	0	0	0	0	1.1975	0	0	0	0	0	0	0	0	0	0	0	0	0	0	0	0	0	0	0.736786	0	0	0
SJHM031331	DLBLNOS	0.0703571	0	0	0.621429	0	0	0	0	1.93964	0	0	0	0	0	0	0.223571	0.633929	0	0	0	0	0	0	0	0	0	0	0	0	0	0
SJHM031980	DLBLNOS	0.0421429	0	0	0.0639286	0	0	0	0	0.339286	0	0	0	0	0	0	0	0	0	0	0	0	0	0	0	0	0	0	0.207857	0	0	0
SJHM032516	DLBLNOS	0.00107143	0	0	0.0025	0	0	0	0	0	0	0	0	0	0	0	0	0	0	0	0	0	0	0	0	0	0	0	0	0	0	0
SJEPD001	EPD_IT	0.0257143	0	0	0.0253571	0	0	0	0	0	0	0	0	0	0	0	0	0	0.0132143	0	0	0	0	0	0	0	0	0	0	0	0	0
SJEPD002	EPD_IT	0.0267857	0	0	0.0153571	0	0	0	0	0	0	0	0	0	0	0	0	0	0.00928571	0	0	0	0	0	0	0	0	0	0	0	0	0
SJEPD004	EPD_IT	0.0764286	0	0	0.0432143	0	0	0	0	0	0	0	0	0	0	0	0	0	0	0	0.201071	0	0	0	0.771429	0.360357	0	0	0	0	0	0
SJEPD008	EPD_IT	0.0121429	0	0	0.0564286	0	0	0	0	0	0	0	0	0	0	0	0	0	0	0	0	0	0	0	0	0	0	0	0	0	0	0
SJEPD009	EPD_IT	0.0546429	0	0	0.0642857	0	0	0	0	0	0	0	0	0	0	0	0	0	0.025	0	0	0	0	0	0	0	0	0	0	0	0	0
SJEPD010	EPD_IT	0.0139286	0	0	0.0310714	0	0	0	0	0	0	0	0	0	0	0	0	0	0	0	0	0	0	0	0	0	0	0	0	0	0	0
SJEPD012	EPD_IT	0.0232143	0	0	0.0325	0	0	0	0	0	0	0	0	0	0	0	0	0	0	0	0	0	0	0	0	0	0	0	0	0	0	0
SJEPD013	EPD_IT	0.0535714	0	0	0.0853571	0	0	0	0	0	0	0	0	0	0	0	0	0	0	0	0	0	0	0	0	0	0	0	0	0	0	0
SJEPD014	EPD_IT	0.0410714	0	0	0.0667857	0	0	0	0	0	0	0	0	0	0	0	0	0	0	0	0	0	0	0	0	0	0	0	0	0	0	0
SJEPD015	EPD_IT	0.0164286	0	0	0.0342857	0	0	0	0	0	0	0	0	0	0	0	0	0	0	0	0	0	0	0	0	0	0	0	0	0	0	0
SJEPD016	EPD_IT	0.0228571	0	0	0.0275	0	0	0	0	0	0	0	0	0	0	0	0	0	0	0	0	0	0	0	0	0	0	0	0	0	0	0
SJEPD019	EPD_IT	0.0292857	0	0	0.0282143	0	0	0	0	0	0	0	0	0	0	0	0	0	0	0	0	0	0	0	0	0	0	0	0	0	0	0
SJEPD020	EPD_IT	0.0175	0	0	0.0246429	0	0	0	0	0	0	0	0	0	0	0	0	0	0	0	0	0	0	0	0	0	0	0	0	0	0	0
SJEPD021	EPD_IT	0.0182143	0	0	0.0142857	0	0	0	0	0	0	0	0	0	0	0	0	0	0.0107143	0	0	0	0	0	0	0	0	0	0	0	0	0
SJEPD022	EPD_IT	0.0214286	0	0	0.0175	0	0	0	0	0	0	0	0	0	0	0	0	0	0.0189286	0	0	0	0	0	0	0	0	0	0	0	0	0
SJEPD006	EPD_ST	0.0457143	0	0	0.0871429	0	0	0	0	0	0	0	0	0	0	0	0	0	0	0	0	0	0	0	0	0	0	0	0	0	0	0
SJEPD017	EPD_ST	0.0278571	0	0	0.0371429	0	0	0	0	0	0	0	0	0	0	0	0	0	0	0	0	0	0	0	0	0	0	0	0	0	0	0
SJEPD018	EPD_ST	0.00964286	0	0	0.0132143	0	0	0	0	0	0	0	0	0	0	0	0	0	0	0	0	0	0	0	0	0	0	0	0	0	0	0
OE0290_EGA-BOCA-FR_IC009	ES	0.0546429	0	0	0.104643	0	0	0	0.0575	0	0	0	0	0	0	0	0	0	0	0	0	0	0	0	0	0	0	0	0	0	0	0
OE0290_EGA-BOCA-FR_IC015	ES	0.0242857	0	0	0.0457143	0	0	0	0.0375	0	0	0	0	0	0	0	0	0	0	0	0	0	0	0	0	0	0	0	0	0	0	0
OE0290_EGA-BOCA-FR_IC024	ES	0.0307143	0	0	0.0928571	0	0	0	0	0	0	0	0	0	0	0	0	0	0	0	0	0	0	0	0	0	0	0	0	0	0	0
OE0290_EGA-BOCA-FR_IC034	ES	0.0528571	0	0	0.695	0	0	0	0.188214	0	0	0	0	0	0	0	0	0	0	0	0	0	0	0	0	0	0	0	0	0	0	0
OE0290_EGA-BOCA-FR_IC044	ES	0.0496429	0	0	0.135714	0	0	0	0.101429	0	0	0	0	0	0	0	0	0	0	0	0	0	0	0	0	0	0	0	0	0	0	0
OE0290_EGA-BOCA-FR_IC046	ES	0.0196429	0	0	0.0442857	0	0	0	0	0	0	0	0	0	0	0	0	0	0.152143	0	0	0	0	0	0	0	0	0	0	0	0	0
OE0290_EGA-BOCA-FR_IC049	ES	0.0578571	0	0	0.221071	0	0	0	0.0764286	0	0	0	0	0	0	0	0	0	0	0	0	0	0	0	0	0	0	0	0	0	0	0
OE0290_EGA-BOCA-FR_IC053	ES	0.0578571	0	0	0.1875	0	0	0	0.0632143	0	0	0	0	0	0	0	0	0	0	0	0	0	0	0	0	0	0	0	0	0	0	0
OE0290_EGA-BOCA-FR_IC054	ES	0.0296429	0	0	0.117143	0	0	0	0.0735714	0	0	0	0	0	0	0	0	0	0	0	0	0	0	0	0	0	0	0	0	0	0	0
OE0290_EGA-BOCA-FR_IC057	ES	0.0421429	0	0	0.369643	0	0	0	0	0	0	0	0	0	0	0	0	0	0.0821429	0	0	0	0	0	0	0	0	0	0	0	0	0
OE0290_EGA-BOCA-FR_IC058	ES	0.0553571	0	0.602857	0.396071	0	0	0	0	0	0	0	0	0	0	0	0	0	0.2225	0	0	0	0	0	0	0	0	0	0	0	0	0.0957143
OE0290_EGA-BOCA-FR_IC066	ES	0.0296429	0	0	0.118214	0	0	0	0	0	0	0	0	0	0	0	0	0	0.0371429	0	0	0	0	0	0	0	0	0	0	0	0	0
OE0290_EGA-BOCA-FR_IC067	ES	0.0110714	0	0	0.03	0	0	0	0.0210714	0	0	0	0	0	0	0	0	0	0	0	0	0	0	0	0	0	0	0	0	0	0	0
OE0290_EGA-BOCA-FR_IC071	ES	0.0310714	0	0	0.0660714	0	0	0	0.0467857	0	0	0	0	0	0	0	0	0	0	0	0	0	0	0	0	0	0	0	0	0	0	0
OE0290_EGA-BOCA-FR_IC076	ES	0.04	0	0	0.121071	0	0	0	0	0	0	0	0	0	0	0	0	0	0.0503571	0	0	0	0	0	0	0	0	0	0	0	0	0
OE0290_EGA-BOCA-FR_IC077	ES	0.00428571	0	0	0.00107143	0	0	0	0.00607143	0	0	0	0	0	0	0	0	0	0	0	0	0	0	0	0	0	0	0	0	0	0	0
OE0290_EGA-BOCA-FR_IC080	ES	0.158571	0	0	0.2275	0	0	0	0	0	0	0	0	0	0	0	0	0	0.124643	0	0	0	0	0	0	0	0	0	0	0	0	0
OE0290_EGA-BOCA-FR_IC082	ES	0.0428571	0	0	0.0667857	0	0	0	0.0378571	0	0	0	0	0	0	0	0	0	0	0	0	0	0	0	0	0	0	0	0	0	0	0
OE0290_EGA-BOCA-FR_IC086	ES	0.0578571	0	0	0.2475	0	0	0	0.1175	0	0	0	0	0	0	0	0	0	0	0	0	0	0	0	0	0	0	0	0	0	0	0
OE0290_EGA-BOCA-FR_IC092	ES	0.0389286	0	0	0.139643	0	0	0	0.0757143	0	0	0	0	0	0	0	0	0	0	0	0	0	0	0	0	0	0	0	0	0	0	0
OE0290_EGA-BOCA-FR_IC093	ES	0.0510714	0	0	0.139286	0	0	0	0.110714	0	0	0	0	0	0	0	0	0	0	0	0	0	0	0	0	0	0	0	0	0	0	0
OE0290_EGA-BOCA-FR_IC096	ES	0.0428571	0	0	0.117143	0	0	0	0.0732143	0	0	0	0	0	0	0	0	0	0	0	0	0	0	0	0	0	0	0	0	0	0	0
OE0290_EGA-BOCA-FR_IC105	ES	0.0521429	0	0	0.253929	0	0	0	0.118571	0	0	0	0	0	0	0	0	0	0.113214	0	0	0	0	0	0	0	0	0	0	0	0	0
OE0290_EGA-BOCA-FR_IC1057	ES	0.145714	0	0	0.437857	0	0	0	0	0	0	0	0	0	0	0	0	0	0.199286	0	0	0	0	0	0	0	0	0	0	0	0	0
OE0290_EGA-BOCA-FR_IC106	ES	0.0607143	0	0	0.158929	0	0	0	0.1025	0	0	0	0	0	0	0	0	0	0	0	0	0	0	0	0	0	0	0	0	0	0	0
OE0290_EGA-BOCA-FR_IC111	ES	0.0582143	0	0	0.133571	0	0	0	0.0592857	0	0	0	0	0	0	0	0	0	0	0	0	0	0	0	0	0	0	0	0	0	0	0
OE0290_EGA-BOCA-FR_IC112	ES	0.0692857	0	0	0.261786	0	0	0	0.0775	0	0	0	0	0	0	0	0	0	0	0	0	0	0	0	0	0	0	0	0	0	0	0
OE0290_EGA-BOCA-FR_IC114	ES	0.0235714	0	0	0.0425	0	0	0	0.0289286	0	0	0	0	0	0	0	0	0	0	0	0	0	0	0	0	0	0	0	0	0	0	0
OE0290_EGA-BOCA-FR_IC116	ES	0.0432143	0	0	0.15	0	0	0	0	0	0	0	0	0	0	0	0	0	0.0607143	0	0	0	0	0	0	0	0	0	0	0	0	0
OE0290_EGA-BOCA-FR_IC121	ES	0.0685714	0	0	0.27	0	0	0	0	0	0	0	0	0	0	0	0	0	0.225357	0	0	0	0	0	0	0	0	0	0	0	0	0
OE0290_EGA-BOCA-FR_IC128	ES	0.0560714	0	0	0.139286	0	0	0	0.0614286	0	0	0	0	0	0	0	0	0	0	0	0	0	0	0	0	0	0	0	0	0	0	0
OE0290_EGA-BOCA-FR_IC130	ES	0.0375	0	0	0.114643	0	0	0	0.0796429	0	0	0	0	0	0	0	0	0	0.0492857	0	0	0	0	0	0	0	0	0	0	0	0	0
OE0290_EGA-BOCA-FR_IC136	ES	0.112857	0	0	0.422857	0	0	0	0.118214	0	0	0	0	0	0	0	0	0	0	0	0	0	0	0	0	0	0	0	0	0	0	0
OE0290_EGA-BOCA-FR_IC147	ES	0.0317857	0	0	0.102143	0	0	0	0.0996429	0	0	0	0	0	0	0	0	0	0.0585714	0	0	0	0	0	0	0	0	0	0	0	0	0
OE0290_EGA-BOCA-FR_IC149	ES	0.0278571	0	0	0.0757143	0	0	0	0	0	0	0	0	0	0	0	0	0	0.0271429	0	0	0	0	0	0	0	0	0	0	0	0	0
OE0290_EGA-BOCA-FR_IC151	ES	0.05	0	0	0.103571	0	0	0	0.0475	0	0	0	0	0	0	0	0	0	0	0	0	0	0	0	0	0	0	0	0	0	0	0
OE0290_EGA-BOCA-FR_IC158	ES	0.0471429	0	0	0.108929	0	0	0	0.0642857	0	0	0	0	0	0	0	0	0	0	0	0	0	0	0	0	0	0	0	0	0	0	0
OE0290_EGA-BOCA-FR_IC165	ES	0.0321429	0	0	0.1	0	0	0	0.0482143	0	0	0	0	0	0	0	0	0	0	0	0	0	0	0	0	0	0	0	0	0	0	0
OE0290_EGA-BOCA-FR_IC168	ES	0.0217857	0.0189286	0	0.145357	0	0	0	0	0	0	0	0	0	0	0	0	0	0	0	0	0	0	0	0	0	0	0	0	0	0	0
OE0290_EGA-BOCA-FR_IC174	ES	0.0685714	0	0	0.183929	0	0	0	0.0703571	0	0	0	0	0	0	0	0	0	0	0	0	0	0	0	0	0	0	0	0	0	0	0
OE0290_EGA-BOCA-FR_IC193	ES	0.0253571	0	0	0.105357	0	0	0	0.0442857	0	0	0	0	0	0	0	0	0	0	0	0	0	0	0	0	0	0	0	0	0	0	0
OE0290_EGA-BOCA-FR_IC196	ES	0.0628571	0	0	0.158929	0	0	0	0	0	0	0	0	0	0	0	0	0	0.0439286	0	0	0	0	0	0	0	0	0	0	0	0	0
OE0290_EGA-BOCA-FR_IC197	ES	0.0589286	0	0	0.108929	0	0	0	0.07	0	0	0	0	0	0	0	0	0	0	0	0	0	0	0	0	0	0	0	0	0	0	0
OE0290_EGA-BOCA-FR_IC198	ES	0.0439286	0	0	0.140357	0	0	0	0	0	0	0	0	0	0	0	0	0	0.0453571	0	0	0	0	0	0	0	0	0	0	0	0	0
OE0290_EGA-BOCA-FR_IC204	ES	0.00535714	0	0	0.0592857	0	0	0	0	0	0	0	0	0	0	0	0	0	0	0	0	0	0	0	0	0	0	0	0	0	0	0
OE0290_EGA-BOCA-FR_IC213	ES	0.0464286	0	0	0.155714	0	0	0	0	0	0	0	0	0	0	0	0	0	0.0557143	0	0	0	0	0	0	0	0	0	0	0	0	0
OE0290_EGA-BOCA-FR_IC215	ES	0.0317857	0	0	0.161071	0	0	0	0.0632143	0	0	0	0	0	0	0	0	0	0	0	0	0	0	0	0	0	0	0	0	0	0	0
OE0290_EGA-BOCA-FR_IC224	ES	0.0342857	0	0	0.0828571	0	0	0	0	0	0	0	0	0	0	0	0	0	0.0364286	0	0	0	0	0	0	0	0	0	0	0	0	0
OE0290_EGA-BOCA-FR_IC242	ES	0.00821429	0	0	0.0346429	0	0	0	0.0221429	0	0	0	0	0	0	0	0	0	0	0	0	0	0	0	0	0	0	0	0	0	0	0
OE0290_EGA-BOCA-FR_IC248	ES	0.0825	0	0	0.163929	0	0	0	0.0839286	0	0	0	0	0	0	0	0	0	0	0	0	0	0	0	0	0	0	0	0	0	0	0
OE0290_EGA-BOCA-FR_IC254	ES	0.0553571	0	0	0.136786	0	0	0	0.0696429	0	0	0	0	0	0	0	0	0	0	0	0	0	0	0	0	0	0	0	0	0	0	0
OE0290_EGA-BOCA-FR_IC261	ES	0.00214286	0	0	0.00107143	0	0	0	0	0	0	0	0	0	0	0	0	0	0	0	0	0	0	0	0	0	0	0	0	0	0	0
OE0290_EGA-BOCA-FR_IC262	ES	0.0507143	0	0	0.120357	0	0	0	0.0810714	0	0	0	0	0	0	0	0	0	0	0	0	0	0	0	0	0	0	0	0	0	0	0
OE0290_EGA-BOCA-FR_IC263	ES	0.0242857	0	0	0.0739286	0	0	0	0	0	0	0	0	0	0	0	0	0	0.0653571	0	0	0	0	0	0	0	0	0	0	0	0	0
OE0290_EGA-BOCA-FR_IC264	ES	0.0603571	0	0	0.1975	0	0	0	0.1	0	0	0	0	0	0	0	0	0	0	0	0	0	0	0	0	0	0	0	0	0	0	0
OE0290_EGA-BOCA-FR_IC266	ES	0.000357143	0	0	0.000714286	0	0	0	0	0	0	0	0	0	0	0	0	0	0	0	0	0	0	0	0	0	0	0	0	0	0	0
OE0290_EGA-BOCA-FR_IC267	ES	0.0807143	0	0	0.256786	0	0	0	0	0	0	0	0	0	0	0	0	0	0.123571	0	0	0	0	0	0	0	0	0	0	0	0	0
OE0290_EGA-BOCA-FR_IC268	ES	0.0585714	0	0	0.08	0	0	0	0.0425	0	0	0	0	0	0	0	0	0	0	0	0	0	0	0	0	0	0	0	0	0	0	0
OE0290_EGA-BOCA-FR_IC270	ES	0.06	0	0	0.130357	0	0	0	0.0553571	0	0	0	0	0	0	0	0	0	0	0	0	0	0	0	0	0	0	0	0	0	0	0
OE0290_EGA-BOCA-FR_IC271	ES	0.113929	0	0	0.274286	0	0	0	0.0978571	0	0	0	0	0	0	0	0	0	0	0	0	0	0	0	0	0	0	0	0	0	0	0
OE0290_EGA-BOCA-FR_IC272	ES	0.0510714	0	0	0.139286	0	0	0	0.0492857	0	0	0	0	0	0	0	0	0	0	0	0	0	0	0	0	0	0	0	0	0	0	0
OE0290_EGA-BOCA-FR_IC273	ES	0.0228571	0	0	0.200714	0	0	0	0	0	0	0	0	0	0	0	0	0	0.0442857	0	0	0	0	0	0	0	0	0	0	0	0	0
OE0290_EGA-BOCA-FR_IC274	ES	0.045	0	0	0.139286	0	0	0	0	0	0	0	0	0	0	0	0	0	0.0346429	0	0	0	0	0	0	0	0	0	0	0	0	0
OE0290_EGA-BOCA-FR_IC275	ES	0.0442857	0	0	0.126071	0	0	0	0	0	0	0	0	0	0	0	0	0	0.0446429	0	0	0	0	0	0	0	0	0	0	0	0	0
OE0290_EGA-BOCA-FR_IC277	ES	0.0896429	0	0	0.3175	0	0	0	0	0	0	0	0	0	0	0	0	0	0.0646429	0	0	0	0	0	0	0	0	0	0	0	0	0
OE0290_EGA-BOCA-FR_IC278	ES	0.0667857	0	0	0.1425	0	0	0	0.0607143	0	0	0	0	0	0	0	0	0	0	0	0	0	0	0	0	0	0	0	0	0	0	0
OE0290_EGA-BOCA-FR_IC279	ES	0.0542857	0	0	0.171429	0	0	0	0	0	0	0	0	0	0	0	0	0	0.0539286	0	0	0	0	0	0	0	0	0	0	0	0	0
OE0290_EGA-BOCA-FR_IC280	ES	0.0585714	0	0.563571	0.297143	0	0	0	0	0	0	0	0	0	0	0	0	0	0	0	0	0	0	0	0	0	0	0	0	0	0	0
OE0290_EGA-BOCA-FR_IC282	ES	0.0660714	0.0414286	0	0.582143	0	0	0	0	0	0	0	0	0	0	0	0	0	0	0	0	0	0	0	0	0	0	0	0	0	0	0
OE0290_EGA-BOCA-FR_IC283	ES	0.0410714	0	0	0.128571	0	0	0	0.0617857	0	0	0	0	0	0	0	0	0	0	0	0	0	0	0	0	0	0	0	0	0	0	0
OE0290_EGA-BOCA-FR_IC284	ES	0.0735714	0	0	0.131786	0	0	0	0.0821429	0	0	0	0	0	0	0	0	0	0	0	0	0	0	0	0	0	0	0	0	0	0	0
OE0290_EGA-BOCA-FR_IC286	ES	0.0521429	0	0	0.206786	0	0	0	0	0	0	0	0	0	0	0	0	0	0.109286	0	0	0	0	0	0	0	0	0	0	0	0	0
OE0290_EGA-BOCA-FR_IC288	ES	0.0378571	0	0	0.145	0	0	0	0.116071	0	0	0	0	0	0	0	0	0	0	0	0	0	0	0	0	0	0	0	0	0	0	0
OE0290_EGA-BOCA-FR_IC294	ES	0.0328571	0	0	0.0867857	0	0	0	0	0	0	0	0	0	0	0	0	0	0.0482143	0	0	0	0	0	0	0	0	0	0	0	0	0
OE0290_EGA-BOCA-FR_IC295	ES	0.0639286	0	0	0.216786	0	0	0	0.0771429	0	0	0	0	0	0	0	0	0	0	0	0	0	0	0	0	0	0	0	0	0	0	0
OE0290_EGA-BOCA-FR_IC296	ES	0.105357	0.109286	0	0.273214	0	0	0	0.19	0	0	0	0	0.0725	0	0	0	0	0	0	0	0	0	0	0	0	0	0	0	0	0	0
OE0290_EGA-BOCA-FR_IC297	ES	0.0867857	0	0	0.371786	0	0	0	0.137857	0	0	0	0	0	0	0	0	0	0	0	0	0	0	0	0	0	0	0	0	0	0	0
OE0290_EGA-BOCA-FR_IC299	ES	0.0246429	0	0	0.0603571	0	0	0	0.0553571	0	0	0	0	0	0	0	0	0	0	0	0	0	0	0	0	0	0	0	0	0	0	0
OE0290_EGA-BOCA-FR_IC300	ES	0.0571429	0	0	0.155	0	0	0	0.104286	0	0	0	0	0	0	0	0	0	0	0	0	0	0	0	0	0	0	0	0	0	0	0
OE0290_EGA-BOCA-FR_IC301	ES	0.0392857	0.015	0	0.0942857	0	0	0	0.0471429	0	0	0	0	0.0121429	0	0	0	0	0	0	0	0	0	0	0	0	0	0	0	0	0	0
OE0290_EGA-BOCA-FR_IC302	ES	0.0728571	0	0	0.0867857	0	0	0	0.0557143	0	0	0	0	0	0	0	0	0	0	0	0	0	0	0	0	0	0	0	0	0	0	0
OE0290_EGA-BOCA-FR_IC303	ES	0.0228571	0	0	0.0846429	0	0	0	0.0285714	0	0	0	0	0	0	0	0	0	0	0	0	0	0	0	0	0	0	0	0	0	0	0
OE0290_EGA-BOCA-FR_IC305	ES	0.0496429	0	0	0.146071	0	0	0	0.0703571	0	0	0	0	0	0	0	0	0	0	0	0	0	0	0	0	0	0	0	0	0	0	0
OE0290_EGA-BOCA-FR_IC306	ES	0.0803571	0	0	0.126786	0	0	0	0.0707143	0	0	0	0	0	0	0	0	0	0	0	0	0	0	0	0	0	0	0	0	0	0	0
OE0290_EGA-BOCA-FR_IC309	ES	0.095	0	0	0.3775	0	0	0	0	0	0	0	0	0	0	0	0	0	0.174643	0	0	0	0	0	0	0	0	0	0	0	0	0
OE0290_EGA-BOCA-FR_IC310	ES	0.00428571	0	0	0.0267857	0	0	0	0.0171429	0	0	0	0	0	0	0	0	0	0	0	0	0	0	0	0	0	0	0	0	0	0	0
OE0290_EGA-BOCA-FR_IC311	ES	0.116786	0	0	0.298214	0	0	0	0.123571	0	0	0	0	0	0	0	0	0	0	0	0	0	0	0	0	0	0	0	0	0	0	0
OE0290_EGA-BOCA-FR_IC315	ES	0.00142857	0.00178571	0.0103571	0.00714286	0	0	0	0	0	0	0	0	0	0	0	0	0	0	0	0	0	0	0	0	0	0	0	0	0	0	0
OE0290_EGA-BOCA-FR_IC316	ES	0.0203571	0	0	0.0803571	0	0	0	0.0442857	0	0	0	0	0	0	0	0	0	0	0	0	0	0	0	0	0	0	0	0	0	0	0
OE0290_EGA-BOCA-FR_IC318	ES	0.0342857	0	0	0.1525	0	0	0	0.0657143	0	0	0	0	0	0	0	0	0	0.0471429	0	0	0	0	0	0	0	0	0	0	0	0	0
OE0290_EGA-BOCA-FR_IC319	ES	0.0507143	0	0	0.106071	0	0	0	0.130357	0	0	0	0	0	0	0	0	0	0	0	0	0	0	0	0	0	0	0	0	0	0	0
OE0290_EGA-BOCA-FR_IC323	ES	0.0471429	0	0	0.116786	0	0	0	0.0507143	0	0	0	0	0	0	0	0	0	0	0	0	0	0	0	0	0	0	0	0	0	0	0
OE0290_EGA-BOCA-FR_IC324	ES	0.0646429	0	0	0.173571	0	0	0	0.0721429	0	0	0	0	0	0	0	0	0	0	0	0	0	0	0	0	0	0	0	0	0	0	0
OE0290_EGA-BOCA-FR_IC325	ES	0.0617857	0.0742857	0	0.164643	0	0	0	0	0	0	0	0	0.0421429	0	0	0	0	0.0982143	0	0	0	0	0	0	0	0	0	0	0	0	0
OE0290_EGA-BOCA-FR_IC340	ES	0.000357143	0	0	0.000714286	0	0	0	0	0	0	0	0	0	0	0	0	0	0	0	0	0	0	0	0	0	0	0	0	0	0	0
OE0290_EGA-BOCA-FR_IC343	ES	0.0525	0	0	0.09	0	0	0	0.0657143	0	0	0	0	0	0	0	0	0	0.0503571	0	0	0	0	0	0	0	0	0	0	0	0	0
OE0290_EGA-BOCA-FR_IC349	ES	0.02	0	0	0.0639286	0	0	0	0	0	0	0	0	0	0	0	0	0	0.0392857	0	0	0	0	0	0	0	0	0	0	0	0	0
OE0290_EGA-BOCA-FR_IC831	ES	0.0403571	0	0	0.108214	0	0	0	0	0	0	0	0	0	0	0	0	0	0.0325	0	0	0	0	0	0	0	0	0	0	0	0	0
OE0290_EGA-BOCA-FR_IC929	ES	0.03	0	0	0.0960714	0	0	0	0	0	0	0	0	0	0	0	0	0	0.0289286	0	0	0	0	0	0	0	0	0	0	0	0	0
OE0290_EGA-BOCA-FR_IC973	ES	0.0517857	0	0	0.133929	0	0	0	0.0585714	0	0	0	0	0	0	0	0	0	0	0	0	0	0	0	0	0	0	0	0	0	0	0
ICGC_ET1	ETMR	0.0392857	0	0	0.0864286	0	0	0	0	0	0	0	0	0	0	0	0	0	0.0553571	0	0	0	0	0	0	0	0	0	0	0	0	0
ICGC_ET11	ETMR	0.0439286	0	0	0.115357	0	0	0	0	0	0	0	0	0	0	0	0	0	0.0553571	0	0	0	0	0	0	0	0	0	0	0	0	0
ICGC_ET14	ETMR	0.0432143	0	0	0.0871429	0	0	0	0	0	0	0	0	0	0	0	0	0	0.0646429	0	0	0	0	0	0	0	0	0	0	0	0	0
ICGC_ET16	ETMR	0.0471429	0	0	0.221786	0	0	0	0	0	0	0	0	0	0	0	0	0	0.0782143	0	0	0	0	0	0	0.141071	0	0	0	0	0	0
ICGC_ET23	ETMR	0.0432143	0	0	0.132857	0	0	0	0	0	0	0	0	0	0	0	0	0	0.06	0	0	0	0	0	0	0	0	0	0	0	0	0
ICGC_ET7	ETMR	0.0614286	0	0	0.0828571	0	0	0	0	0	0	0	0	0	0	0	0	0	0.0707143	0	0	0	0	0	0	0	0	0	0	0	0	0
ICGC_ET8	ETMR	0.0482143	0	0	0.199286	0	0	0	0	0	0	0	0	0	0	0	0	0	0.121071	0	0	0	0	0	0	0	0	0	0	0	0	0
ICGC_ET9	ETMR	0.035	0	0	0.0814286	0	0	0	0	0	0	0	0	0	0	0	0	0	0.0267857	0	0	0	0	0	0	0	0	0	0	0	0	0
SJBT030834	ETMR	0.0525	0	0	0.0939286	0	0	0	0	0	0	0	0	0	0	0	0	0	0.0725	0	0	0	0	0	0	0	0	0	0	0	0	0
SJBT031447	ETMR	0.0703571	0	0	0.182857	0	0	0	0	0	0	0	0	0	0	0	0	0	0.138214	0	0	0	0	0	0	0	0	0	0	0	0	0
SJBT032294	ETMR	0.0642857	0	0	0.128571	0	0	0	0	0	0	0	0	0	0	0	0	0	0.12	0	0	0	0	0	0	0	0	0	0	0	0	0
SJHGG030284	ETMR	0.03	0	0	0.055	0	0	0	0	0	0	0	0	0	0	0	0	0	0.0457143	0	0	0	0	0	0	0	0	0	0	0	0	0
ICGC_GBM12	HGG_K27M	0.118571	0	0	0.595714	0	0	0	0.812143	0	0	0	0	0	0	0	0	0	0	0	0	0	0	0	0	0	0	0	0	0	0	0
ICGC_GBM16	HGG_K27M	0.0828571	0	0	0.216429	0	0	0	0.129286	0	0	0	0	0	0	0	0	0	0	0	0	0	0	0	0	0	0	0	0	0	0	0
ICGC_GBM17	HGG_K27M	0.105357	0	0	0.727143	0	0	0	0.251429	0	0	0	0	0	0	0	0	0	0	0	0	0.140714	0	0	0	0	0	0	0	0	0	0
ICGC_GBM18	HGG_K27M	0.0839286	0	0	0.305357	0	0	0	0.196071	0	0	0	0	0	0	0	0	0	0	0	0	0	0	0	0	0	0	0	0	0	0	0
ICGC_GBM2	HGG_K27M	0.1675	0	0	1.06536	0	0	0	0.893929	0	0	0	0	0	0	0	0	0	0	0	0	0	0	0	0	0	0	0	0	0	0	0
ICGC_GBM24	HGG_K27M	0.0878571	0	0	0.146786	0	0	0	0	0	0	0	0	0	0	0	0	0	0	0	0	0	0	0	0	0	0	0	0.266071	0	0	0
ICGC_GBM26	HGG_K27M	0.0764286	0.0210714	0	0.0614286	0	0	0	0	0	0	0	0	0.0503571	0	0	0	0	0	0	0	0	0	0	0	0	0	0	0.483214	0	0	0
ICGC_GBM27	HGG_K27M	0.0635714	0	0	0.288571	0	0	0	0.249643	0	0	0	0	0	0	0	0	0	0	0	0	0	0	0	0	0	0	0	0	0	0	0
ICGC_GBM48	HGG_K27M	0.0689286	0	0	0.246429	0	0	0	0.265714	0	0	0	0	0	0	0	0	0	0	0	0	0	0	0	0	0	0	0	0.437857	0	0	0
ICGC_GBM53	HGG_K27M	0.0921429	0	0	0.166786	0	0	0	0	0	0	0	0	0	0	0	0	0	0	0	0	0	0	0	0	0	0	0	0	0	0	0
ICGC_GBM65	HGG_K27M	0.0814286	0	0	0.0717857	0	0	0	0	0	0	0	0	0.0303571	0	0	0	0	0	0	0	0	0	0	0	0	0	0	0.137143	0	0	0
ICGC_GBM66	HGG_K27M	0.0860714	0	0	0.0475	0	0	0	0	0	0	0	0	0	0	0	0	0	0	0	0	0	0	0	0	0	0	0	0.117143	0	0	0
SJHGG001	HGG_K27M	0.0496429	0	0	0.144286	0	0	0	0	0	0	0	0	0	0	0	0	0	0.0728571	0	0	0	0	0	0	0	0	0	0	0	0	0
SJHGG004	HGG_K27M	0.0621429	0	0	0.0860714	0	0	0	0	0	0	0	0	0	0	0	0	0	0	0	0	0	0	0	0	0	0	0	0.217143	0	0	0
SJHGG040	HGG_K27M	0.106429	0	0	0.276429	0	0	0	0	0	0	0	0	0	0	0	0	0	0.128571	0	0	0	0	0	0	0	0	0	0	0	0	0
SJHGG044	HGG_K27M	0.085	0	0	0.251429	0	0	0	0	0	0	0	0	0	0	0	0	0	0.0989286	0	0	0	0	0	0	0	0	0	0	0	0	0
SJHGG077	HGG_K27M	0.0803571	0	0	0.1	0	0	0	0	0	0	0	0	0	0	0	0	0	0	0	0	0	0	0	0	0	0	0	0.352143	0	0	0
SJHGG101	HGG_K27M	0.0810714	0	0	0.346429	0	0	0	0.153571	0	0	0	0	0	0	0	0	0	0	0	0	0	0	0	0	0	0	0	0	0	0	0
SJHGG102	HGG_K27M	0.07	0	0	0.159286	0	0	0	0	0	0	0	0	0	0	0	0	0	0	0	0	0	0	0	0	0	0	0	0.455714	0	0	0
ICGC_GBM1	HGGother	0.0775	0	0	0.139286	0	0	0	0	0	0	0	0	0	0	0	0	0	0	0	0	0	0	0	0	0	0	0	0.446071	0	0	0
ICGC_GBM15	HGGother	5.44214	0	0	1.7275	0	0	0	0	0	0	0	0	0	0	1.37679	0	0	0	0	0	0	0	0	0	0	0	0	0	0	0	0
ICGC_GBM19	HGGother	0.0410714	0	0	0.15	0	0	0	0.111786	0	0	0	0	0	0	0	0	0	0	0	0	0	0	0	0	0	0	0	0	0	0	0
ICGC_GBM22	HGGother	0.244286	0	0	0.345357	0	0	0	0.1725	0	0	0	0	0	0	0	0	0	0	0	0	0	0	0	0	0	0	0	0	0	0	0
ICGC_GBM25	HGGother	0.05	0	0	0.175357	0	0	0	0	0	0	0	0	0	0	0	0	0	0	0	0	0	0	0	0	0	0	0	0	0	0	0
ICGC_GBM28	HGGother	0.109286	0	0	0.110714	0	0	0	0.2	0	0	0	0	0	0	0	0	0	0	0	0	0	0	0	0	0	0	0	0.184643	0	0	0
ICGC_GBM32	HGGother	0.0671429	0	0	0.109286	0	0	0	0	0	0	0	0	0	0	0	0	0	0	0	0	0	0	0	0	0	0	0	0.449286	0	0	0
ICGC_GBM38	HGGother	0.0857143	0	0	0.309643	0	0	0	0.178929	0	0	0	0	0	0	0	0	0	0	0	0	0	0	0	0	0	0	0	0	0	0	0
ICGC_GBM4	HGGother	0.0403571	0	0	0.0407143	0	0	0	0	0	0	0	0	0	0	0	0	0	0	0	0	0	0	0	0	0	0	0	0.176429	0	0	0
ICGC_GBM42	HGGother	0.2825	0	0	0.131429	0	0	0	0	0	0	0	0	0	0	0	0	0	0	0	0	0	0	0	0	0	0	0	0.2225	0	0	0
ICGC_GBM43	HGGother	0.456786	0	0	0.205357	0	0	0	0	0	0	0	0	0	0	0	0	0	0	0	0	0	0	0	0	0	0	0	0.283571	0	0	0
ICGC_GBM46	HGGother	0.205714	0	0	0.279286	0	0	0	0.124643	0	0	0	0	0	0	0	0	0	0	0	0	0	0	0	0	0	0	0	0	0	0	0
ICGC_GBM49	HGGother	0.0157143	0	0	0.8625	0	0	0	0	0	0	0	0	0	0	0	0	0	0	0	0	0.158571	0	0	0	0	0	0	0	0	0	0
ICGC_GBM5	HGGother	0.2325	0	0	0.436429	0	0	0	0.150714	0	0	0	0	0	0	0	0	0	0	0	0	0	0	0	0	0	0	0	0	0	0	0
ICGC_GBM50	HGGother	0.0246429	0	0	1.14393	0	0	0	0.436071	0	0	0	0	0	0	0	0	0	0	0	0	0.461429	0	0	0	0	0	0	0	0	0	0
ICGC_GBM52	HGGother	0.0292857	0	0	0.0239286	0	0	0	0	0	0	0	0	0	0	0	0	0	0	0	0	0	0	0	0	0	0	0	0.0332143	0	0	0
ICGC_GBM56	HGGother	3.405	0	0	2.19429	0	0	0	0	0	0	0	0	0	0	0	0	0	0	0	0	0	0	0	0	0	0	0	0	0	0	0
ICGC_GBM57	HGGother	0.143929	0	0	0.214286	0	0	0	0	0	0	0	0	0	0	0	0	0	0	0	0	0	0	0	0	0	0	0	0.206071	0	0	0
ICGC_GBM58	HGGother	0.0610714	0	0	0.0725	0	0	0	0	0	0	0	0	0	0	0	0	0	0	0	0	0	0	0.0321429	0	0	0	0	0.148214	0	0	0
ICGC_GBM59	HGGother	0.1775	0	0	0.6925	0	0	0	0.488571	0	0	0	0	0	0	0	0	0	0	0	0	0	0	0	0	0	0	0	0	0	0	0
ICGC_GBM6	HGGother	0	0	0	0	0	0	0	0	0	0	0	0	0	0	76.9636	0	0	0	0	0	0	0	0	0	0	0	0	0	0	0	0
ICGC_GBM61	HGGother	0.198571	0	0	0.273571	0	0	0	0.119643	0	0	0	0	0	0	0	0	0	0	0	0	0	0	0	0	0	0	0	0	0	0	0
ICGC_GBM63	HGGother	0.413214	0	0	0.249643	0	0	0	0	0	0	0	0	0	0	0	0	0	0	0	0	0	0	0	0	0	0	0	0.367857	0	0	0
ICGC_GBM67	HGGother	3.84393	0	0	3.58571	0	0	0	0	0	0	0	0	0	0	2.89607	0	0	0	0	0	2.83429	0	0	0	0	0	0	0	0	0	0
ICGC_GBM71	HGGother	0.0332143	0	0	0.0396429	0	0	0	0	0	0	0	0	0	0	0	0	0	0	0	0	0	0	0	0	0	0	0	0.121071	0	0	0
SJHGG003	HGGother	0.0303571	0	0	1.99857	0	0	0	0	0	0	0	0	0	0	1.42679	0	0	0	0	0	0	0	0	0	0	0	0	0	0	0	0
SJHGG017	HGGother	0.0542857	0	0	0.313929	0	0	0	0	0	0	0	0	0	0	0	0	0	0	0	0	0	0	0	0	0	0	0	0	0	0	0
SJHGG024	HGGother	0.145357	0	0	0.691429	0	0	0	0	0	0	0	0	0	0	0	0	0	0	0	0	0	0	0	0	0	0	0	0	0	0	0
SJHGG027	HGGother	0.0792857	0	0	0.085	0	0	0	0	0	0	0	0	0	0	0	0	0	0	0	0	0	0	0	0	0	0	0	0.191071	0	0	0
SJHGG028	HGGother	0.0475	0	0	0.304643	0	0	0	0.355714	0	0	0	0	0	0	0	0	0	0	0	0	0	0	0	0	0	0	0	0.509643	0	0	0
SJHGG033	HGGother	0.0532143	0	0	0.256786	0	0	0	0	0	0	0	0	0	0	0	0	0	0	0	0	0	0	0	0	0	0	0	0	0	0	0
SJHGG041	HGGother	0.231429	0	0	0.465	0	0	0	0.246071	0	0	0	0	0	0	0	0	0	0	0	0	0	0	0	0	0	0	0	0	0	0	0
SJHGG052	HGGother	0.0689286	0	0	0.0967857	0	0	0	0	0	0	0	0	0	0	0	0	0	0	0	0	0	0	0	0	0	0	0	0.309286	0	0	0
SJHGG059	HGGother	0.126429	0	0	0.730714	0	0	0	0.252143	0	0	0	0	0	0	0	0	0	0	0	0	0.146429	0	0	0	0	0	0	0	0	0	0
SJHGG064	HGGother	0.117857	0	0	0.160357	0	0	0	0	0	0	0	0	0	0	0	0	0	0	0	0	0	0	0	0	0	0	0	0.272857	0	0	0
SJHGG075	HGGother	0.00857143	0	0	0.0189286	0	0	0	0	0	0	0	0	0	0	0	0	0	0	0	0	0	0	0	0	0	0	0	0.112857	0	0	0
SJHGG111	HGGother	51.8489	0	0	240.259	0	0	0	0	0	49.5211	33.7518	0	0	86.8746	163.273	0	0	0	0	0	0	0	0	0	0	0	0	0	0	0	0
ICGC_MB106	MB_Group3	0.0378571	0	0	0.0585714	0	0	0	0	0	0	0	0	0	0	0	0	0	0.0375	0	0	0	0	0	0	0	0	0	0	0	0	0
ICGC_MB111	MB_Group3	0.0521429	0	0	0.0892857	0	0	0	0	0	0	0	0	0	0	0	0	0	0	0	0	0	0	0	0	0	0	0	0	0	0	0
ICGC_MB131	MB_Group3	0.0964286	0	0	0.182143	0	0	0	0	0	0	0	0	0	0	0	0	0	0.154286	0	0	0	0	0	0	0	0	0	0	0	0	0
ICGC_MB134	MB_Group3	0.0239286	0	0	0.123571	0	0	0	0.1	0	0	0	0	0	0	0	0	0	0	0	0	0	0	0	0	0	0	0	0	0	0	0
ICGC_MB139	MB_Group3	0.0392857	0	0	0.0860714	0	0	0	0	0	0	0	0	0	0	0	0	0	0.05	0	0	0	0	0	0	0	0	0	0	0	0	0
ICGC_MB141	MB_Group3	0.0307143	0	0	0.104286	0	0	0	0	0	0	0	0	0	0	0	0	0	0.0321429	0	0	0	0	0	0	0	0	0	0	0	0	0
ICGC_MB144	MB_Group3	0.0639286	0	0	0.259643	0	0	0	0	0	0	0	0	0	0	0	0	0	0	0	0	0	0	0	0	0	0	0	0	0	0	0
ICGC_MB146	MB_Group3	0.0392857	0	0	0.274286	0	0	0	0.175357	0	0	0	0	0	0	0	0	0	0	0	0	0	0	0	0	0	0	0	0	0	0	0
ICGC_MB151	MB_Group3	0.0757143	0	0	0.117143	0	0	0	0	0	0	0	0	0	0	0	0	0	0.0471429	0	0	0	0	0	0	0	0	0	0	0	0	0
ICGC_MB152	MB_Group3	0.0767857	0	0.285357	0.131786	0	0	0	0	0	0	0	0	0	0	0	0	0	0.0903571	0	0	0	0	0	0	0	0	0	0	0	0	0
ICGC_MB153	MB_Group3	0.0146429	0	0	0.0253571	0	0	0	0	0	0	0	0	0	0	0	0	0	0.0185714	0	0	0	0	0	0	0	0	0	0	0	0	0
ICGC_MB16	MB_Group3	0.0339286	0	0.0767857	0.0371429	0	0	0	0	0	0	0	0	0	0	0	0	0	0	0	0	0	0	0	0	0	0	0	0	0	0	0
ICGC_MB165	MB_Group3	0.0553571	0	0	0.141786	0	0	0	0	0	0	0	0	0	0	0	0	0	0.0357143	0	0	0	0	0	0	0	0	0	0	0	0	0
ICGC_MB166	MB_Group3	0.0439286	0	0.168929	0.175714	0	0	0	0	0	0	0	0	0	0	0	0	0	0	0	0	0	0	0	0	0	0	0	0	0	0	0
ICGC_MB168	MB_Group3	0.0610714	0	0	0.229643	0	0	0	0	0	0	0	0	0	0	0	0	0	0.0517857	0	0	0	0	0	0	0	0	0	0	0	0	0
ICGC_MB170	MB_Group3	0.153214	0	0	0.566786	0	0	0	0	0	0	0	0	0	0	0	0	0	0	0	0	0	0	0	0	0	0	0	0	0	0	0
ICGC_MB18	MB_Group3	0.114286	0	0	0.218214	0	0	0	0	0	0	0	0	0	0	0	0	0	0.129643	0	0	0	0	0	0	0	0	0	0	0	0	0
ICGC_MB188	MB_Group3	0.0478571	0	0	0.11	0	0	0	0.0746429	0	0	0	0	0	0	0	0	0	0	0	0	0	0	0	0	0	0	0	0	0	0	0
ICGC_MB198	MB_Group3	0.0667857	0	0	0.208929	0	0	0	0	0	0	0	0	0	0	0	0	0	0.0775	0	0	0	0	0	0	0	0	0	0	0	0	0
ICGC_MB205	MB_Group3	0.0457143	0	0	0.137143	0	0	0	0.0607143	0	0	0	0	0	0	0	0	0	0	0	0	0	0	0	0	0	0	0	0	0	0	0
ICGC_MB225	MB_Group3	0.0614286	0	0	0.12	0	0	0	0	0	0	0	0	0	0	0	0	0	0.0785714	0	0	0	0	0	0	0	0	0	0	0	0	0
ICGC_MB226	MB_Group3	0.106071	0	0	0.125714	0	0	0	0	0	0	0	0	0	0	0	0	0	0.109286	0	0	0	0	0	0	0	0	0	0	0	0	0
ICGC_MB235	MB_Group3	0.0210714	0	0	0.0360714	0	0	0	0	0	0	0	0	0	0	0	0	0	0	0	0	0	0	0	0	0	0	0	0	0	0	0
ICGC_MB247	MB_Group3	0.125714	0	0	0.227857	0	0	0	0.149643	0	0	0	0	0	0	0	0	0	0	0	0	0	0	0	0	0	0	0	0	0	0	0
ICGC_MB248	MB_Group3	0.0571429	0	0.1925	0.111786	0	0	0	0	0	0	0	0	0	0	0	0	0	0.0767857	0	0	0	0	0	0	0	0	0	0	0	0	0
ICGC_MB260	MB_Group3	0.0864286	0	0	0.210357	0	0	0	0	0	0	0	0	0	0	0	0	0	0.135714	0	0	0	0	0	0	0	0	0	0	0	0	0
ICGC_MB271	MB_Group3	0.0310714	0	0	0.0442857	0	0	0	0.0296429	0	0	0	0	0	0	0	0	0	0	0	0	0	0	0	0	0	0	0	0	0	0	0
ICGC_MB272	MB_Group3	0.0646429	0	0	0.145357	0	0	0	0	0	0	0	0	0	0	0	0	0	0.0575	0	0	0	0	0	0	0	0	0	0	0	0	0
ICGC_MB277	MB_Group3	0.0371429	0	0	0.0782143	0	0	0	0	0	0	0	0	0	0	0	0	0	0	0	0	0	0	0	0	0	0	0	0	0	0	0
ICGC_MB278	MB_Group3	0.0482143	0	0	0.113929	0	0	0	0.0410714	0	0	0	0	0	0	0	0	0	0	0	0	0	0	0	0	0	0	0	0	0	0	0
ICGC_MB292	MB_Group3	0.025	0	0	0.04	0	0	0	0.0232143	0	0	0	0	0	0	0	0	0	0	0	0	0	0	0	0	0	0	0	0	0	0	0
ICGC_MB297	MB_Group3	0.0689286	0	0	0.149286	0	0	0	0	0	0	0	0	0	0	0	0	0	0	0	0	0	0	0	0	0	0	0	0	0	0	0
ICGC_MB36	MB_Group3	0.0764286	0	0	0.157143	0	0	0	0	0	0	0	0	0	0	0	0	0	0.234286	0	0	0	0	0	0	0	0	0	0	0	0	0
ICGC_MB39	MB_Group3	0.0332143	0	0	0.0475	0	0	0	0	0	0	0	0	0	0	0	0	0	0	0	0	0	0	0	0	0	0	0	0	0	0	0
ICGC_MB45	MB_Group3	0.0421429	0	0	0.315714	0	0	0	0.239286	0	0	0	0	0	0	0	0	0	0	0	0	0	0	0	0	0	0	0	0	0	0	0
ICGC_MB5	MB_Group3	0.0196429	0	0	0.158929	0	0	0	0.0771429	0	0	0	0	0	0	0	0	0	0	0	0	0	0	0	0	0	0	0	0	0	0	0
ICGC_MB50	MB_Group3	0.11	0	0	0.2475	0	0	0	0	0	0	0	0	0	0	0	0	0	0.101786	0	0	0	0	0	0	0	0	0	0	0	0	0
ICGC_MB518	MB_Group3	0.108214	0	0	0.213929	0	0	0	0	0	0	0	0	0	0	0	0	0	0.0660714	0	0	0	0	0	0	0	0	0	0	0	0	0
ICGC_MB800	MB_Group3	0.0885714	0	0	0.207143	0	0	0	0	0	0	0	0	0	0	0	0	0	0.118214	0	0	0	0	0	0	0	0	0	0	0	0	0
ICGC_MB89	MB_Group3	0.0325	0	0	0.125	0	0	0	0	0	0	0	0	0	0	0	0	0	0.0535714	0	0	0	0	0	0	0	0	0	0	0	0	0
ICGC_MB9	MB_Group3	0.0939286	0	0	0.100357	0	0	0	0	0	0	0	0	0	0	0	0	0	0	0	0	0	0	0	0	0	0	0	0	0	0	0
ICGC_MB90	MB_Group3	0.01	0	0	0.0575	0	0	0	0.0375	0	0	0	0	0	0	0	0	0	0	0	0	0	0	0	0	0	0	0	0	0	0	0
ICGC_MB95	MB_Group3	0.0267857	0	0	0.06	0	0	0	0	0	0	0	0	0	0	0	0	0	0	0	0	0	0	0	0	0	0	0	0	0	0	0
ICGC_MB96	MB_Group3	0.0225	0	0	0.075	0	0	0	0	0	0	0	0	0	0	0	0	0	0.0228571	0	0	0	0	0	0	0	0	0	0	0	0	0
ICGC_MB98	MB_Group3	0.0396429	0	0	0.191786	0	0	0	0.0935714	0	0	0	0	0	0	0	0	0	0	0	0	0	0	0	0	0	0	0	0	0	0	0
MBRep_T27	MB_Group3	0.181071	0	0.375714	0.3175	0	0	0	0	0	0	0	0	0	0	0	0	0	0.3975	0	0	0	0	0	0	0	0	0	0	0	0	0
MBRep_T54	MB_Group3	0.0692857	0	0	0.131786	0	0	0	0	0	0	0	0	0	0	0	0	0	0.0982143	0	0	0	0	0	0	0	0	0	0	0	0	0
MBRep_T71	MB_Group3	0.0457143	0	0	0.207857	0	0	0	0	0	0	0	0	0	0	0	0	0	0.145	0	0	0	0	0	0	0	0	0	0	0	0	0
SJMB006	MB_Group3	0.0296429	0	0	0.0728571	0	0	0	0	0	0	0	0	0	0	0	0	0	0	0	0	0	0	0	0	0	0	0	0	0	0	0
SJMB008	MB_Group3	0.0960714	0	1.40929	0.8775	0	0	0	1.02571	0	0	0	0	0	0	0	0	0	0	0	0	0	0	0	0	0	0	0	0	0	0	0
SJMB010	MB_Group3	0.0532143	0	0	0.126429	0	0	0	0	0	0	0	0	0	0	0	0	0	0	0	0	0	0	0	0	0	0	0	0	0	0	0
SJMB017	MB_Group3	0.207857	0	0	0.504643	0	0	0	0	0	0	0	0	0	0	0	0	0	0.264643	0	0	0	0	0	0	0	0	0	0	0	0	0
SJMB025	MB_Group3	0.0589286	0	0.224286	0.175357	0	0	0	0	0	0	0	0	0	0	0	0	0	0	0	0	0	0	0	0	0	0	0	0	0	0	0
SJMB030	MB_Group3	0.133571	0	0	0.258214	0	0	0	0	0	0	0	0	0	0	0	0	0	0.0828571	0	0	0	0	0	0	0	0	0	0	0	0	0
SJMB031	MB_Group3	0.0871429	0	0.279643	0.218929	0	0	0	0	0	0	0	0	0	0	0	0	0	0.1975	0	0	0	0	0	0	0	0	0	0	0	0	0
SJMB039	MB_Group3	0.0360714	0	0	0.3375	0	0	0	0.208571	0	0	0	0	0	0	0	0	0	0	0	0	0	0	0	0	0	0	0	0	0	0	0
ICGC_MB108	MB_Group4	0.0514286	0	0	0.134643	0	0	0	0	0	0	0	0	0	0	0	0	0	0	0	0	0	0	0	0	0	0.0292857	0	0	0	0	0
ICGC_MB110	MB_Group4	0.0689286	0	0	0.737857	0	0	0	0.495714	0	0	0	0	0	0	0	0	0	0	0	0	0	0	0	0	0	0	0	0	0	0	0
ICGC_MB114	MB_Group4	0.0339286	0	0	0.138571	0	0	0	0	0	0	0	0	0	0	0	0	0	0	0	0	0	0	0	0	0	0.025	0	0	0	0	0
ICGC_MB115	MB_Group4	0.0582143	0	0	0.154286	0	0	0	0	0	0	0	0	0	0	0	0	0	0	0	0	0	0	0	0	0	0.0389286	0	0	0	0	0
ICGC_MB118	MB_Group4	0.0485714	0	0	0.177143	0	0	0	0.0821429	0	0	0	0	0	0	0	0	0	0	0	0	0	0	0	0	0	0	0	0	0	0	0
ICGC_MB119	MB_Group4	0.0157143	0	0	0.0596429	0	0	0	0	0	0	0	0	0	0	0	0	0	0	0	0	0	0	0	0	0	0	0	0	0	0	0
ICGC_MB121	MB_Group4	0.035	0	0	0.141071	0	0	0	0	0	0	0	0	0	0	0	0	0	0	0	0	0	0	0	0	0	0	0	0	0	0	0
ICGC_MB129	MB_Group4	0.0785714	0	0	0.383214	0	0	0	0	0	0	0	0	0	0	0	0	0	0	0	0	0	0	0	0	0	0	0	0	0	0	0
ICGC_MB15	MB_Group4	0.0846429	0	0	0.299286	0	0	0	0	0	0	0	0	0	0	0	0	0	0	0	0	0	0	0	0	0	0	0	0	0	0	0
ICGC_MB154	MB_Group4	0.0192857	0	0	0.108929	0	0	0	0.0617857	0	0	0	0	0	0	0	0	0	0	0	0	0	0	0	0	0	0	0	0	0	0	0
ICGC_MB175	MB_Group4	0.0367857	0	0	0.170357	0	0	0	0.124286	0	0	0	0	0	0	0	0	0	0	0	0	0	0	0	0	0	0	0	0	0	0	0
ICGC_MB177	MB_Group4	0.055	0	0	0.281071	0	0	0	0	0	0	0	0	0	0	0	0	0	0	0	0	0	0	0	0	0	0.0642857	0	0	0	0	0
ICGC_MB183	MB_Group4	0.025	0	0	0.140357	0	0	0	0.0864286	0	0	0	0	0	0	0	0	0	0	0	0	0	0	0	0	0	0	0	0	0	0	0
ICGC_MB184	MB_Group4	0.0485714	0	0	0.187143	0	0	0	0	0	0	0	0	0	0	0	0	0	0	0	0	0	0	0	0	0	0	0	0	0	0	0
ICGC_MB185	MB_Group4	0.0167857	0	0	0.0589286	0	0	0	0	0	0	0	0	0	0	0	0	0	0	0	0	0	0	0	0	0	0	0	0	0	0	0
ICGC_MB19	MB_Group4	0.0557143	0	0	0.142143	0	0	0	0.0653571	0	0	0	0	0	0	0	0	0	0	0	0	0	0	0	0	0	0	0	0	0	0	0
ICGC_MB199	MB_Group4	0.0685714	0	0	0.253929	0	0	0	0	0	0	0	0	0	0	0	0	0	0	0	0	0	0	0	0	0	0.0525	0	0	0	0	0
ICGC_MB2	MB_Group4	0.0264286	0	0	0.12	0	0	0	0	0	0	0	0	0	0	0	0	0	0	0	0	0	0	0	0	0	0	0	0	0	0	0
ICGC_MB224	MB_Group4	0.0471429	0	0	0.129643	0	0	0	0	0	0	0	0	0	0	0	0	0	0	0	0	0	0	0	0	0	0.0235714	0	0	0	0	0
ICGC_MB227	MB_Group4	0.0246429	0	0	0.0835714	0	0	0	0	0	0	0	0	0	0	0	0	0	0	0	0	0	0	0	0	0	0.0182143	0	0	0	0	0
ICGC_MB228	MB_Group4	0.0607143	0	0	0.203571	0	0	0	0	0	0	0	0	0	0	0	0	0	0	0	0	0	0	0	0	0	0.0371429	0	0	0	0	0
ICGC_MB229	MB_Group4	0.0417857	0	0	0.128571	0	0	0	0	0	0	0	0	0	0	0	0	0	0	0	0	0	0	0	0	0	0	0	0	0	0	0
ICGC_MB230	MB_Group4	0.0385714	0	0	0.118571	0	0	0	0	0	0	0	0	0	0	0	0	0	0	0	0	0	0	0	0	0	0.025	0	0	0	0	0
ICGC_MB232	MB_Group4	0.0346429	0	0	0.0735714	0	0	0	0	0	0	0	0	0	0	0	0	0	0	0	0	0	0	0	0	0	0.0267857	0	0	0	0	0
ICGC_MB233	MB_Group4	0.0464286	0	0	0.128571	0	0	0	0	0	0	0	0	0	0	0	0	0	0	0	0	0	0	0	0	0	0	0	0	0	0	0
ICGC_MB236	MB_Group4	0.0753571	0	0	0.415	0	0	0	0.189643	0	0	0	0	0	0	0	0	0	0	0	0	0	0	0	0	0	0	0	0	0	0	0
ICGC_MB237	MB_Group4	0.0425	0	0	0.223214	0	0	0	0.0992857	0	0	0	0	0	0	0	0	0	0	0	0	0	0	0	0	0	0	0	0	0	0	0
ICGC_MB24	MB_Group4	0.0189286	0	0	0.0917857	0	0	0	0	0	0	0	0	0	0	0	0	0	0	0	0	0	0	0	0	0	0	0	0	0	0	0
ICGC_MB240	MB_Group4	0.0832143	0	0	0.269643	0	0	0	0	0	0	0	0	0	0	0	0	0	0	0	0	0	0	0	0	0	0.145357	0	0	0	0	0
ICGC_MB241	MB_Group4	0.0371429	0	0	0.11	0	0	0	0	0	0	0	0	0	0	0	0	0	0	0	0	0	0	0	0	0	0	0	0	0	0	0
ICGC_MB249	MB_Group4	0.05	0	0	0.212857	0	0	0	0	0	0	0	0	0	0	0	0	0	0	0	0	0	0	0	0	0	0	0	0	0	0	0
ICGC_MB26	MB_Group4	0.085	0	0	0.185357	0	0	0	0	0	0	0	0	0	0	0	0	0	0	0	0	0	0	0	0	0	0.0425	0	0	0	0	0
ICGC_MB261	MB_Group4	0.0457143	0	0	0.137857	0	0	0	0	0	0	0	0	0	0	0	0	0	0	0	0	0	0	0	0	0	0	0	0	0	0	0
ICGC_MB264	MB_Group4	0.0160714	0	0	0.0657143	0	0	0	0	0	0	0	0	0	0	0	0	0	0	0	0	0	0	0	0	0	0.0132143	0	0	0	0	0
ICGC_MB265	MB_Group4	0.6575	0	0	0.570714	0	0	0	0	0	0	0	0	0	0	0	0	0	0	0	0	0	0	0	0	0	0	0	0	1.07286	0	0
ICGC_MB269	MB_Group4	0.0367857	0	0	0.171071	0	0	0	0	0	0	0	0	0	0	0	0	0	0	0	0	0	0	0	0	0	0	0	0	0	0	0
ICGC_MB270	MB_Group4	0.0325	0	0	0.116071	0	0	0	0.0457143	0	0	0	0	0	0	0	0	0	0	0	0	0	0	0	0	0	0	0	0	0	0	0
ICGC_MB279	MB_Group4	0.035	0	0	0.108929	0	0	0	0	0	0	0	0	0	0	0	0	0	0	0	0	0	0	0	0	0	0	0	0	0	0	0
ICGC_MB280	MB_Group4	0.0853571	0	0	0.350714	0	0	0	0	0	0	0	0	0	0	0	0	0	0	0	0	0	0	0	0	0	0.065	0	0	0	0	0
ICGC_MB281	MB_Group4	0.0557143	0	0	0.345714	0	0	0	0.120357	0	0	0	0	0	0	0	0	0	0	0	0	0	0	0	0	0	0	0	0	0	0	0
ICGC_MB282	MB_Group4	0.0496429	0	0	0.113571	0	0	0	0	0	0	0	0	0	0	0	0	0	0	0	0	0	0	0	0	0	0	0	0	0	0	0
ICGC_MB286	MB_Group4	0.0332143	0	0	0.0921429	0	0	0	0	0	0	0	0	0	0	0	0	0	0	0	0	0	0	0	0	0	0.0185714	0	0	0	0	0
ICGC_MB287	MB_Group4	0.03	0	0	0.0328571	0	0	0	0	0	0	0	0	0	0	0	0	0	0	0	0	0	0	0	0	0	0.0157143	0	0	0	0	0
ICGC_MB289	MB_Group4	0.100714	0	0	0.583214	0	0	0	0.375	0	0	0	0	0	0	0	0	0	0	0	0	0	0	0	0	0	0	0	0	0	0	0
ICGC_MB294	MB_Group4	0.0382143	0	0	0.0932143	0	0	0	0	0	0	0	0	0	0	0	0	0	0	0	0	0	0	0	0	0	0.0282143	0	0	0	0	0
ICGC_MB295	MB_Group4	0.0214286	0	0	0.0353571	0	0	0	0	0	0	0	0	0	0	0	0	0	0	0	0	0	0	0	0	0	0	0	0	0	0	0
ICGC_MB299	MB_Group4	0.00321429	0	0	0.00892857	0	0	0	0	0	0	0	0	0	0	0	0	0	0	0	0	0	0	0	0	0	0	0	0	0	0	0
ICGC_MB303	MB_Group4	0.075	0	0	0.263929	0	0	0	0.133571	0	0	0	0	0	0	0	0	0	0	0	0	0	0	0	0	0	0	0	0	0	0	0
ICGC_MB304	MB_Group4	0.095	0	0	0.198214	0	0	0	0	0	0	0	0	0	0	0	0	0	0	0	0	0	0	0	0	0	0.0710714	0	0	0	0	0
ICGC_MB32	MB_Group4	0.045	0	0	0.175714	0	0	0	0	0	0	0	0	0	0	0	0	0	0	0	0	0	0	0	0	0	0	0	0	0	0	0
ICGC_MB38	MB_Group4	0.0267857	0	0	0.1625	0	0	0	0.0792857	0	0	0	0	0	0	0	0	0	0	0	0	0	0	0	0	0	0	0	0	0	0	0
ICGC_MB40	MB_Group4	0.0075	0	0	0.0332143	0	0	0	0	0	0	0	0	0	0	0	0	0	0	0	0	0	0	0	0	0	0	0	0	0	0	0
ICGC_MB49	MB_Group4	0.0496429	0	0	0.215357	0	0	0	0	0	0	0	0	0	0	0	0	0	0	0	0	0	0	0	0	0	0	0	0	0	0	0
ICGC_MB51	MB_Group4	0.0378571	0	0	0.168214	0	0	0	0	0	0	0	0	0	0	0	0	0	0	0	0	0	0	0	0	0	0	0	0	0	0	0
ICGC_MB57	MB_Group4	0.0792857	0	0	0.243214	0	0	0	0	0	0	0	0	0	0	0	0	0	0	0	0	0	0	0	0	0	0	0	0	0	0	0
ICGC_MB58	MB_Group4	0.115357	0	0	0.561071	0	0	0	0	0	0	0	0	0	0	0	0	0	0	0	0	0	0	0	0	0	0	0	0	0	0	0
ICGC_MB6	MB_Group4	0.0907143	0	0	0.314643	0	0	0	0	0	0	0	0	0	0	0	0	0	0	0	0	0	0	0	0	0	0.0567857	0	0	0	0	0
ICGC_MB612	MB_Group4	0.0253571	0	0	0.0760714	0	0	0	0	0	0	0	0	0	0	0	0	0	0	0	0	0	0	0	0	0	0.0153571	0	0	0	0	0
ICGC_MB64	MB_Group4	0.0542857	0	0	0.228571	0	0	0	0	0	0	0	0	0	0	0	0	0	0	0	0	0	0	0	0	0	0.0478571	0	0	0	0	0
ICGC_MB65	MB_Group4	0.0460714	0	0	0.185714	0	0	0	0	0	0	0	0	0	0	0	0	0	0	0	0	0	0	0	0	0	0	0	0	0	0	0
ICGC_MB7	MB_Group4	0.0425	0	0	0.183214	0	0	0	0.0592857	0	0	0	0	0	0	0	0	0	0	0	0	0	0	0	0	0	0	0	0	0	0	0
ICGC_MB71	MB_Group4	0.0657143	0	0	0.2975	0	0	0	0	0	0	0	0	0	0	0	0	0	0	0	0	0	0	0	0	0	0	0	0	0	0	0
ICGC_MB8	MB_Group4	0.0482143	0	0	0.197857	0	0	0	0	0	0	0	0	0	0	0	0	0	0	0	0	0	0	0	0	0	0.0385714	0	0	0	0	0
ICGC_MB83	MB_Group4	0.0478571	0	0	0.218214	0	0	0	0	0	0	0	0	0	0	0	0	0	0	0	0	0	0	0	0	0	0.035	0	0	0	0	0
ICGC_MB84	MB_Group4	0.0525	0	0	0.281786	0	0	0	0.0903571	0	0	0	0	0	0	0	0	0	0	0	0	0	0	0	0	0	0	0	0	0	0	0
ICGC_MB85	MB_Group4	0.0225	0	0	0.0392857	0	0	0	0	0	0	0	0	0	0	0	0	0	0	0	0	0	0	0	0	0	0.0128571	0	0	0	0	0
ICGC_MB86	MB_Group4	0.0217857	0	0	0.0889286	0	0	0	0.0435714	0	0	0	0	0	0	0	0	0	0	0	0	0	0	0	0	0	0	0	0	0	0	0
ICGC_MB91	MB_Group4	0.0692857	0	0	0.295714	0	0	0	0	0	0	0	0	0	0	0	0	0	0	0	0	0	0	0	0	0	0	0	0	0	0	0
ICGC_MB92	MB_Group4	0.0621429	0	0	0.300714	0	0	0	0.252857	0	0	0	0	0	0	0	0	0	0	0	0	0	0	0	0	0	0	0	0	0	0	0
ICGC_MB94	MB_Group4	0.1225	0	0	0.5125	0	0	0	0	0	0	0	0	0	0	0	0	0	0	0	0	0	0	0	0	0	0.14	0	0	0	0	0
ICGC_MB99	MB_Group4	0.0492857	0	0	0.224643	0	0	0	0	0	0	0	0	0	0	0	0	0	0	0	0	0	0	0	0	0	0.0314286	0	0	0	0	0
MBRep_T36	MB_Group4	0.0496429	0	0	0.1	0	0	0	0.0425	0	0	0	0	0	0	0	0	0	0	0	0	0	0	0	0	0	0	0	0	0	0	0
MBRep_T38	MB_Group4	0.0357143	0	0	0.121786	0	0	0	0	0	0	0	0	0	0	0	0	0	0	0	0	0	0	0	0	0	0	0	0	0	0	0
MBRep_T40	MB_Group4	0.0378571	0	0	0.0992857	0	0	0	0	0	0	0	0	0	0	0	0	0	0	0	0	0	0	0	0	0	0	0	0	0	0	0
MBRep_T41	MB_Group4	0.0325	0	0	0.101071	0	0	0	0	0	0	0	0	0	0	0	0	0	0	0	0	0	0	0	0	0	0	0	0	0	0	0
MBRep_T70	MB_Group4	0.055	0	0	0.169643	0	0	0	0	0	0	0	0	0	0	0	0	0	0	0	0	0	0	0	0	0	0.0332143	0	0	0	0	0
MBRep_T72	MB_Group4	0.0278571	0	0	0.105714	0	0	0	0.0467857	0	0	0	0	0	0	0	0	0	0	0	0	0	0	0	0	0	0	0	0	0	0	0
SJMB009	MB_Group4	0.0392857	0	0	0.153929	0	0	0	0	0	0	0	0	0	0	0	0	0	0	0	0	0	0	0	0	0	0	0	0	0	0	0
SJMB011	MB_Group4	0.0217857	0	0	0.131786	0	0	0	0	0	0	0	0	0	0	0	0	0	0	0	0	0	0	0	0	0	0	0	0	0	0	0
SJMB014	MB_Group4	0.0264286	0	0	0.155	0	0	0	0	0	0	0	0	0	0	0	0	0	0	0	0	0	0	0	0	0	0	0	0	0	0	0
SJMB016	MB_Group4	0.0403571	0	0	0.475	0	0	0	0.4325	0	0	0	0	0	0	0	0	0	0	0	0	0	0	0	0	0	0	0	0	0	0	0
SJMB018	MB_Group4	0.0314286	0	0	0.148571	0	0	0	0	0	0	0	0	0	0	0	0	0	0	0	0	0	0	0	0	0	0	0	0	0	0	0
SJMB020	MB_Group4	0.0628571	0	0	0.2275	0	0	0	0.0810714	0	0	0	0	0	0	0	0	0	0	0	0	0	0	0	0	0	0	0	0	0	0	0
SJMB023	MB_Group4	0.0485714	0	0	0.148929	0	0	0	0	0	0	0	0	0	0	0	0	0	0	0	0	0	0	0	0	0	0	0	0	0	0	0
SJMB024	MB_Group4	0.0610714	0	0	0.179286	0	0	0	0	0	0	0	0	0	0	0	0	0	0	0	0	0	0	0	0	0	0.0467857	0	0	0	0	0
SJMB026	MB_Group4	0.0357143	0	0	0.0610714	0	0	0	0	0	0	0	0	0	0	0	0	0	0	0	0	0	0	0	0	0	0.0214286	0	0	0	0	0
SJMB027	MB_Group4	0.0260714	0	0	0.0967857	0	0	0	0	0	0	0	0	0	0	0	0	0	0	0	0	0	0	0	0	0	0	0	0	0	0	0
SJMB029	MB_Group4	0.025	0	0	0.166786	0	0	0	0	0	0	0	0	0	0	0	0	0	0	0	0	0	0	0	0	0	0.0260714	0	0	0	0	0
SJMB032	MB_Group4	0.045	0	0	0.28	0	0	0	0.0971429	0	0	0	0	0	0	0	0	0	0	0	0	0	0	0	0	0	0	0	0	0	0	0
SJMB034	MB_Group4	0.04	0	0	0.217857	0	0	0	0	0	0	0	0	0	0	0	0	0	0	0	0	0	0	0	0	0	0	0	0	0	0	0
SJMB035	MB_Group4	0.0325	0	0	0.0996429	0	0	0	0	0	0	0	0	0	0	0	0	0	0	0	0	0	0	0	0	0	0	0	0	0	0	0
SJMB036	MB_Group4	0.0275	0	0	0.0810714	0	0	0	0	0	0	0	0	0	0	0	0	0	0	0	0	0	0	0	0	0	0.0171429	0	0	0	0	0
SJMB037	MB_Group4	0.035	0	0	0.0853571	0	0	0	0	0	0	0	0	0	0	0	0	0	0	0	0	0	0	0	0	0	0.0246429	0	0	0	0	0
SJMB038	MB_Group4	0.055	0	0	0.172857	0	0	0	0	0	0	0	0	0	0	0	0	0	0	0	0	0	0	0	0	0	0.0592857	0	0	0	0	0
ICGC_LFS_MB1	MB_SHH	0.1575	0	0	0.384643	0	0	0	0.243571	0	0	0	0	0	0	0	0	0	0	0	0	0	0	0	0	0	0	0	0	0	0	0
ICGC_LFS_MB2	MB_SHH	0.189643	0	0	0.363214	0	0	0	0.151786	0	0	0	0	0	0	0	0	0	0	0	0	0	0	0	0	0	0	0	0	0	0	0
ICGC_MB1	MB_SHH	0.0667857	0	0	0.109643	0	0	0	0	0	0	0	0	0	0	0	0	0	0	0	0	0	0	0	0	0	0	0	0	0	0	0
ICGC_MB102	MB_SHH	0.248214	0	0	0.383929	0	0	0	0	0	0	0	0	0	0	0	0	0	0	0	0	0	0	0	0	0	0	0	0	0	0	0
ICGC_MB12	MB_SHH	0.035	0	0	0.0453571	0	0	0	0	0	0	0	0	0	0	0	0	0	0	0	0	0	0	0	0	0	0	0	0	0	0	0
ICGC_MB125	MB_SHH	0.205357	0	0	0.912143	0	0	0	0	0	0	0	0	0	0	0	0	0	0	0	0	0	0	0	0	0	0	0	0	0	0	0
ICGC_MB132	MB_SHH	0.0435714	0	0	0.0635714	0	0	0	0	0	0	0	0	0	0	0	0	0	0	0	0	0	0	0	0	0	0	0	0	0	0	0
ICGC_MB137	MB_SHH	0.127143	0	0	0.526786	0	0	0	0.265	0	0	0	0	0	0	0	0	0	0	0	0	0	0	0	0	0	0	0	0	0	0	0
ICGC_MB142	MB_SHH	0.00678571	0	0	0.0853571	0	0	0	0	0	0	0	0	0	0	0	0	0	0	0	0	0	0	0	0	0	0	0	0	0	0	0
ICGC_MB143	MB_SHH	0.291786	0	0	0.444286	0	0	0	0	0	0	0	0	0	0	0	0	0	0	0	0	0	0	0	0	0	0	0	0	0	0	0
ICGC_MB145	MB_SHH	0.2425	0	0	0.478571	0	0	0	0	0	0	0	0	0	0	0	0	0	0	0	0	0	0	0	0	0	0	0	0	0	0	0
ICGC_MB171	MB_SHH	0.112857	0	0	0.177857	0	0	0	0	0	0	0	0	0	0	0	0	0	0	0	0	0	0	0	0	0	0	0	0	0	0	0
ICGC_MB179	MB_SHH	0.200714	0	0	0.515714	0	0	0	0	0	0	0	0	0	0	0	0	0	0	0	0	0	0	0	0	0	0	0	0	0	0	0
ICGC_MB181	MB_SHH	0.160357	0	0	0.245714	0	0	0	0	0	0	0	0	0	0	0	0	0	0	0	0	0	0	0	0	0	0	0	0	0	0	0
ICGC_MB193	MB_SHH	0.00535714	0	0	0.0117857	0	0	0	0	0	0	0	0	0	0	0	0	0	0	0	0	0	0	0	0	0	0	0	0	0	0	0
ICGC_MB204	MB_SHH	0.225357	0	0	0.294643	0	0	0	0	0	0	0	0	0	0	0	0	0	0	0	0	0	0	0	0	0	0	0	0	0	0	0
ICGC_MB206	MB_SHH	0.0707143	0	0	0.142857	0	0	0	0	0	0	0	0	0	0	0	0	0	0	0	0	0	0	0	0	0	0	0	0	0	0	0
ICGC_MB21	MB_SHH	0.0603571	0	0	0.0678571	0	0	0	0	0	0	0	0	0	0	0	0	0	0	0	0	0	0	0	0	0	0	0	0	0	0	0
ICGC_MB243	MB_SHH	0.134643	0	0	0.329286	0	0	0	0.145	0	0	0	0	0	0	0	0	0	0	0	0	0	0	0	0	0	0	0	0	0	0	0
ICGC_MB244	MB_SHH	0.0225	0	0	0.0257143	0	0	0	0	0	0	0	0	0	0	0	0	0	0	0	0	0	0	0	0	0	0	0	0	0	0	0
ICGC_MB246	MB_SHH	0.160714	0	0	0.304643	0	0	0	0	0	0	0	0	0	0	0	0	0	0	0	0	0	0	0	0	0	0	0	0	0	0	0
ICGC_MB250	MB_SHH	0.0864286	0	0	0.23	0	0	0	0	0	0	0	0	0	0	0	0	0	0	0	0	0	0	0	0	0	0	0	0	0	0	0
ICGC_MB28	MB_SHH	0.00357143	0	0	0.0117857	0	0	0	0	0	0	0	0	0	0	0	0	0	0	0	0	0	0	0	0	0	0	0	0	0	0	0
ICGC_MB3	MB_SHH	0.130714	0	0	0.248571	0	0	0	0	0	0	0	0	0	0	0	0	0	0	0	0	0	0	0	0	0	0	0	0	0	0	0
ICGC_MB302	MB_SHH	0.0410714	0	0	0.136071	0	0	0	0	0	0	0	0	0	0	0	0	0	0	0	0	0	0	0	0	0	0	0	0	0	0	0
ICGC_MB34	MB_SHH	0.2375	0	0	0.609643	0	0	0	0.43	0	0	0	0	0	0	0	0	0	0	0	0	0	0	0	0	0	0	0	0	0	0	0
ICGC_MB35	MB_SHH	0.0525	0	0	0.0614286	0	0	0	0	0	0	0	0	0	0	0	0	0	0	0	0	0	0	0	0	0	0	0	0	0	0	0
ICGC_MB37	MB_SHH	0.0121429	0	0	0.0178571	0	0	0	0	0	0	0	0	0	0	0	0	0	0	0	0	0	0	0	0	0	0	0	0	0	0	0
ICGC_MB53	MB_SHH	0.279643	0	0	0.388929	0	0	0	0	0	0	0	0	0	0	0	0	0	0	0	0	0	0	0	0	0	0	0	0	0	0	0
ICGC_MB60	MB_SHH	0.196429	0	0	0.28	0	0	0	0	0	0	0	0	0	0	0	0	0	0	0	0	0	0	0	0	0	0	0	0	0	0	0
ICGC_MB66	MB_SHH	0.220714	0	0	0.479286	0	0	0	0	0	0	0	0	0	0	0	0	0	0	0	0	0	0	0	0	0	0	0	0	0	0	0
ICGC_MB67	MB_SHH	0.122143	0	0	0.223571	0	0	0	0	0	0	0	0	0	0	0	0	0	0	0	0	0	0	0	0	0	0	0	0	0	0	0
ICGC_MB68	MB_SHH	0.22	0	0	0.505357	0	0	0	0	0	0	0	0	0	0	0	0	0	0	0	0	0	0	0	0	0	0	0	0	0	0	0
ICGC_MB74	MB_SHH	0.245714	0	0	0.588929	0	0	0	0	0	0	0	0	0	0	0	0	0	0	0	0	0	0	0	0	0	0	0	0	0	0	0
ICGC_MB88	MB_SHH	0.035	0	0	0.0721429	0	0	0	0	0	0	0	0	0	0	0	0	0	0	0	0	0	0	0	0	0	0	0	0	0	0	0
SJMB003	MB_SHH	0.0446429	0	0	0.144286	0	0	0	0.0592857	0	0	0	0	0	0	0	0	0	0	0	0	0	0	0	0	0	0	0	0	0	0	0
SJMB004	MB_SHH	0.113929	0	0	0.168214	0	0	0	0.0935714	0	0	0	0	0	0	0	0	0	0	0	0	0	0	0	0	0	0	0	0	0	0	0
SJMB012	MB_SHH	0.085	0	0	0.586429	0	0	0	0.635	0	0	0	0	0	0	0	0	0	0	0	0	0	0	0	0	0	0	0	0	0	0	0
SJMB013	MB_SHH	0.0357143	0	0	0.0425	0	0	0	0	0	0	0	0	0	0	0	0	0	0	0	0	0	0	0	0	0	0	0	0	0	0	0
SJMB033	MB_SHH	0.187143	0	0	0.301786	0	0	0	0	0	0	0	0	0	0	0	0	0	0	0	0	0	0	0	0	0	0	0	0	0	0	0
ICGC_MB112	MB_WNT	0.132857	0	0	0.228571	0	0	0	0	0	0	0	0	0	0	0	0	0	0.0832143	0	0	0	0	0	0	0	0	0	0	0	0	0
ICGC_MB113	MB_WNT	0.1575	0	0	0.238214	0	0	0	0	0	0	0	0	0	0	0	0	0	0	0	0	0	0	0	0	0	0	0	0	0	0	0
ICGC_MB117	MB_WNT	0.117857	0	0	0.16	0	0	0	0.0907143	0	0	0	0	0	0	0	0	0	0	0	0	0	0	0	0	0	0	0	0	0	0	0
ICGC_MB122	MB_WNT	0.131071	0	0	0.203929	0	0	0	0	0	0	0	0.0778571	0	0	0	0	0	0	0	0	0	0	0	0	0	0	0	0	0	0	0
ICGC_MB124	MB_WNT	0.164643	0	0	0.320714	0	0	0	0	0	0	0	0	0	0	0	0	0	0.135357	0	0	0	0	0	0	0	0	0	0	0	0	0
ICGC_MB130	MB_WNT	0.0828571	0	0	0.149286	0	0	0	0.08	0	0	0	0.0592857	0	0	0	0	0	0	0	0	0	0	0	0	0	0	0	0	0	0	0
ICGC_MB14	MB_WNT	0.130357	0	0	0.1725	0	0	0	0.106071	0	0	0	0	0	0	0	0	0	0	0	0	0	0	0	0	0	0	0	0	0	0	0
ICGC_MB176	MB_WNT	0.0578571	0	0	0.0982143	0	0	0	0	0	0	0	0	0	0	0	0	0	0.0353571	0	0	0	0	0	0	0	0	0	0	0	0	0
ICGC_MB20	MB_WNT	0.0935714	0	0	0.1825	0	0	0	0	0	0	0	0.0542857	0	0	0	0	0	0	0	0	0	0	0	0	0	0	0	0	0	0	0
ICGC_MB23	MB_WNT	0.108571	0	0	0.313214	0	0	0	0.361786	0	0	0	0	0	0	0	0	0	0	0	0	0	0	0	0	0	0	0	0	0	0	0
ICGC_MB242	MB_WNT	0.105714	0	0	0.112143	0	0	0	0	0	0	0	0	0	0	0	0	0	0.0439286	0	0	0	0	0	0	0	0	0	0	0	0	0
ICGC_MB31	MB_WNT	0.169643	0	0	0.305	0	0	0	0.162857	0	0	0	0	0	0	0	0	0	0	0	0	0	0	0	0	0	0	0	0	0	0	0
ICGC_MB46	MB_WNT	0.0485714	0	0	0.124643	0	0	0	0.0882143	0	0	0	0	0	0	0	0	0	0	0	0	0	0	0	0	0	0	0	0	0	0	0
SJMB001	MB_WNT	0.0589286	0	0	0.0910714	0	0	0	0	0	0	0	0	0	0	0	0	0	0	0	0	0	0	0	0	0	0	0	0	0	0	0
SJMB002	MB_WNT	0.0839286	0	0	0.1	0	0	0	0.0571429	0	0	0	0	0	0	0	0	0	0	0	0	0	0	0	0	0	0	0	0	0	0	0
SJMB028	MB_WNT	0.1275	0	0	0.165	0	0	0	0	0	0	0	0	0	0	0	0	0	0	0	0	0	0	0	0	0	0	0	0	0	0	0
SJMB040	MB_WNT	0.108929	0	0	0.115714	0	0	0	0	0	0	0	0.0510714	0	0	0	0	0	0	0	0	0	0	0	0	0	0	0	0	0	0	0
SJMB041	MB_WNT	0.0792857	0	0	0.190357	0	0	0	0.0964286	0	0	0	0.123929	0	0	0	0	0	0	0	0	0	0	0	0	0	0	0	0	0	0	0
SJNBL002	NB	0	0	0	0	0	0	0	0	0	0	0	0	0	0	0	0	0	0.188571	0	0	0	0	0	0	0	0	0	0.374286	0	0	0
SJNBL003	NB	0.0546429	0	0	0	0	0	0	0	0	0	0	0	0	0	0	0	0	0.179643	0	0	0	0	0	0	0	0	0	0.518929	0	0	0
SJNBL007	NB	0	0	0	0	0	0	0	0	0	0	0	0	0	0	0	0	0	0.0610714	0	0	0	0	0	0	0	0	0	0.0675	0	0	0
SJNBL009	NB	0	0	0	0	0	0	0	0	0	0	0	0	0	0	0	0	0	0.473571	0	0	0	0	0	0	0	0	0	0.542143	0	0	0
SJNBL012	NB	0.0196429	0	0	0	0	0	0	0	0	0	0	0	0	0	0	0	0	0.105357	0	0	0	0	0	0	0	0	0	0.0814286	0	0	0
SJNBL016	NB	0.0310714	0	0	0	0	0	0	0	0	0	0	0	0	0	0	0	0	0.265714	0	0	0	0	0	0	0	0	0	0.145	0	0	0
SJNBL018	NB	0	0	0	0	0	0	0	0	0	0	0	0	0	0	0	0	0	0.168214	0	0	0	0	0	0	0	0	0	0.525357	0	0	0
SJNBL019	NB	0.00428571	0	0	0.06	0	0	0	0	0	0	0	0	0	0	0	0	0	0.195714	0	0	0	0	0	0	0	0	0	0	0	0	0
SJNBL020	NB	0.0189286	0	0	0	0	0	0	0	0	0	0	0	0	0	0	0	0	0.0828571	0	0	0	0	0	0	0	0	0	0.127857	0	0	0
SJNBL022	NB	0	0	0	0	0	0	0	0	0	0	0	0	0	0	0	0	0	0.000714286	0	0	0	0	0	0	0	0	0	0	0	0	0
SJNBL024	NB	0	0	0	0	0	0	0	0	0	0	0	0	0	0	0	0	0	0.2025	0	0	0	0	0	0	0	0	0	0.2475	0	0	0
SJNBL025	NB	0.0528571	0	0	0.0242857	0	0	0	0	0	0	0	0	0	0	0	0	0	0	0	0	0	0	0	0	0	0	0	0.880714	0	0	0
SJNBL026	NB	0.00571429	0	0	0	0	0	0	0	0	0	0	0	0	0	0	0	0	0.0207143	0	0	0	0	0	0	0	0	0	0.0353571	0	0	0
SJNBL031	NB	0.0842857	0	0	0.201786	0	0	0	0	0	0	0	0	0	0	0	0	0	0	0	0	0	0	0	0	0	0	0	0.370357	0	0	0
SJNBL034	NB	0	0	0	0	0	0	0	0	0	0	0	0	0	0	0	0	0	0.3425	0	0	0	0	0	0	0	0	0	0.696071	0	0	0
SJNBL036	NB	0	0	0	0	0	0	0	0	0	0	0	0	0	0	0	0	0	0.0246429	0	0	0	0	0	0	0	0	0	0.0621429	0	0	0
SJNBL038	NB	0	0	0	0	0	0	0	0	0	0	0	0	0	0	0	0	0	0.106429	0	0	0	0	0	0	0	0	0	0.422857	0	0	0
SJNBL041	NB	0.0492857	0	0	0	0	0	0	0	0	0	0	0	0	0	0	0	0	0.0925	0	0	0	0	0	0	0	0	0	0.393929	0	0	0
SJNBL042	NB	0	0	0	0	0	0	0	0	0	0	0	0	0	0	0	0	0	0.196429	0	0	0	0	0	0	0	0	0	0.328929	0	0	0
SJNBL045	NB	0	0	0	0	0	0	0	0	0	0	0	0	0	0	0	0	0	0.286786	0	0	0	0	0	0	0	0	0	0.245714	0	0	0
SJOS002	OS	0.11	0.102857	0	0.111071	0	0	0	0	0	0	0	0	0.0521429	0	0	0	0	0.195	0	0	0	0	0	0	0	0	0	0.716429	0	0	0
SJOS003	OS	0.0403571	0.0703571	0.384643	0.170357	0	0	0	0	0	0	0	0	0.0560714	0	0	0	0	0.101429	0	0	0	0	0	0	0	0	0	0	0	0	0
SJOS004	OS	0.103214	0	0	0	0	0	0	0	0	0	0	0	0.108214	0	0	0	0	0	0	0	0	0	0	0	0	0	0	1.45536	0	0	0
SJOS007	OS	0.0682143	0.0471429	0.445357	0.206429	0	0	0	0	0	0	0	0	0.0492857	0	0	0	0	0	0	0	0	0	0	0	0	0	0	0	0	0	0
SJOS010	OS	0.0675	0	0.700714	0.141429	0	0	0	0	0	0	0	0	0	0	0	0	0	0	0	0	0	0	0	0	0	0	0	0.965	0	0	0
SJOS011	OS	0.0928571	0	0	0.216071	0	0	0	0	0	0	0	0	0	0	0	0.0442857	0.101786	0	0	0	0	0	0	0	0	0	0	1.63607	0	0	0
SJOS012	OS	0.0896429	0.0542857	0	0.162143	0	0	0	0	0	0	0	0	0.0517857	0	0	0	0	0	0	0	0	0	0	0	0	0	0	0.389643	0	0	0
SJOS013	OS	0.111786	0.126429	1.3725	0.495357	0	0	0	0	0	0	0	0	0.142143	0	0	0	0	0	0	0	0	0	0	0	0	0	0	0	0	0	0
SJOS014	OS	0.0364286	0.0225	0	0.101429	0	0	0	0	0	0	0	0	0.0489286	0	0	0	0	0.0992857	0	0	0	0	0	0	0	0	0	0.24	0	0	0
SJOS015	OS	0.0660714	0	0.335357	0.101429	0	0	0	0	0	0	0	0	0	0	0	0	0	0	0	0	0	0	0	0	0	0	0	0.373571	0	0	0
SJOS016	OS	0.0875	0	0	0.281429	0	0	0	0	0	0	0	0	0	0	0	0	0	0	0	0	0	0	0	0	0	0	0	1.94286	0	0	0
SJOS017	OS	0.0585714	0.03	0	0.0371429	0	0	0	0	0	0	0	0	0.0503571	0	0	0	0	0	0	0	0	0	0	0	0	0	0	0.307857	0	0	0
SJOS018	OS	0.0775	0	0	0.0371429	0	0	0	0	0	0	0	0	0	0	0	0	0	0	0	0	0	0	0	0	0	0	0	1.09286	0	0	0
SJOS019	OS	0.0542857	0.0596429	0	0.0853571	0	0	0	0	0	0	0	0	0.0478571	0	0	0	0	0	0	0	0	0	0	0	0	0	0	0.451429	0	0	0
ICGC_PA10	PA	0.00928571	0	0	0.0160714	0	0	0	0	0	0	0	0	0	0	0	0	0	0	0	0	0	0	0	0	0	0	0	0	0	0	0
ICGC_PA100	PA	0.00785714	0	0	0.0146429	0	0	0	0	0	0	0	0	0	0	0	0	0	0	0	0	0	0	0	0	0	0	0	0	0	0	0
ICGC_PA102	PA	0.00571429	0	0	0.0132143	0	0	0	0	0	0	0	0	0	0	0	0	0	0	0	0	0	0	0	0	0	0	0	0	0	0	0
ICGC_PA103	PA	0.00607143	0	0	0.00357143	0	0	0	0	0	0	0	0	0	0	0	0	0	0	0	0	0	0	0	0	0	0	0	0	0	0	0
ICGC_PA107	PA	0.00571429	0	0	0.015	0	0	0	0	0	0	0	0	0	0	0	0	0	0	0	0	0	0	0	0	0	0	0	0	0	0	0
ICGC_PA108	PA	0.00928571	0	0	0.0135714	0	0	0	0	0	0	0	0	0	0	0	0	0	0	0	0	0	0	0	0	0	0	0	0	0	0	0
ICGC_PA109	PA	0.00821429	0	0	0.0339286	0	0	0	0	0	0	0	0	0	0	0	0	0	0	0	0	0	0	0	0	0	0	0	0	0	0	0
ICGC_PA11	PA	0.0378571	0	0	0.0739286	0	0	0	0	0	0	0	0	0	0	0	0	0	0	0	0	0	0	0	0	0	0	0	0	0	0	0
ICGC_PA112	PA	0.0203571	0	0	0.0307143	0	0	0	0	0	0	0	0	0	0	0	0	0	0	0	0	0	0	0	0	0	0	0	0	0	0	0
ICGC_PA113	PA	0.00321429	0	0	0.00392857	0	0	0	0	0	0	0	0	0	0	0	0	0	0	0.00214286	0	0	0	0	0	0	0	0	0	0	0	0
ICGC_PA12	PA	0.0239286	0	0	0.0625	0	0	0	0	0	0	0	0	0	0	0	0	0	0	0	0	0	0	0	0	0	0	0	0	0	0	0
ICGC_PA126	PA	0.0117857	0	0	0.0214286	0	0	0	0	0	0	0	0	0	0	0	0	0	0	0	0	0	0	0	0	0	0	0	0	0	0	0
ICGC_PA129	PA	0.0335714	0	0	0.0742857	0	0	0	0	0	0	0	0	0	0	0	0	0	0	0	0	0	0	0	0	0	0	0	0	0	0	0
ICGC_PA131	PA	0.0235714	0	0	0.0760714	0	0	0	0	0	0	0	0	0	0	0	0	0	0	0	0	0	0	0	0	0	0	0	0	0	0	0
ICGC_PA132_convey	PA	0.0171429	0	0	0.0510714	0	0	0	0	0	0	0	0	0	0	0	0	0	0	0	0	0	0	0	0	0	0	0	0	0	0	0
ICGC_PA134	PA	0.00285714	0	0	0.0135714	0	0	0	0	0	0	0	0	0	0	0	0	0	0	0	0	0	0	0	0	0	0	0	0	0	0	0
ICGC_PA135	PA	0.00357143	0	0	0.00964286	0	0	0	0	0	0	0	0	0	0	0	0	0	0	0	0	0	0	0	0	0	0	0	0	0	0	0
ICGC_PA136	PA	0.0185714	0	0	0.0707143	0	0	0	0	0	0	0	0	0	0	0	0	0	0	0	0	0	0	0	0	0	0	0	0	0	0	0
ICGC_PA138	PA	0.0132143	0	0	0.0167857	0	0	0	0	0	0	0	0	0	0	0	0	0	0	0	0	0	0	0	0	0	0	0	0	0	0	0
ICGC_PA14	PA	0.00464286	0	0	0.015	0	0	0	0	0	0	0	0	0	0	0	0	0	0	0	0	0	0	0	0	0	0	0	0	0	0	0
ICGC_PA140	PA	0.0189286	0	0	0.0578571	0	0	0	0	0	0	0	0	0	0	0	0	0	0	0	0	0	0	0	0	0	0	0	0	0	0	0
ICGC_PA143	PA	0.0257143	0	0	0.0525	0	0	0	0	0	0	0	0	0	0	0	0	0	0	0	0	0	0	0	0	0	0	0	0	0	0	0
ICGC_PA144	PA	0.0167857	0	0	0.0225	0	0	0	0	0	0	0	0	0	0	0	0	0	0	0	0	0	0	0	0	0	0	0	0	0	0	0
ICGC_PA145	PA	0.0110714	0	0	0.0157143	0	0	0	0	0	0	0	0	0	0	0	0	0	0	0	0	0	0	0	0	0	0	0	0	0	0	0
ICGC_PA147	PA	0.0135714	0	0	0.0492857	0	0	0	0	0	0	0	0	0	0	0	0	0	0	0	0	0	0	0	0	0	0	0	0	0	0	0
ICGC_PA148	PA	0.00571429	0	0	0.0160714	0	0	0	0	0	0	0	0	0	0	0	0	0	0	0	0	0	0	0	0	0	0	0	0	0	0	0
ICGC_PA150	PA	0.0125	0	0	0.00964286	0	0	0	0	0	0	0	0	0	0	0	0	0	0	0	0	0	0	0	0	0	0	0	0	0	0	0
ICGC_PA157	PA	0.00821429	0	0	0.0125	0	0	0	0	0	0	0	0	0	0	0	0	0	0	0	0	0	0	0	0	0	0	0	0	0	0	0
ICGC_PA158	PA	0.005	0	0	0.00857143	0	0	0	0	0	0	0	0	0	0	0	0	0	0	0	0	0	0	0	0	0	0	0	0	0	0	0
ICGC_PA159	PA	0.0135714	0	0	0.0360714	0	0	0	0	0	0	0	0	0	0	0	0	0	0	0	0	0	0	0	0	0	0	0	0	0	0	0
ICGC_PA161	PA	0.0132143	0	0	0.0264286	0	0	0	0	0	0	0	0	0	0	0	0	0	0	0	0	0	0	0	0	0	0	0	0	0	0	0
ICGC_PA162	PA	0.00392857	0	0	0.0117857	0	0	0	0	0	0	0	0	0	0	0	0	0	0	0	0	0	0	0	0	0	0	0	0	0	0	0
ICGC_PA165	PA	0.0203571	0	0	0.0321429	0	0	0	0	0	0	0	0	0	0	0	0	0	0	0	0	0	0	0	0	0	0	0	0	0	0	0
ICGC_PA166	PA	0.0164286	0	0	0.0382143	0	0	0	0	0	0	0	0	0	0	0	0	0	0	0	0	0	0	0	0	0	0	0	0	0	0	0
ICGC_PA17	PA	0.0142857	0	0	0.0117857	0	0	0	0	0	0	0	0	0	0	0	0	0	0	0	0	0	0	0	0	0	0	0	0	0	0	0
ICGC_PA21	PA	0.015	0	0	0.0496429	0	0	0	0	0	0	0	0	0	0	0	0	0	0	0	0	0	0	0	0	0	0	0	0	0	0	0
ICGC_PA22	PA	0.0153571	0	0	0.0392857	0	0	0	0	0	0	0	0	0	0	0	0	0	0	0.0403571	0	0	0	0	0	0	0	0	0	0	0	0
ICGC_PA24	PA	0.00607143	0	0	0.0217857	0	0	0	0	0	0	0	0	0	0	0	0	0	0	0	0	0	0	0	0	0	0	0	0	0	0	0
ICGC_PA25	PA	0.00821429	0	0	0.0132143	0	0	0	0	0	0	0	0	0	0	0	0	0	0	0	0	0	0	0	0	0	0	0	0	0	0	0
ICGC_PA27	PA	0.0107143	0	0	0.0192857	0	0	0	0	0	0	0	0	0	0	0	0	0	0	0	0	0	0	0	0	0	0	0	0	0	0	0
ICGC_PA28	PA	0.01	0	0	0.0117857	0	0	0	0	0	0	0	0	0	0	0	0	0	0	0	0	0	0	0	0	0	0	0	0	0	0	0
ICGC_PA29	PA	0.0175	0	0	0.0289286	0	0	0	0	0	0	0	0	0	0	0	0	0	0	0	0	0	0	0	0	0	0	0	0	0	0	0
ICGC_PA3	PA	0.0117857	0	0	0.0221429	0	0	0	0	0	0	0	0	0	0	0	0	0	0	0	0	0	0	0	0	0	0	0	0	0	0	0
ICGC_PA30	PA	0.03	0	0	0.120357	0	0	0	0	0	0	0	0	0	0	0	0	0	0	0	0	0	0	0	0	0	0	0	0	0	0	0
ICGC_PA33	PA	0.00321429	0	0	0.0132143	0	0	0	0	0	0	0	0	0	0	0	0	0	0	0	0	0	0	0	0	0	0	0	0	0	0	0
ICGC_PA34	PA	0.005	0	0	0.0107143	0	0	0	0	0	0	0	0	0	0	0	0	0	0	0	0	0	0	0	0	0	0	0	0	0	0	0
ICGC_PA36	PA	0.0207143	0	0	0.0817857	0	0	0	0	0	0	0	0	0	0	0	0	0	0	0	0	0	0	0	0	0	0	0	0	0	0	0
ICGC_PA37	PA	0.0171429	0	0	0.0371429	0	0	0	0	0	0	0	0	0	0	0	0	0	0	0	0	0	0	0	0	0	0	0	0	0	0	0
ICGC_PA39	PA	0.0175	0	0	0.0282143	0	0	0	0	0	0	0	0	0	0	0	0	0	0	0	0	0	0	0	0	0	0	0	0	0	0	0
ICGC_PA4	PA	0.01	0	0	0.0153571	0	0	0	0	0	0	0	0	0	0	0	0	0	0	0	0	0	0	0	0	0	0	0	0	0	0	0
ICGC_PA41	PA	0.0142857	0	0	0.0275	0	0	0	0	0	0	0	0	0	0	0	0	0	0	0	0	0	0	0	0	0	0	0	0	0	0	0
ICGC_PA42	PA	0.00321429	0	0	0.0075	0	0	0	0	0	0	0	0	0	0	0	0	0	0	0	0	0	0	0	0	0	0	0	0	0	0	0
ICGC_PA43	PA	0.0146429	0	0	0.0421429	0	0	0	0.0207143	0	0	0	0	0	0	0	0	0	0	0	0	0	0	0	0	0	0	0	0	0	0	0
ICGC_PA46	PA	0.0185714	0	0	0.035	0	0	0	0	0	0	0	0	0	0	0	0	0	0	0	0	0	0	0	0	0	0	0	0	0	0	0
ICGC_PA48	PA	0.0132143	0	0	0.02	0	0	0	0	0	0	0	0	0	0	0	0	0	0	0	0	0	0	0	0	0	0	0	0	0	0	0
ICGC_PA5	PA	0.01	0	0	0.0139286	0	0	0	0	0	0	0	0	0	0	0	0	0	0	0	0	0	0	0	0	0	0	0	0	0	0	0
ICGC_PA50	PA	0.0128571	0	0	0.0160714	0	0	0	0	0	0	0	0	0	0	0	0	0	0	0	0	0	0	0	0	0	0	0	0	0	0	0
ICGC_PA53	PA	0.0121429	0	0	0.0257143	0	0	0	0	0	0	0	0	0	0	0	0	0	0	0	0	0	0	0	0	0	0	0	0	0	0	0
ICGC_PA54_convey	PA	0.0153571	0	0	0.0317857	0	0	0	0	0	0	0	0	0	0	0	0	0	0	0	0	0	0	0	0	0	0	0	0	0	0	0
ICGC_PA55	PA	0.00892857	0	0	0.0275	0	0	0	0	0	0	0	0	0	0	0	0	0	0	0	0	0	0	0	0	0	0	0	0	0	0	0
ICGC_PA56	PA	0.00892857	0	0	0.0178571	0	0	0	0	0	0	0	0	0	0	0	0	0	0	0	0	0	0	0	0	0	0	0	0	0	0	0
ICGC_PA58	PA	0.0167857	0	0	0.0564286	0	0	0	0	0	0	0	0	0	0	0	0	0	0	0	0	0	0	0	0	0	0	0	0	0	0	0
ICGC_PA59	PA	0.00321429	0	0	0.0175	0	0	0	0	0	0	0	0	0	0	0	0	0	0	0	0	0	0	0	0	0	0	0	0	0	0	0
ICGC_PA62	PA	0.0075	0	0	0.0185714	0	0	0	0	0	0	0	0	0	0	0	0	0	0	0	0	0	0	0	0	0	0	0	0	0	0	0
ICGC_PA63	PA	0.0196429	0	0	0.0578571	0	0	0	0.0253571	0	0	0	0	0	0	0	0	0	0	0	0	0	0	0	0	0	0	0	0	0	0	0
ICGC_PA64	PA	0.00285714	0	0	0.0157143	0	0	0	0	0	0	0	0	0	0	0	0	0	0	0	0	0	0	0	0	0	0	0	0	0	0	0
ICGC_PA65	PA	0.0328571	0	0	0.109286	0	0	0	0	0	0	0	0	0	0	0	0	0	0	0.0653571	0	0	0.102857	0	0	0	0	0	0	0	0	0
ICGC_PA69	PA	0.0367857	0	0	0.0675	0	0	0	0	0	0	0	0	0	0	0	0	0	0	0	0	0	0	0	0	0	0	0	0	0	0	0
ICGC_PA70	PA	0.0157143	0	0	0.015	0	0	0	0	0	0	0	0	0	0	0	0	0	0	0	0	0	0	0	0	0	0	0	0	0	0	0
ICGC_PA71	PA	0.00785714	0	0	0.0196429	0	0	0	0	0	0	0	0	0	0	0	0	0	0	0	0	0	0	0	0	0	0	0	0	0	0	0
ICGC_PA73	PA	0.0325	0	0	0.0660714	0	0	0	0.0275	0	0	0	0	0	0	0	0	0	0	0	0	0	0	0	0	0	0	0	0	0	0	0
ICGC_PA75	PA	0.0357143	0	0	0.105714	0	0	0	0	0	0	0	0	0	0	0	0	0	0	0	0	0	0.0246429	0	0	0	0	0	0	0	0	0
ICGC_PA79	PA	0.015	0	0	0.015	0	0	0	0	0	0	0	0	0	0	0	0	0	0	0	0	0	0	0	0	0	0	0	0	0	0	0
ICGC_PA8	PA	0.00678571	0	0	0.00178571	0	0	0	0.00535714	0	0	0	0	0	0	0	0	0	0	0	0	0	0	0	0	0	0	0	0	0	0	0
ICGC_PA81	PA	0.0157143	0	0	0.0217857	0	0	0	0	0	0	0	0	0	0	0	0	0	0	0	0	0	0	0	0	0	0	0	0	0	0	0
ICGC_PA82	PA	0.0103571	0	0	0.0421429	0	0	0	0	0	0	0	0	0	0	0	0	0	0	0	0	0	0	0	0	0	0	0	0	0	0	0
ICGC_PA83	PA	0.00964286	0	0	0.0482143	0	0	0	0	0	0	0	0	0	0	0	0	0	0	0	0	0	0	0	0	0	0	0	0	0	0	0
ICGC_PA84	PA	0.0210714	0	0	0.0542857	0	0	0	0	0	0	0	0	0	0	0	0	0	0	0	0	0	0	0	0	0	0	0	0	0	0	0
ICGC_PA85	PA	0.0110714	0	0	0.0139286	0	0	0	0	0	0	0	0	0	0	0	0	0	0	0	0	0	0	0	0	0	0	0	0	0	0	0
ICGC_PA86	PA	0.0114286	0	0	0.0171429	0	0	0	0	0	0	0	0	0	0	0	0	0	0	0	0	0	0	0	0	0	0	0	0	0	0	0
ICGC_PA87	PA	0.00857143	0	0	0.0310714	0	0	0	0	0	0	0	0	0	0	0	0	0	0	0	0	0	0	0	0	0	0	0	0	0	0	0
ICGC_PA88	PA	0.0128571	0	0	0.00892857	0	0	0	0	0	0	0	0	0	0	0	0	0	0	0	0	0	0	0	0	0	0	0	0	0	0	0
ICGC_PA89	PA	0.00178571	0	0	0.00357143	0	0	0	0	0	0	0	0	0	0	0	0	0	0	0	0	0	0.00178571	0	0	0	0	0	0	0	0	0
ICGC_PA9	PA	0.00928571	0	0	0.0157143	0	0	0	0	0	0	0	0	0	0	0	0	0	0	0	0	0	0	0	0	0	0	0	0	0	0	0
ICGC_PA91	PA	0.0075	0	0	0.0167857	0	0	0	0	0	0	0	0	0	0	0	0	0	0	0	0	0	0	0	0	0	0	0	0	0	0	0
ICGC_PA93	PA	0.0228571	0	0	0.0764286	0	0	0	0.0457143	0	0	0	0	0	0	0	0	0	0	0.0357143	0	0	0	0	0	0	0	0	0	0	0	0
ICGC_PA94	PA	0.00392857	0	0	0.0132143	0	0	0	0	0	0	0	0	0	0	0	0	0	0	0	0	0	0	0	0	0	0	0	0	0	0	0
ICGC_PA95	PA	0.015	0	0	0.025	0	0	0	0	0	0	0	0	0	0	0	0	0	0	0	0	0	0	0	0	0	0	0	0	0	0	0
ICGC_PA96	PA	0.0107143	0	0	0.0128571	0	0	0	0	0	0	0	0	0	0	0	0	0	0	0	0	0	0	0	0	0	0	0	0	0	0	0
ICGC_PA97	PA	0.00821429	0	0	0.0164286	0	0	0	0	0	0	0	0	0	0	0	0	0	0	0	0	0	0	0	0	0	0	0	0	0	0	0
ICGC_PA99	PA	0.0075	0	0	0.0178571	0	0	0	0	0	0	0	0	0	0	0	0	0	0	0	0	0	0	0	0	0	0	0	0	0	0	0
SJLGG001	PA	0.0217857	0	0	0.0292857	0	0	0	0	0	0	0	0	0	0	0	0	0	0	0	0	0	0	0	0	0	0	0	0	0	0	0
SJLGG002	PA	0.0121429	0	0	0.0275	0	0	0	0	0	0	0	0	0	0	0	0	0	0	0	0	0	0	0	0	0	0	0	0	0	0	0
SJLGG003	PA	0.00714286	0	0	0.00571429	0	0	0	0	0	0	0	0	0	0	0	0	0	0	0.0025	0	0	0	0	0	0	0	0	0	0	0	0
SJLGG004	PA	0.00357143	0	0	0.0203571	0	0	0	0	0	0	0	0	0	0	0	0	0	0	0	0	0	0	0	0	0	0	0	0	0	0	0
SJLGG009	PA	0.0121429	0	0	0.0296429	0	0	0	0	0	0	0	0	0	0	0	0	0	0	0	0	0	0	0	0	0	0	0	0	0	0	0
SJLGG010	PA	0.0164286	0	0	0.0285714	0	0	0	0	0	0	0	0	0	0	0	0	0	0	0	0	0	0	0	0	0	0	0	0	0	0	0
SJLGG011	PA	0.02	0	0	0.0660714	0	0	0	0	0	0	0	0	0	0	0	0	0	0	0	0	0	0	0	0	0	0	0	0	0	0	0
SJLGG012	PA	0.0314286	0	0	0.0492857	0	0	0	0	0	0	0	0	0	0	0	0	0	0	0	0	0	0	0	0	0	0	0	0	0	0	0
SJLGG013	PA	0.00392857	0	0	0.00821429	0	0	0	0	0	0	0	0	0	0	0	0	0	0	0	0	0	0	0	0	0	0	0	0	0	0	0
SJLGG015	PA	0.0125	0	0	0.0203571	0	0	0	0	0	0	0	0	0	0	0	0	0	0	0	0	0	0	0	0	0	0	0	0	0	0	0
SJLGG016	PA	0.000357143	0	0	0	0	0	0	0	0	0	0	0	0	0	0	0	0	0	0.000714286	0	0	0	0	0	0	0	0	0	0	0	0
SJBT030154	PB	0.0175	0	0	0.075	0	0	0	0	0	0	0	0	0	0	0	0	0	0	0	0	0	0	0	0	0	0	0	0	0	0	0
SJBT030427	PB	0.0114286	0	0	0.0260714	0	0	0	0.0157143	0	0	0	0	0	0	0	0	0	0	0	0	0	0	0	0	0	0	0	0	0	0	0
SJBT030913	PB	0.01	0	0	0.0878571	0	0	0	0	0	0	0	0	0	0	0	0	0	0	0	0	0	0	0	0	0	0	0	0	0	0	0
SJBT031810	PB	0.0357143	0	0	0.116071	0	0	0	0.0521429	0	0	0	0	0	0	0	0	0	0	0	0	0	0	0	0	0	0	0	0	0	0	0
SJBT032326	PB	0.0142857	0	0	0.178571	0	0	0	0	0	0	0	0	0	0	0	0	0	0	0	0	0	0	0	0	0	0	0	0	0	0	0
SJRB001	RB	0.0153571	0	0	0.0685714	0	0	0	0	0	0	0	0	0	0	0	0	0	0	0	0	0	0	0	0	0	0	0	0	0	0	0
SJRB002	RB	0.00535714	0	0	0.0235714	0	0	0	0	0	0	0	0	0	0	0	0	0	0	0	0	0	0	0	0	0	0	0	0	0	0	0
SJRB003	RB	0.00928571	0	0	0.0367857	0	0	0	0	0	0	0	0	0	0	0	0	0	0	0	0	0	0	0	0	0	0	0	0	0	0	0
SJRB004	RB	0.0135714	0	0	0.0603571	0	0	0	0	0	0	0	0	0	0	0	0	0	0.0217857	0	0	0	0	0	0	0	0	0	0	0	0	0
SJASPS030009	RCC	0.0371429	0	0	0.208214	0	0	0	0	0	0	0	0	0	0	0	0	0	0	0	0	0	0	0	0	0	0	0	0	0	0	0
SJST030420	RCC	0.0114286	0	0	0	0	0	0	0	0	0	0	0	0	0	0	0	0	0	0	0	0	0	0	2.54393	1.10357	0	0	0	0	0	0
SJST030638	RCC	0.0232143	0	0	0.0189286	0	0	0	0	0	0	0	0	0	0	0	0	0	0	0	0	0	0	0	0	0	0	0	0.0428571	0	0	0
SJST032349	RCC	0.0267857	0	0	0.0567857	0	0	0	0	0	0	0	0	0	0	0	0	0	0.104286	0	0	0	0	0	0	0	0	0	0.289643	0	0	0
SJRHB001	RMS	0.0646429	0	0	0.676786	0	0	0	0	0	0	0	0	0	0	0	0	0	0.557857	0	0	0	0	0	0	0	0	0	0	0	0	0
SJRHB002	RMS	0.0353571	0	0	0.1425	0	0	0	0	0	0	0	0	0	0	0	0	0	0.418929	0	0	0	0	0	0	0	0	0	0	0	0	0
SJRHB003	RMS	0.065	0	0.401429	0.2925	0	0	0	0	0	0	0	0	0	0	0	0	0	0	0	0	0	0	0	0	0	0	0	0	0	0	0
SJRHB004	RMS	0.0471429	0	0	0.377857	0	0	0	0	0	0	0	0	0	0	0	0	0	0.466786	0	0	0	0	0	0	0	0	0	0	0	0	0
SJRHB005	RMS	0.100714	0	0	0.757857	0	0	0	0	0	0	0	0	0	0	0	0	0	0.539286	0	0	0	0	0	0	0	0	0	0	0	0	0
SJRHB006	RMS	0.0553571	0	0	0.121429	0	0	0	0	0	0	0	0	0	0	0	0	0	0.0635714	0	0	0	0	0	0	0	0	0	0	0	0	0
SJRHB007	RMS	0.05	0	0	0.147143	0	0	0	0	0	0	0	0	0	0	0	0	0	0.122143	0	0	0	0	0	0	0	0	0	0	0	0	0
SJRHB008	RMS	0.0760714	0	0	0.257857	0	0	0	0	0	0	0	0	0	0	0	0	0	0	0	0	0	0	0	0	0	0	0	0	0	0	0
SJRHB009	RMS	0.0560714	0	0	0.182857	0	0	0	0	0	0	0	0	0	0	0	0	0	0.0971429	0	0	0	0	0	0	0	0	0	0	0	0	0
SJRHB010	RMS	0.0525	0	0	0.139643	0	0	0	0	0	0	0	0	0	0	0	0	0	0.0446429	0	0	0	0	0	0	0	0	0	0	0	0	0
SJRHB011	RMS	0.0957143	0	0.927857	0.607857	0	0	0	0	0	0	0	0	0	0	0	0	0	0.553214	0	0	0	0	0	0	0	0	0	0	0	0	0
SJRHB012	RMS	0.0989286	0	0	0.313214	0	0	0	0	0	0	0	0	0	0	0	0	0	0.170714	0	0	0	0	0	0	0	0	0	0	0	0	0
SJSS030012	SC	0.0332143	0	0	0.131071	0	0	0	0	0	0	0	0	0	0	0	0	0	0	0	0	0	0	0	0	0	0	0	0	0	0	0
SJSS030017	SC	0.0317857	0	0	0.108571	0	0	0	0.0439286	0	0	0	0	0	0	0	0	0	0	0	0	0	0	0	0	0	0	0	0	0	0	0
SJSS063828	SC	0.0464286	0	0	0.122857	0	0	0	0.0564286	0	0	0	0	0	0	0	0	0	0	0	0	0	0	0	0	0	0	0	0	0	0	0
SJST031353	SC	0.0714286	0	0	0.223214	0	0	0	0.144643	0	0	0	0	0	0	0	0	0	0	0	0	0	0	0	0	0	0	0	0	0	0	0
SJST031379	SC	0.0360714	0	0	0.125714	0	0	0	0	0	0	0	0	0	0	0	0	0	0	0	0	0	0	0	0	0	0	0	0	0	0	0
SJST031624	SC	0.0185714	0	0	0.113929	0	0	0	0	0	0	0	0	0	0	0	0	0	0	0	0	0	0	0	0	0	0	0	0	0	0	0
SJTALL001	TALL	0.120357	0	0	0.0335714	0	0	0	0	0	0	0	0	0	0	0	0	0	0	0	0	0	0	0	0	0	0	0	0.285714	0	0	0
SJTALL002	TALL	0.095	0	0	0	0	0	0	0	0	0	0	0	0	0	0	0	0	0	0	0	0	0	0	0	0	0	0	0.251429	0	0	0
SJTALL003	TALL	0.163214	0	0	0.2625	0	0	0	0	0	0	0	0	0	0	0	0	0	0.148214	0	0	0	0	0	0	0	0	0	0	0	0	0
SJTALL004	TALL	0.0485714	0	0	0.0410714	0	0	0	0	0	0	0	0	0	0	0	0	0	0.0492857	0	0	0	0	0	0	0	0	0	0.101786	0	0	0
SJTALL005	TALL	0.0996429	0	0	0.179286	0	0	0	0	0	0	0	0	0	0	0	0	0	0.0628571	0	0	0	0	0	0	0	0	0	0	0	0	0
SJTALL006	TALL	0.0525	0	0	0.0328571	0	0	0	0	0	0	0	0	0	0	0	0	0	0	0	0	0	0	0	0	0	0	0	0.0971429	0	0	0
SJTALL007	TALL	0.168214	0	0	0.105357	0	0	0	0	0	0	0	0	0	0	0	0	0	0	0	0	0	0	0	0	0	0	0	0.421786	0	0	0
SJTALL008	TALL	0.0317857	0	0	0.0335714	0	0	0	0	0	0	0	0	0	0	0	0	0	0	0	0	0	0	0	0	0	0	0	0	0	0	0
SJTALL009	TALL	0.114643	0	0	0.0935714	0	0	0	0	0	0	0	0	0	0	0	0	0	0	0	0	0	0	0	0	0	0	0	0.302857	0	0	0
SJTALL011	TALL	0.0771429	0	0	0.1	0	0	0	0	0	0	0	0	0	0	0	0	0	0.0753571	0	0	0	0	0	0	0	0	0	0	0	0	0
SJTALL012	TALL	0.151429	0	0	0.0721429	0	0	0	0	0	0	0	0	0	0	0	0	0	0	0	0	0	0	0	0	0	0	0	0.171429	0	0	0
SJTALL013	TALL	0.1525	0	0	0.1675	0	0	0	0	0	0	0	0	0	0	0	0	0	0.0689286	0	0	0	0	0	0	0	0	0	0	0	0	0
SJTALL014	TALL	0.147143	0	0	0.0457143	0	0	0	0	0	0	0	0	0	0	0	0	0	0	0	0	0	0	0	0	0	0	0	0.231429	0	0	0
SJTALL015	TALL	0.0853571	0	0	0.218571	0	0	0	0	0	0	0	0	0	0	0	0	0	0.0657143	0	0	0	0	0	0	0	0	0	0	0	0	0
SJTALL030	TALL	0.105714	0	0	0.05	0	0	0	0	0	0	0	0	0	0	0	0	0	0	0	0	0	0	0	0	0	0	0	0.203571	0	0	0
SJTALL030047	TALL	0.216071	0	0	0.248571	0	0	0	0	0	0	0	0	0	0	0	0	0	0.144286	0	0	0	0	0	0	0	0	0	0	0	0	0
SJTALL030064	TALL	0.108214	0	0	0.1225	0	0	0	0	0	0	0	0	0	0	0	0	0	0.112857	0	0	0	0	0	0	0	0	0	0	0	0	0
SJTALL030071	TALL	0.165714	0	0	0.189643	0	0	0	0	0	0	0	0	0	0	0	0	0	0.125	0	0	0	0	0	0	0	0	0	0	0	0	0
SJTALL030124	TALL	0.055	0	0	0.0917857	0	0	0	0	0	0	0	0	0	0	0	0	0	0.06	0	0	0	0	0	0	0	0	0	0	0	0	0
SJTALL030125	TALL	0.126071	0	0	0.201786	0	0	0	0	0	0	0	0	0	0	0	0	0	0.113571	0	0	0	0	0	0	0	0	0	0	0	0	0
SJTALL030134	TALL	0.0821429	0	0	0.153214	0	0	0	0	0	0	0	0	0	0	0	0	0	0.08	0	0	0	0	0	0	0	0	0	0	0	0	0
SJTALL030175	TALL	0.133214	0	0	0.141429	0	0	0	0	0	0	0	0	0	0	0	0	0	0.0867857	0	0	0	0	0	0	0	0	0	0	0	0	0
SJTALL030189	TALL	0.0710714	0	0	0.0228571	0	0	0	0	0	0	0	0	0	0	0	0	0	0.0539286	0	0	0	0	0	0	0	0	0	0.106071	0	0	0
SJTALL030212	TALL	0.0396429	0	0	0.0778571	0	0	0	0	0	0	0	0	0	0	0	0	0	0	0	0	0	0	0	0	0	0	0	0	0	0	0
SJTALL030213	TALL	0.0917857	0	0	0.14	0	0	0	0	0	0	0	0	0	0	0	0	0	0.0842857	0	0	0	0	0	0	0	0	0	0	0	0	0
SJTALL030249	TALL	0.118571	0	0	0.125357	0	0	0	0	0	0	0	0	0	0	0	0	0	0	0	0	0	0	0	0	0	0	0	0	0	0	0
SJTALL030263	TALL	0.124643	0	0	0.340714	0	0	0	0	0	0	0	0	0	0	0	0	0	0.169643	0	0	0	0	0	0	0	0	0	0	0	0	0
SJTALL030338	TALL	0.0867857	0	0	0.0646429	0	0	0	0	0	0	0	0	0	0	0	0	0	0.0835714	0	0	0	0	0	0	0	0	0	0.0796429	0	0	0
SJTALL030359	TALL	0.0585714	0	0	0.123214	0	0	0	0	0	0	0	0	0	0	0	0	0	0.0532143	0	0	0	0	0	0	0	0	0	0	0	0	0
SJTALL030376	TALL	0.00642857	0	0	0.0157143	0	0	0	0	0	0	0	0	0	0	0	0	0	0	0	0	0	0	0	0	0	0	0	0	0	0	0
SJTALL030390	TALL	0.121071	0	0	0.240357	0	0	0	0	0	0	0	0	0	0	0	0	0	0.0975	0	0	0	0	0	0	0	0	0	0	0	0	0
SJTALL030442	TALL	0.138929	0	0	0.3175	0	0	0	0	0	0	0	0	0	0	0	0	0	0.0885714	0	0	0	0	0	0	0	0	0	0	0	0	0
SJTALL030493	TALL	0.095	0	0	0.116429	0	0	0	0	0	0	0	0	0	0	0	0	0	0.0546429	0	0	0	0	0	0	0	0	0	0	0	0	0
SJTALL030494	TALL	0.0721429	0	0	0.116429	0	0	0	0	0	0	0	0	0	0	0	0	0	0.0742857	0	0	0	0	0	0	0	0	0	0	0	0	0
SJTALL030522	TALL	0.065	0	0	0.153929	0	0	0	0	0	0	0	0	0	0	0	0	0	0.0575	0	0	0	0	0	0	0	0	0	0	0	0	0
SJTALL030527	TALL	0.0703571	0	0	0.0707143	0	0	0	0	0	0	0	0	0	0	0	0	0	0.0625	0	0	0	0	0	0	0	0	0	0	0	0	0
SJTALL030551	TALL	0.0682143	0	0	0.141429	0	0	0	0	0	0	0	0	0	0	0	0	0	0.0553571	0	0	0	0	0	0	0	0	0	0	0	0	0
SJTALL030598	TALL	0.00678571	0	0	0.00714286	0	0	0	0	0	0	0	0	0	0	0	0	0	0	0	0	0	0	0	0	0	0	0	0	0	0	0
SJTALL030684	TALL	0.221429	0	0	0.418571	0	0	0	0	0	0	0	0	0	0	0	0	0	0.153571	0	0	0	0	0	0	0	0	0	0	0	0	0
SJTALL030761	TALL	0.201071	0	0	0.390357	0	0	0	0	0	0	0	0	0	0	0	0	0	0.197857	0	0	0	0	0	0	0	0	0	0	0	0	0
SJTALL030880	TALL	0.0996429	0	0	0.1225	0	0	0	0	0	0	0	0	0	0	0	0	0	0.283929	0	0	0	0	0	0	0	0	0	0	0	0	0
SJTALL030907	TALL	0.0025	0	0	0.00785714	0	0	0	0	0	0	0	0	0	0	0	0	0	0.0075	0	0	0	0	0	0	0	0	0	0	0	0	0
SJTALL030916	TALL	0.120714	0	0	0.125357	0	0	0	0	0	0	0	0	0	0	0	0	0	0.0867857	0	0	0	0	0	0	0	0	0	0	0	0	0
SJTALL030933	TALL	0.0828571	0	0	0.136786	0	0	0	0	0	0	0	0	0	0	0	0	0	0.121429	0	0	0	0	0	0	0	0	0	0	0	0	0
SJTALL030963	TALL	0.102857	0	0	0.212143	0	0	0	0	0	0	0	0	0	0	0	0	0	0.165357	0	0	0	0	0	0	0	0	0	0	0	0	0
SJTALL031008	TALL	0.0871429	0	0	0.370357	0	0	0	0	0	0	0	0	0	0	0	0	0	0.304286	0	0	0	0	0	0	0	0	0	0	0	0	0
SJTALL031014	TALL	0.137143	0	0	0.1875	0	0	0	0	0	0	0	0	0	0	0	0	0	0	0	0	0	0	0	0	0	0	0	0	0	0	0
SJTALL031015	TALL	0.0378571	0	0	0	0	0	0	0	0	0	0	0	0	0	0	0	0	0	0	0	0	0	0	0	0	0	0	0.105714	0	0	0
SJTALL031107	TALL	0.0535714	0	0	0.045	0	0	0	0	0	0	0	0	0	0	0	0	0	0	0	0	0	0	0	0	0	0	0	0	0	0	0
SJTALL031201	TALL	0.117857	0	0	0.22	0	0	0	0	0	0	0	0	0	0	0	0	0	0.133571	0	0	0	0	0	0	0	0	0	0	0	0	0
SJTALL031213	TALL	0.0214286	0	0	0.00464286	0	0	0	0	0	0	0	0	0	0	0	0	0	0	0	0	0	0	0	0	0	0	0	0.0367857	0	0	0
SJTALL031265	TALL	0.183571	0	0	0.262857	0	0	0	0	0	0	0	0	0	0	0	0	0	0.401786	0	0	0	0	0	0	0	0	0	0	0	0	0
SJTALL031315	TALL	0.110714	0	0	0.165357	0	0	0	0	0	0	0	0	0	0	0	0	0	0.0696429	0	0	0	0	0	0	0	0	0	0	0	0	0
SJTALL031337	TALL	0.0903571	0	0	0.114643	0	0	0	0	0	0	0	0	0	0	0	0	0	0.0535714	0	0	0	0	0	0	0	0	0	0	0	0	0
SJTALL031446	TALL	0.11	0	0	0.167143	0	0	0	0	0	0	0	0	0	0	0	0	0	0.139286	0	0	0	0	0	0	0	0	0	0	0	0	0
SJTALL031474	TALL	0.104286	0	0	0.0432143	0	0	0	0	0	0	0	0	0	0	0	0	0	0	0	0	0	0	0	0	0	0	0	0.608929	0	0	0
SJTALL031594	TALL	0.0635714	0	0	0.109643	0	0	0	0	0	0	0	0	0	0	0	0	0	0.0778571	0	0	0	0	0	0	0	0	0	0	0	0	0
SJTALL031625	TALL	0.000357143	0	0	0.00285714	0	0	0	0	0	0	0	0	0	0	0	0	0	0	0	0	0	0	0	0	0	0	0	0	0	0	0
SJTALL031632	TALL	0.0789286	0	0	0.0864286	0	0	0	0	0	0	0	0	0	0	0	0	0	0.0853571	0	0	0	0	0	0	0	0	0	0	0	0	0
SJTALL031640	TALL	0.166429	0	0	0.208571	0	0	0	0	0	0	0	0	0	0	0	0	0	0	0	0	0	0	0	0	0	0	0	0	0	0	0
SJTALL031662	TALL	0.144286	0	0	0.177143	0	0	0	0	0	0	0	0	0	0	0	0	0	0.134286	0	0	0	0	0	0	0	0	0	0	0	0	0
SJTALL031798	TALL	0.142143	0	0	0.313929	0	0	0	0	0	0	0	0	0	0	0	0	0	0.360714	0	0	0	0	0	0	0	0	0	0	0	0	0
SJTALL031832	TALL	0.179286	0	0	0.400357	0	0	0	0	0	0	0	0	0	0	0	0	0	0.222857	0	0	0	0	0	0	0	0	0	0	0	0	0
SJTALL031897	TALL	0.0267857	0	0	0.0275	0	0	0	0	0	0	0	0	0	0	0	0	0	0.0175	0	0	0	0	0	0	0	0	0	0	0	0	0
SJTALL031904	TALL	0.133214	0	0	0.156786	0	0	0	0	0	0	0	0	0	0	0	0	0	0.130714	0	0	0	0	0	0	0	0	0	0	0	0	0
SJTALL031991	TALL	0.0342857	0	0	0.0957143	0	0	0	0	0	0	0	0	0	0	0	0	0	0.0635714	0	0	0	0	0	0	0	0	0	0	0	0	0
SJTALL032007	TALL	0.0232143	0	0	0.0464286	0	0	0	0	0	0	0	0	0	0	0	0	0	0.0139286	0	0	0	0	0	0	0	0	0	0	0	0	0
SJTALL032041	TALL	0.0992857	0	0	0.0903571	0	0	0	0	0	0	0	0	0	0	0	0	0	0.0928571	0	0	0	0	0	0	0	0	0	0	0	0	0
SJTALL032088	TALL	0	0	0	0.00178571	0	0	0	0	0	0	0	0	0	0	0	0	0	0.00142857	0	0	0	0	0	0	0	0	0	0	0	0	0
SJTALL032098	TALL	0.271071	0	0	0.0625	0	0	0	0	0	0	0	0	0	0	0	0	0	0	0	0	0	0	0	0	0	0	0	0.533929	0	0	0
SJTALL032132	TALL	0.0567857	0	0	0.0189286	0	0	0	0	0	0	0	0	0	0	0	0	0	0	0	0	0	0	0	0	0	0	0	0.0689286	0	0	0
SJTALL032282	TALL	0.256071	0	0	0.766786	0	0	0	0	0	0	0	0	0	0	0	0	0	0	0	0	0	0	0	0	0	0	0	0	0	0	0
SJTALL032356	TALL	0.0592857	0	0	0.0682143	0	0	0	0	0	0	0	0	0	0	0	0	0	0.0439286	0	0	0	0	0	0	0	0	0	0	0	0	0
SJTALL032365	TALL	0.0960714	0	0	0.0892857	0	0	0	0	0	0	0	0	0	0	0	0	0	0	0	0	0	0	0	0	0	0	0	0	0	0	0
SJTALL032368	TALL	0.0939286	0	0	0.129643	0	0	0	0	0	0	0	0	0	0	0	0	0	0.143214	0	0	0	0	0	0	0	0	0	0	0	0	0
SJTALL032380	TALL	0.0503571	0	0	0.110357	0	0	0	0	0	0	0	0	0	0	0	0	0	0.0575	0	0	0	0	0	0	0	0	0	0	0	0	0
SJST030043	WLM	0.0278571	0	0	0.0735714	0	0	0	0	0	0	0	0	0	0	0	0	0	0	0	0	0	0	0	0	0	0	0	0	0	0	0
SJST030634	WLM	0.00107143	0	0	0.00214286	0	0	0	0	0	0	0	0	0	0	0	0	0	0	0	0	0	0	0	0	0	0	0	0	0	0	0
SJST031558	WLM	0.322857	0	0	0.366429	0	0	0	0	0	0	0	0	0	0	0	0	0	0	0	0	0	0	0	0	0	0	0	2.06464	0	0	0
SJST031850	WLM	0.00392857	0	0	0.00464286	0	0	0	0	0	0	0	0	0	0	0	0	0	0	0	0	0	0	0	0	0	0	0	0.00607143	0	0	0
SJST032285	WLM	0.00428571	0	0	0.00535714	0	0	0	0	0	0	0	0	0	0	0	0	0	0	0	0	0	0	0	0	0	0	0	0	0	0	0
SJWLM030062	WLM	0.0125	0	0	0.055	0	0	0	0	0	0	0	0	0	0	0	0	0	0.0142857	0	0	0	0	0	0	0	0	0	0	0	0	0
SJWLM030106	WLM	0.0610714	0	0	0.122857	0	0	0	0	0	0	0	0	0	0	0	0	0	0.0478571	0	0	0	0	0	0	0	0	0	0	0	0	0
SJWLM030138	WLM	0.0339286	0	0	0.0364286	0	0	0	0	0	0	0	0	0	0	0	0	0	0	0	0	0	0	0	0	0	0	0	0.0589286	0	0	0
SJWLM030223	WLM	0.0403571	0	0	0.116786	0	0	0	0	0	0	0	0	0	0	0	0	0	0	0	0	0	0	0	0	0	0	0	0	0	0	0
SJWLM030261	WLM	0.0189286	0	0	0.0589286	0	0	0	0	0	0	0	0	0	0	0	0	0	0.0192857	0	0	0	0	0	0	0	0	0	0	0	0	0
SJWLM030435	WLM	0.0075	0	0	0.0121429	0	0	0	0	0	0	0	0	0	0	0	0	0	0	0	0	0	0	0	0	0	0	0	0	0	0	0
SJWLM030467	WLM	0.0292857	0	0	0.0932143	0	0	0	0	0	0	0	0	0	0	0	0	0	0.0557143	0	0	0	0	0	0	0	0	0	0	0	0	0
SJWLM030521	WLM	0.0121429	0	0	0.0271429	0	0	0	0	0	0	0	0	0	0	0	0	0	0	0	0	0	0	0	0	0	0	0	0	0	0	0
SJWLM030548	WLM	0.04	0	0	0.0710714	0	0	0	0	0	0	0	0	0	0	0	0	0	0	0	0	0	0	0	0	0	0	0	0	0	0	0
SJWLM030577	WLM	0.0157143	0	0	0.0439286	0	0	0	0	0	0	0	0	0	0	0	0	0	0	0	0	0	0	0	0	0	0	0	0	0	0	0
SJWLM030691	WLM	0.0282143	0	0	0.0325	0	0	0	0	0	0	0	0	0	0	0	0	0	0	0	0	0	0	0	0	0	0	0	0.0828571	0	0	0
SJWLM030704	WLM	0.0235714	0	0	0.0210714	0	0	0	0	0	0	0	0	0	0	0	0	0	0	0	0	0	0	0	0	0	0	0	0.0367857	0	0	0
SJWLM030720	WLM	0.0146429	0	0	0.0485714	0	0	0	0	0	0	0	0	0	0	0	0	0	0	0	0	0	0	0	0	0	0	0	0	0	0	0
SJWLM030737	WLM	0.0760714	0	0	0.1975	0	0	0	0	0	0	0	0	0	0	0	0	0	0.308929	0	0	0	0	0	0	0	0	0	0	0	0	0
SJWLM030739	WLM	0.0725	0	0	0.380714	0	0	0	0	0	0	0	0	0	0	0	0	0	0.376429	0	0	0	0	0	0	0	0	0	0	0	0	0
SJWLM030774	WLM	0.0217857	0	0	0.0460714	0	0	0	0	0	0	0	0	0	0	0	0	0	0.0242857	0	0	0	0	0	0	0	0	0	0	0	0	0
SJWLM030792	WLM	0.00285714	0	0	0.00535714	0	0	0	0	0	0	0	0	0	0	0	0	0	0	0	0	0	0	0	0	0	0	0	0	0	0	0
SJWLM030897	WLM	0.0371429	0	0	0.0446429	0	0	0	0	0	0	0	0	0	0	0	0	0	0	0	0	0	0	0	0	0	0	0	0.181071	0	0	0
SJWLM030924	WLM	0.0285714	0	0	0.0910714	0	0	0	0	0	0	0	0	0	0	0	0	0	0.0342857	0	0	0	0	0	0	0	0	0	0	0	0	0
SJWLM030951	WLM	0.0235714	0	0	0.0310714	0	0	0	0	0	0	0	0	0	0	0	0	0	0	0	0	0	0	0	0	0	0	0	0.0403571	0	0	0
SJWLM031009	WLM	0.00321429	0	0	0.00714286	0	0	0	0	0	0	0	0	0	0	0	0	0	0	0	0	0	0	0	0	0	0	0	0	0	0	0
SJWLM031124	WLM	0.0135714	0	0	0.0189286	0	0	0	0	0	0	0	0	0	0	0	0	0	0	0	0	0	0	0	0	0	0	0	0	0	0	0
SJWLM031171	WLM	0.00928571	0	0	0.0235714	0	0	0	0	0	0	0	0	0	0	0	0	0	0	0	0	0	0	0	0	0	0	0	0	0	0	0
SJWLM031295	WLM	0.0121429	0	0	0.0357143	0	0	0	0	0	0	0	0	0	0	0	0	0	0	0	0	0	0	0	0	0	0	0	0	0	0	0
SJWLM031308	WLM	0.0132143	0	0	0.0192857	0	0	0	0	0	0	0	0	0	0	0	0	0	0.00892857	0	0	0	0	0	0	0	0	0	0	0	0	0
SJWLM031333	WLM	0.0360714	0	0	0.0485714	0	0	0	0	0	0	0	0	0	0	0	0	0	0	0	0	0	0	0	0	0	0	0	0.0771429	0	0	0
SJWLM031454	WLM	0	0	0	0	0	0	0	0	0	0	0	0	0	0	0	0	0	0.00107143	0	0	0	0	0	0	0	0	0	0	0	0	0
SJWLM031458	WLM	0.00464286	0	0	0.01	0	0	0	0	0	0	0	0	0	0	0	0	0	0	0	0	0	0	0	0	0	0	0	0	0	0	0
SJWLM031494	WLM	0.0403571	0	0	0.0932143	0	0	0	0	0	0	0	0	0	0	0	0	0	0.0414286	0	0	0	0	0	0	0	0	0	0	0	0	0
SJWLM031641	WLM	0.00535714	0	0	0.0175	0	0	0	0	0	0	0	0	0	0	0	0	0	0	0	0	0	0	0	0	0	0	0	0	0	0	0
SJWLM031677	WLM	0.0232143	0	0	0.0325	0	0	0	0	0	0	0	0	0	0	0	0	0	0	0	0	0	0	0	0	0	0	0	0.111786	0	0	0
SJWLM031811	WLM	0.0325	0	0	0	0	0	0	0	0	0	0	0	0	0	0	0	0	0.0446429	0	0	0	0	0	0	0	0	0	0.13	0	0	0
SJWLM031928	WLM	0.0267857	0	0	0.0896429	0	0	0	0	0	0	0	0	0	0	0	0	0	0.0296429	0	0	0	0	0	0	0	0	0	0	0	0	0
SJWLM031998	WLM	0.0496429	0	0	0.195357	0	0	0	0	0	0	0	0	0	0	0	0	0	0.0825	0	0	0	0	0	0	0	0	0	0	0	0	0
SJWLM032016	WLM	0.00392857	0	0	0.00464286	0	0	0	0	0	0	0	0	0	0	0	0	0	0	0	0	0	0	0	0	0	0	0	0	0	0	0
SJWLM032040	WLM	0.0217857	0	0	0.0257143	0	0	0	0	0	0	0	0	0	0	0	0	0	0.0175	0	0	0	0	0	0	0	0	0	0	0	0	0
SJWLM032103	WLM	0.0353571	0	0	0.0507143	0	0	0	0	0	0	0	0	0	0	0	0	0	0	0	0	0	0	0	0	0	0	0	0	0	0	0
SJWLM032169	WLM	0.0321429	0	0	0.0885714	0	0	0	0	0	0	0	0	0	0	0	0	0	0	0	0	0	0	0	0	0	0	0	0	0	0	0
SJWLM032215	WLM	0.0346429	0	0	0.0396429	0	0	0	0	0	0	0	0	0	0	0	0	0	0.0225	0	0	0	0	0	0	0	0	0	0	0	0	0
SJWLM032218	WLM	0.0567857	0	0	0.109286	0	0	0	0	0	0	0	0	0	0	0	0	0	0	0	0	0	0	0	0	0	0	0	0.165714	0	0	0
SJWLM046152	WLM	0.215	0	0	0.525714	0	0	0	0	0	0	0	0	0	0	0	0	0	0.231786	0	0	0	0	0	0	0	0	0	0.9125	0	0	0
SJWLM046158	WLM	0.0467857	0	0	0.0753571	0	0	0	0	0	0	0	0	0	0	0	0	0	0.025	0	0	0	0	0	0	0	0	0	0	0	0	0

## Sheet: Table 7
Table 7: Percentage of tumors in the whole cohort and in individual cancer types showing a given SBS signature activity extracted by Sigprofiler
CANCER_TYPE	SBS1	SBS2	SBS3	SBS5	SBS7a	SBS7b	SBS8	SBS9	SBS10a	SBS10b	SBS10c	SBS13	SBS14	SBS15	SBS17a	SBS17b	SBS18	SBS19	SBS20	SBS21	SBS23	SBS30	SBS31	SBS35	SBS36	SBS40	SBS44	SBS85	SBS90
PANCAN	98.212	2.55428	2.29885	96.6794	0.383142	0.255428	20.1788	1.66028	0.127714	0.127714	0.63857	2.42656	0.127714	0.63857	0.63857	0.63857	27.7139	1.66028	0.127714	0.63857	0.383142	0.127714	0.63857	0.766284	4.34227	11.7497	0.127714	0.127714	0.127714
BL	100	0	0	100	0	0	0	60	0	0	0	0	0	0	20	20	53.3333	0	0	0	0	0	0	0	6.66667	0	0	6.66667	0
ATRT	100	0	0	94.4444	0	0	0	0	0	0	0	0	0	0	0	0	27.7778	0	0	0	0	0	16.6667	16.6667	0	0	0	0	0
ETMR	100	0	0	100	0	0	0	0	0	0	0	0	0	0	0	0	100	0	0	0	0	0	0	8.33333	0	0	0	0	0
HGGother	97.2973	0	0	97.2973	0	0	32.4324	0	2.7027	2.7027	0	0	2.7027	13.5135	0	0	0	0	0	10.8108	0	2.7027	0	0	0	43.2432	0	0	0
HGG_K27M	100	5.26316	0	100	0	0	42.1053	0	0	0	0	10.5263	0	0	0	0	15.7895	0	0	5.26316	0	0	0	0	0	42.1053	0	0	0
MB_SHH	100	0	0	100	0	0	20	0	0	0	0	0	0	0	0	0	0	0	0	0	0	0	0	0	0	0	0	0	0
MB_Group3	100	0	14.2857	100	0	0	25	0	0	0	0	0	0	0	0	0	50	0	0	0	0	0	0	0	0	0	0	0	0
MB_Group4	100	0	0	100	0	0	23.4043	0	0	0	0	0	0	0	0	0	0	0	0	0	0	0	0	0	35.1064	0	1.06383	0	0
MB_WNT	100	0	0	100	0	0	44.4444	0	0	0	27.7778	0	0	0	0	0	22.2222	0	0	0	0	0	0	0	0	0	0	0	0
PA	100	0	0	99.0196	0	0	4.90196	0	0	0	0	0	0	0	0	0	0	5.88235	0	0	2.94118	0	0	0	0	0	0	0	0
ES	100	6	3	100	0	0	63	0	0	0	0	3	0	0	0	0	33	0	0	0	0	0	0	0	0	0	0	0	1
ACC	100	71.4286	0	100	0	0	0	0	0	0	0	71.4286	0	0	0	0	0	0	0	0	0	0	0	0	0	85.7143	0	0	0
AML	100	0	0	100	0	0	0	0	0	0	0	0	0	0	0	0	73.3333	46.6667	0	0	0	0	0	0	0	0	0	0	0
RCC	100	0	0	75	0	0	0	0	0	0	0	0	0	0	0	0	25	0	0	0	0	0	25	25	0	50	0	0	0
PB	100	0	0	100	0	0	40	0	0	0	0	0	0	0	0	0	0	0	0	0	0	0	0	0	0	0	0	0	0
EPD_IT	100	0	0	100	0	0	0	0	0	0	0	0	0	0	0	0	33.3333	0	6.66667	0	0	0	6.66667	6.66667	0	0	0	0	0
EPD_ST	100	0	0	100	0	0	0	0	0	0	0	0	0	0	0	0	0	0	0	0	0	0	0	0	0	0	0	0	0
DLBLNOS	100	0	0	100	0	0	0	66.6667	0	0	0	0	0	0	16.6667	16.6667	0	0	0	0	0	0	0	0	0	50	0	0	0
B-ALL-HYPO	100	0	0	100	18.75	12.5	43.75	0	0	0	0	0	0	0	0	0	0	0	0	0	0	0	0	0	0	0	0	0	0
B-ALLother	100	0	0	100	0	0	27.2727	0	0	0	0	0	0	0	0	0	22.7273	0	0	0	0	0	0	0	0	0	0	0	0
NB	45	0	0	15	0	0	0	0	0	0	0	0	0	0	0	0	90	0	0	0	0	0	0	0	0	90	0	0	0
OS	100	57.1429	35.7143	92.8571	0	0	0	0	0	0	0	64.2857	0	0	7.14286	7.14286	21.4286	0	0	0	0	0	0	0	0	78.5714	0	0	0
RB	100	0	0	100	0	0	0	0	0	0	0	0	0	0	0	0	25	0	0	0	0	0	0	0	0	0	0	0	0
RMS	100	0	16.6667	100	0	0	0	0	0	0	0	0	0	0	0	0	83.3333	0	0	0	0	0	0	0	0	0	0	0	0
SC	100	0	0	100	0	0	50	0	0	0	0	0	0	0	0	0	0	0	0	0	0	0	0	0	0	0	0	0	0
WLM	97.8723	0	0	95.7447	0	0	0	0	0	0	0	0	0	0	0	0	38.2979	0	0	0	0	0	0	0	0	25.5319	0	0	0
TALL	98.6842	0	0	97.3684	0	0	0	0	0	0	0	0	0	0	0	0	68.4211	0	0	0	0	0	0	0	0	21.0526	0	0	0

## Sheet: Table 8
Table 8: Chromothripsis and TP53 germline/somatic mutation statis
PID	CANCER_TYPE	TP53_STATUS	Chromothripsis	p53
SJACT001	ACC	None	YES	wt
SJACT002	ACC	TP53 Germline	YES	mut
SJACT003	ACC	None	NO	wt
SJACT004	ACC	None	NO	wt
SJACT006	ACC	None	NO	wt
SJACT007	ACC	TP53 Germline	YES	mut
SJACT008	ACC	TP53 Germline	YES	mut
SJAMLM7005	AML	None	NO	wt
SJAMLM7006	AML	None	NO	wt
SJAMLM7012	AML	None	NO	wt
SJCBF001	AML	None	NO	wt
SJCBF003	AML	None	NO	wt
SJCBF004	AML	None	NO	wt
SJCBF008	AML	None	NO	wt
SJCBF009	AML	None	NO	wt
SJCBF011	AML	None	NO	wt
SJCBF013	AML	None	NO	wt
SJCBF021	AML	None	NO	wt
SJCBF022	AML	None	NO	wt
SJCBF023	AML	None	NO	wt
SJCBF024	AML	None	NO	wt
SJCBF026	AML	None	NO	wt
H049-0CWK	ATRT	None	NO	wt
H049-5XQV	ATRT	None	NO	wt
H049-72FV	ATRT	None	NO	wt
H049-7SD3	ATRT	None	NO	wt
H049-9PNE	ATRT	None	NO	wt
H049-AVEZ	ATRT	None	NO	wt
H049-CELK	ATRT	None	NO	wt
H049-DQGS	ATRT	None	NO	wt
H049-FG38	ATRT	None	NO	wt
H049-GP41	ATRT	None	NO	wt
H049-GWNW	ATRT	None	NO	wt
H049-JVCT	ATRT	TP53 Somatic	NO	mut
H049-LPDZ	ATRT	None	NO	wt
H049-PF1J	ATRT	None	NO	wt
H049-SPP6	ATRT	None	NO	wt
H049-UV6K	ATRT	None	NO	wt
H049-WB9V	ATRT	None	NO	wt
H049-ZB97	ATRT	None	NO	wt
SJHYPO002	B-ALL-HYPO	None	NO	wt
SJHYPO004	B-ALL-HYPO	None	NO	wt
SJHYPO006	B-ALL-HYPO	None	NO	wt
SJHYPO013	B-ALL-HYPO	TP53 Somatic	NO	mut
SJHYPO022	B-ALL-HYPO	TP53 Somatic	NO	mut
SJHYPO026	B-ALL-HYPO	TP53 Somatic	NO	mut
SJHYPO029	B-ALL-HYPO	TP53 Somatic	NO	mut
SJHYPO042	B-ALL-HYPO	None	NO	wt
SJHYPO044	B-ALL-HYPO	None	NO	wt
SJHYPO046	B-ALL-HYPO	None	NO	wt
SJHYPO051	B-ALL-HYPO	None	NO	wt
SJHYPO052	B-ALL-HYPO	TP53 Germline	NO	mut
SJHYPO055	B-ALL-HYPO	None	NO	wt
SJHYPO056	B-ALL-HYPO	None	NO	wt
SJHYPO119	B-ALL-HYPO	TP53 Germline	NO	mut
SJHYPO120	B-ALL-HYPO	None	YES	wt
SJHYPO021	B-ALLother	None	NO	wt
SJINF003	B-ALLother	None	NO	wt
SJINF004	B-ALLother	None	NO	wt
SJINF005	B-ALLother	None	NO	wt
SJINF006	B-ALLother	None	NO	wt
SJINF007	B-ALLother	None	NO	wt
SJINF008	B-ALLother	None	NO	wt
SJINF011	B-ALLother	None	NO	wt
SJINF012	B-ALLother	None	NO	wt
SJINF013	B-ALLother	TP53 Somatic	NO	mut
SJINF014	B-ALLother	None	NO	wt
SJINF015	B-ALLother	None	NO	wt
SJINF016	B-ALLother	None	NO	wt
SJINF017	B-ALLother	None	NO	wt
SJINF022	B-ALLother	None	NO	wt
SJPHALL001	B-ALLother	None	NO	wt
SJPHALL002	B-ALLother	None	NO	wt
SJPHALL003	B-ALLother	None	YES	wt
SJPHALL004	B-ALLother	None	NO	wt
SJPHALL005	B-ALLother	None	NO	wt
SJPHALL006	B-ALLother	None	NO	wt
SJPHALL009	B-ALLother	None	NO	wt
4112512	BL	TP53 Somatic	NO	mut
4119027	BL	TP53 Somatic	NO	mut
4125240	BL	TP53 Somatic	NO	mut
4127766	BL	TP53 Somatic	NO	mut
4130003	BL	None	NO	wt
4133511	BL	TP53 Somatic	YES	mut
4146289	BL	None	NO	wt
4177434	BL	None	NO	wt
4177856	BL	TP53 Somatic	NO	mut
4182393	BL	None	NO	wt
4189998	BL	TP53 Somatic	NO	mut
4190495	BL	None	NO	wt
4193278	BL	None	NO	wt
4194218	BL	TP53 Somatic	NO	mut
4194891	BL	TP53 Somatic	NO	mut
SJHM030102	DLBLNOS	None	YES	wt
SJHM030817	DLBLNOS	None	NO	wt
SJHM031290	DLBLNOS	None	NO	wt
SJHM031331	DLBLNOS	None	NO	wt
SJHM031980	DLBLNOS	None	NO	wt
SJHM032516	DLBLNOS	None	NO	wt
SJEPD001	EPD_IT	None	NO	wt
SJEPD002	EPD_IT	None	NO	wt
SJEPD004	EPD_IT	None	NO	wt
SJEPD008	EPD_IT	None	NO	wt
SJEPD009	EPD_IT	None	NO	wt
SJEPD010	EPD_IT	None	NO	wt
SJEPD012	EPD_IT	None	NO	wt
SJEPD013	EPD_IT	None	NO	wt
SJEPD014	EPD_IT	None	NO	wt
SJEPD015	EPD_IT	None	NO	wt
SJEPD016	EPD_IT	None	NO	wt
SJEPD019	EPD_IT	None	NO	wt
SJEPD020	EPD_IT	None	NO	wt
SJEPD021	EPD_IT	None	NO	wt
SJEPD022	EPD_IT	None	NO	wt
SJEPD006	EPD_ST	None	NO	wt
SJEPD017	EPD_ST	None	NO	wt
SJEPD018	EPD_ST	None	NO	wt
OE0290_EGA-BOCA-FR_IC009	ES	None	NO	wt
OE0290_EGA-BOCA-FR_IC015	ES	None	NO	wt
OE0290_EGA-BOCA-FR_IC024	ES	None	NO	wt
OE0290_EGA-BOCA-FR_IC034	ES	TP53 Somatic	NO	mut
OE0290_EGA-BOCA-FR_IC044	ES	None	NO	wt
OE0290_EGA-BOCA-FR_IC046	ES	None	NO	wt
OE0290_EGA-BOCA-FR_IC049	ES	None	NO	wt
OE0290_EGA-BOCA-FR_IC053	ES	TP53 Somatic	NO	mut
OE0290_EGA-BOCA-FR_IC054	ES	None	NO	wt
OE0290_EGA-BOCA-FR_IC057	ES	None	NO	wt
OE0290_EGA-BOCA-FR_IC058	ES	None	NO	wt
OE0290_EGA-BOCA-FR_IC066	ES	None	NO	wt
OE0290_EGA-BOCA-FR_IC067	ES	None	NO	wt
OE0290_EGA-BOCA-FR_IC071	ES	None	NO	wt
OE0290_EGA-BOCA-FR_IC076	ES	None	NO	wt
OE0290_EGA-BOCA-FR_IC077	ES	None	NO	wt
OE0290_EGA-BOCA-FR_IC080	ES	None	NO	wt
OE0290_EGA-BOCA-FR_IC082	ES	None	NO	wt
OE0290_EGA-BOCA-FR_IC086	ES	TP53 Somatic	NO	mut
OE0290_EGA-BOCA-FR_IC092	ES	TP53 Somatic	NO	mut
OE0290_EGA-BOCA-FR_IC093	ES	None	NO	wt
OE0290_EGA-BOCA-FR_IC096	ES	None	NO	wt
OE0290_EGA-BOCA-FR_IC105	ES	None	NO	wt
OE0290_EGA-BOCA-FR_IC1057	ES	None	NO	wt
OE0290_EGA-BOCA-FR_IC106	ES	None	NO	wt
OE0290_EGA-BOCA-FR_IC111	ES	None	NO	wt
OE0290_EGA-BOCA-FR_IC112	ES	None	NO	wt
OE0290_EGA-BOCA-FR_IC114	ES	None	NO	wt
OE0290_EGA-BOCA-FR_IC116	ES	None	NO	wt
OE0290_EGA-BOCA-FR_IC121	ES	TP53 Somatic	NO	mut
OE0290_EGA-BOCA-FR_IC128	ES	None	NO	wt
OE0290_EGA-BOCA-FR_IC130	ES	None	NO	wt
OE0290_EGA-BOCA-FR_IC136	ES	None	NO	wt
OE0290_EGA-BOCA-FR_IC147	ES	None	NO	wt
OE0290_EGA-BOCA-FR_IC149	ES	None	NO	wt
OE0290_EGA-BOCA-FR_IC151	ES	None	NO	wt
OE0290_EGA-BOCA-FR_IC158	ES	None	NO	wt
OE0290_EGA-BOCA-FR_IC165	ES	None	NO	wt
OE0290_EGA-BOCA-FR_IC168	ES	None	NO	wt
OE0290_EGA-BOCA-FR_IC174	ES	None	NO	wt
OE0290_EGA-BOCA-FR_IC193	ES	None	NO	wt
OE0290_EGA-BOCA-FR_IC196	ES	None	NO	wt
OE0290_EGA-BOCA-FR_IC197	ES	None	NO	wt
OE0290_EGA-BOCA-FR_IC198	ES	None	NO	wt
OE0290_EGA-BOCA-FR_IC204	ES	None	NO	wt
OE0290_EGA-BOCA-FR_IC213	ES	None	NO	wt
OE0290_EGA-BOCA-FR_IC215	ES	None	NO	wt
OE0290_EGA-BOCA-FR_IC224	ES	None	NO	wt
OE0290_EGA-BOCA-FR_IC242	ES	None	NO	wt
OE0290_EGA-BOCA-FR_IC248	ES	None	NO	wt
OE0290_EGA-BOCA-FR_IC254	ES	None	NO	wt
OE0290_EGA-BOCA-FR_IC261	ES	None	NO	wt
OE0290_EGA-BOCA-FR_IC262	ES	None	NO	wt
OE0290_EGA-BOCA-FR_IC263	ES	None	NO	wt
OE0290_EGA-BOCA-FR_IC264	ES	None	NO	wt
OE0290_EGA-BOCA-FR_IC266	ES	None	NO	wt
OE0290_EGA-BOCA-FR_IC267	ES	None	NO	wt
OE0290_EGA-BOCA-FR_IC268	ES	None	NO	wt
OE0290_EGA-BOCA-FR_IC270	ES	None	NO	wt
OE0290_EGA-BOCA-FR_IC271	ES	None	NO	wt
OE0290_EGA-BOCA-FR_IC272	ES	None	NO	wt
OE0290_EGA-BOCA-FR_IC273	ES	None	NO	wt
OE0290_EGA-BOCA-FR_IC274	ES	None	NO	wt
OE0290_EGA-BOCA-FR_IC275	ES	None	NO	wt
OE0290_EGA-BOCA-FR_IC277	ES	None	NO	wt
OE0290_EGA-BOCA-FR_IC278	ES	None	NO	wt
OE0290_EGA-BOCA-FR_IC279	ES	TP53 Somatic	NO	mut
OE0290_EGA-BOCA-FR_IC280	ES	TP53 Somatic	NO	mut
OE0290_EGA-BOCA-FR_IC282	ES	None	NO	wt
OE0290_EGA-BOCA-FR_IC283	ES	None	NO	wt
OE0290_EGA-BOCA-FR_IC284	ES	None	NO	wt
OE0290_EGA-BOCA-FR_IC286	ES	None	NO	wt
OE0290_EGA-BOCA-FR_IC288	ES	None	NO	wt
OE0290_EGA-BOCA-FR_IC294	ES	None	NO	wt
OE0290_EGA-BOCA-FR_IC295	ES	None	NO	wt
OE0290_EGA-BOCA-FR_IC296	ES	None	NO	wt
OE0290_EGA-BOCA-FR_IC297	ES	None	NO	wt
OE0290_EGA-BOCA-FR_IC299	ES	None	NO	wt
OE0290_EGA-BOCA-FR_IC300	ES	None	NO	wt
OE0290_EGA-BOCA-FR_IC301	ES	None	NO	wt
OE0290_EGA-BOCA-FR_IC302	ES	None	NO	wt
OE0290_EGA-BOCA-FR_IC303	ES	None	NO	wt
OE0290_EGA-BOCA-FR_IC305	ES	None	NO	wt
OE0290_EGA-BOCA-FR_IC306	ES	None	NO	wt
OE0290_EGA-BOCA-FR_IC309	ES	None	NO	wt
OE0290_EGA-BOCA-FR_IC310	ES	None	NO	wt
OE0290_EGA-BOCA-FR_IC311	ES	None	NO	wt
OE0290_EGA-BOCA-FR_IC315	ES	None	NO	wt
OE0290_EGA-BOCA-FR_IC316	ES	None	NO	wt
OE0290_EGA-BOCA-FR_IC318	ES	None	NO	wt
OE0290_EGA-BOCA-FR_IC319	ES	None	NO	wt
OE0290_EGA-BOCA-FR_IC323	ES	None	NO	wt
OE0290_EGA-BOCA-FR_IC324	ES	None	NO	wt
OE0290_EGA-BOCA-FR_IC325	ES	None	NO	wt
OE0290_EGA-BOCA-FR_IC340	ES	None	NO	wt
OE0290_EGA-BOCA-FR_IC343	ES	None	NO	wt
OE0290_EGA-BOCA-FR_IC349	ES	None	NO	wt
OE0290_EGA-BOCA-FR_IC831	ES	None	NO	wt
OE0290_EGA-BOCA-FR_IC929	ES	None	NO	wt
OE0290_EGA-BOCA-FR_IC973	ES	TP53 Somatic	NO	mut
ICGC_ET1	ETMR	None	YES	wt
ICGC_ET11	ETMR	TP53 Somatic	NO	mut
ICGC_ET14	ETMR	None	#N/A	wt
ICGC_ET16	ETMR	None	#N/A	wt
ICGC_ET23	ETMR	None	NO	wt
ICGC_ET7	ETMR	None	NO	wt
ICGC_ET8	ETMR	None	YES	wt
ICGC_ET9	ETMR	None	NO	wt
SJBT030834	ETMR	None	NO	wt
SJBT031447	ETMR	None	NO	wt
SJBT032294	ETMR	None	NO	wt
SJHGG030284	ETMR	None	NO	wt
ICGC_GBM12	HGG_K27M	TP53 Somatic	NO	mut
ICGC_GBM16	HGG_K27M	TP53 Somatic	YES	mut
ICGC_GBM17	HGG_K27M	TP53 Somatic	YES	mut
ICGC_GBM18	HGG_K27M	None	NO	wt
ICGC_GBM2	HGG_K27M	TP53 Somatic	YES	mut
ICGC_GBM24	HGG_K27M	None	NO	wt
ICGC_GBM26	HGG_K27M	None	YES	wt
ICGC_GBM27	HGG_K27M	TP53 Somatic	NO	mut
ICGC_GBM48	HGG_K27M	None	YES	wt
ICGC_GBM53	HGG_K27M	TP53 Somatic	YES	mut
ICGC_GBM65	HGG_K27M	TP53 Somatic	YES	mut
SJHGG001	HGG_K27M	TP53 Somatic	NO	mut
SJHGG004	HGG_K27M	TP53 Somatic	YES	mut
SJHGG040	HGG_K27M	None	NO	wt
SJHGG044	HGG_K27M	TP53 Somatic	YES	mut
SJHGG077	HGG_K27M	None	NO	wt
SJHGG101	HGG_K27M	TP53 Somatic	NO	mut
SJHGG102	HGG_K27M	TP53 Somatic	YES	mut
ICGC_GBM1	HGGother	None	YES	wt
ICGC_GBM15	HGGother	TP53 Somatic	YES	mut
ICGC_GBM19	HGGother	TP53 Germline	YES	mut
ICGC_GBM22	HGGother	TP53 Somatic	NO	mut
ICGC_GBM25	HGGother	TP53 Somatic	NO	mut
ICGC_GBM28	HGGother	TP53 Germline	NO	mut
ICGC_GBM32	HGGother	TP53 Germline	NO	mut
ICGC_GBM38	HGGother	TP53 Somatic	NO	mut
ICGC_GBM4	HGGother	None	YES	wt
ICGC_GBM42	HGGother	None	NO	wt
ICGC_GBM43	HGGother	TP53 Somatic	YES	mut
ICGC_GBM46	HGGother	None	NO	wt
ICGC_GBM5	HGGother	TP53 Somatic	YES	mut
ICGC_GBM52	HGGother	None	YES	wt
ICGC_GBM56	HGGother	TP53 Germline	YES	mut
ICGC_GBM57	HGGother	None	NO	wt
ICGC_GBM58	HGGother	TP53 Somatic	NO	mut
ICGC_GBM59	HGGother	TP53 Somatic	YES	mut
ICGC_GBM63	HGGother	TP53 Somatic	YES	mut
SJHGG003	HGGother	TP53 Somatic	YES	mut
SJHGG017	HGGother	TP53 Somatic	YES	mut
SJHGG024	HGGother	TP53 Somatic	NO	mut
SJHGG027	HGGother	None	NO	wt
SJHGG028	HGGother	TP53 Germline	NO	mut
SJHGG033	HGGother	None	NO	wt
SJHGG041	HGGother	TP53 Somatic	NO	mut
SJHGG052	HGGother	TP53 Somatic	YES	mut
SJHGG059	HGGother	None	NO	wt
SJHGG064	HGGother	None	NO	wt
SJHGG075	HGGother	None	NO	wt
ICGC_MB106	MB_Group3	None	NO	wt
ICGC_MB111	MB_Group3	None	NO	wt
ICGC_MB131	MB_Group3	None	NO	wt
ICGC_MB134	MB_Group3	None	NO	wt
ICGC_MB139	MB_Group3	None	NO	wt
ICGC_MB141	MB_Group3	None	NO	wt
ICGC_MB144	MB_Group3	None	NO	wt
ICGC_MB146	MB_Group3	None	NO	wt
ICGC_MB151	MB_Group3	None	NO	wt
ICGC_MB152	MB_Group3	None	NO	wt
ICGC_MB153	MB_Group3	None	NO	wt
ICGC_MB16	MB_Group3	None	NO	wt
ICGC_MB165	MB_Group3	None	YES	wt
ICGC_MB166	MB_Group3	None	NO	wt
ICGC_MB168	MB_Group3	None	NO	wt
ICGC_MB170	MB_Group3	None	NO	wt
ICGC_MB18	MB_Group3	None	NO	wt
ICGC_MB188	MB_Group3	None	NO	wt
ICGC_MB198	MB_Group3	None	NO	wt
ICGC_MB205	MB_Group3	None	NO	wt
ICGC_MB225	MB_Group3	None	NO	wt
ICGC_MB226	MB_Group3	None	NO	wt
ICGC_MB235	MB_Group3	None	NO	wt
ICGC_MB247	MB_Group3	None	NO	wt
ICGC_MB248	MB_Group3	None	NO	wt
ICGC_MB260	MB_Group3	None	NO	wt
ICGC_MB271	MB_Group3	None	NO	wt
ICGC_MB272	MB_Group3	None	YES	wt
ICGC_MB277	MB_Group3	None	NO	wt
ICGC_MB278	MB_Group3	None	NO	wt
ICGC_MB292	MB_Group3	None	NO	wt
ICGC_MB297	MB_Group3	None	NO	wt
ICGC_MB36	MB_Group3	None	NO	wt
ICGC_MB39	MB_Group3	None	NO	wt
ICGC_MB45	MB_Group3	None	NO	wt
ICGC_MB5	MB_Group3	None	NO	wt
ICGC_MB50	MB_Group3	None	NO	wt
ICGC_MB518	MB_Group3	TP53 Somatic	NO	mut
ICGC_MB800	MB_Group3	None	YES	wt
ICGC_MB89	MB_Group3	None	YES	wt
ICGC_MB9	MB_Group3	None	NO	wt
ICGC_MB90	MB_Group3	None	NO	wt
ICGC_MB95	MB_Group3	None	NO	wt
ICGC_MB96	MB_Group3	None	NO	wt
ICGC_MB98	MB_Group3	None	NO	wt
MBRep_T27	MB_Group3	None	NO	wt
MBRep_T54	MB_Group3	None	NO	wt
MBRep_T71	MB_Group3	None	#N/A	wt
SJMB006	MB_Group3	None	NO	wt
SJMB008	MB_Group3	None	YES	wt
SJMB010	MB_Group3	None	NO	wt
SJMB017	MB_Group3	None	NO	wt
SJMB025	MB_Group3	None	#N/A	wt
SJMB030	MB_Group3	None	NO	wt
SJMB031	MB_Group3	None	NO	wt
SJMB039	MB_Group3	None	NO	wt
ICGC_MB108	MB_Group4	None	NO	wt
ICGC_MB110	MB_Group4	None	YES	wt
ICGC_MB114	MB_Group4	None	NO	wt
ICGC_MB115	MB_Group4	None	NO	wt
ICGC_MB118	MB_Group4	None	NO	wt
ICGC_MB119	MB_Group4	None	NO	wt
ICGC_MB121	MB_Group4	None	NO	wt
ICGC_MB129	MB_Group4	None	NO	wt
ICGC_MB15	MB_Group4	None	NO	wt
ICGC_MB154	MB_Group4	None	NO	wt
ICGC_MB174	MB_Group4	None	NO	wt
ICGC_MB175	MB_Group4	None	NO	wt
ICGC_MB177	MB_Group4	None	NO	wt
ICGC_MB183	MB_Group4	None	NO	wt
ICGC_MB184	MB_Group4	None	NO	wt
ICGC_MB185	MB_Group4	None	NO	wt
ICGC_MB19	MB_Group4	None	NO	wt
ICGC_MB199	MB_Group4	None	NO	wt
ICGC_MB2	MB_Group4	None	NO	wt
ICGC_MB224	MB_Group4	None	YES	wt
ICGC_MB227	MB_Group4	None	NO	wt
ICGC_MB228	MB_Group4	None	NO	wt
ICGC_MB229	MB_Group4	None	NO	wt
ICGC_MB230	MB_Group4	None	#N/A	wt
ICGC_MB232	MB_Group4	None	NO	wt
ICGC_MB233	MB_Group4	None	#N/A	wt
ICGC_MB236	MB_Group4	None	NO	wt
ICGC_MB237	MB_Group4	None	NO	wt
ICGC_MB24	MB_Group4	None	NO	wt
ICGC_MB240	MB_Group4	None	NO	wt
ICGC_MB241	MB_Group4	None	NO	wt
ICGC_MB249	MB_Group4	None	#N/A	wt
ICGC_MB26	MB_Group4	None	NO	wt
ICGC_MB261	MB_Group4	None	NO	wt
ICGC_MB264	MB_Group4	None	NO	wt
ICGC_MB265	MB_Group4	None	NO	wt
ICGC_MB269	MB_Group4	None	NO	wt
ICGC_MB270	MB_Group4	None	#N/A	wt
ICGC_MB279	MB_Group4	None	NO	wt
ICGC_MB280	MB_Group4	None	NO	wt
ICGC_MB281	MB_Group4	None	NO	wt
ICGC_MB282	MB_Group4	None	NO	wt
ICGC_MB286	MB_Group4	None	NO	wt
ICGC_MB287	MB_Group4	None	NO	wt
ICGC_MB289	MB_Group4	None	NO	wt
ICGC_MB294	MB_Group4	None	NO	wt
ICGC_MB295	MB_Group4	None	NO	wt
ICGC_MB299	MB_Group4	None	NO	wt
ICGC_MB303	MB_Group4	None	NO	wt
ICGC_MB304	MB_Group4	None	NO	wt
ICGC_MB32	MB_Group4	None	NO	wt
ICGC_MB38	MB_Group4	None	NO	wt
ICGC_MB40	MB_Group4	None	NO	wt
ICGC_MB49	MB_Group4	None	NO	wt
ICGC_MB51	MB_Group4	None	NO	wt
ICGC_MB57	MB_Group4	None	NO	wt
ICGC_MB58	MB_Group4	None	NO	wt
ICGC_MB6	MB_Group4	None	NO	wt
ICGC_MB612	MB_Group4	None	NO	wt
ICGC_MB64	MB_Group4	None	NO	wt
ICGC_MB65	MB_Group4	None	NO	wt
ICGC_MB7	MB_Group4	None	NO	wt
ICGC_MB71	MB_Group4	None	NO	wt
ICGC_MB8	MB_Group4	None	NO	wt
ICGC_MB83	MB_Group4	None	YES	wt
ICGC_MB84	MB_Group4	None	NO	wt
ICGC_MB85	MB_Group4	None	NO	wt
ICGC_MB86	MB_Group4	None	NO	wt
ICGC_MB91	MB_Group4	None	NO	wt
ICGC_MB92	MB_Group4	None	NO	wt
ICGC_MB94	MB_Group4	None	YES	wt
ICGC_MB99	MB_Group4	None	NO	wt
MBRep_T36	MB_Group4	None	NO	wt
MBRep_T38	MB_Group4	None	NO	wt
MBRep_T40	MB_Group4	None	NO	wt
MBRep_T41	MB_Group4	None	NO	wt
MBRep_T70	MB_Group4	None	NO	wt
MBRep_T72	MB_Group4	None	NO	wt
SJMB009	MB_Group4	None	NO	wt
SJMB011	MB_Group4	None	NO	wt
SJMB014	MB_Group4	None	NO	wt
SJMB016	MB_Group4	None	NO	wt
SJMB018	MB_Group4	None	NO	wt
SJMB020	MB_Group4	None	NO	wt
SJMB023	MB_Group4	None	NO	wt
SJMB024	MB_Group4	None	YES	wt
SJMB026	MB_Group4	None	NO	wt
SJMB027	MB_Group4	None	NO	wt
SJMB029	MB_Group4	None	NO	wt
SJMB032	MB_Group4	None	NO	wt
SJMB034	MB_Group4	None	NO	wt
SJMB035	MB_Group4	None	NO	wt
SJMB036	MB_Group4	None	NO	wt
SJMB037	MB_Group4	None	NO	wt
SJMB038	MB_Group4	None	YES	wt
ICGC_LFS_MB1	MB_SHH	TP53 Germline	YES	mut
ICGC_LFS_MB2	MB_SHH	TP53 Germline	YES	mut
ICGC_MB1	MB_SHH	None	NO	wt
ICGC_MB102	MB_SHH	None	NO	wt
ICGC_MB12	MB_SHH	None	NO	wt
ICGC_MB125	MB_SHH	None	#N/A	wt
ICGC_MB132	MB_SHH	None	NO	wt
ICGC_MB137	MB_SHH	TP53 Germline	YES	mut
ICGC_MB142	MB_SHH	None	NO	wt
ICGC_MB143	MB_SHH	None	#N/A	wt
ICGC_MB145	MB_SHH	TP53 Germline	YES	mut
ICGC_MB171	MB_SHH	None	NO	wt
ICGC_MB179	MB_SHH	None	NO	wt
ICGC_MB181	MB_SHH	None	NO	wt
ICGC_MB193	MB_SHH	None	NO	wt
ICGC_MB204	MB_SHH	None	NO	wt
ICGC_MB206	MB_SHH	None	NO	wt
ICGC_MB21	MB_SHH	None	NO	wt
ICGC_MB243	MB_SHH	TP53 Germline	YES	mut
ICGC_MB244	MB_SHH	None	NO	wt
ICGC_MB246	MB_SHH	None	NO	wt
ICGC_MB250	MB_SHH	TP53 Somatic	YES	mut
ICGC_MB28	MB_SHH	None	NO	wt
ICGC_MB3	MB_SHH	None	NO	wt
ICGC_MB302	MB_SHH	None	NO	wt
ICGC_MB34	MB_SHH	TP53 Somatic	YES	mut
ICGC_MB35	MB_SHH	None	NO	wt
ICGC_MB37	MB_SHH	None	NO	wt
ICGC_MB53	MB_SHH	None	NO	wt
ICGC_MB60	MB_SHH	None	NO	wt
ICGC_MB66	MB_SHH	None	NO	wt
ICGC_MB67	MB_SHH	None	NO	wt
ICGC_MB68	MB_SHH	None	NO	wt
ICGC_MB74	MB_SHH	None	NO	wt
ICGC_MB88	MB_SHH	None	NO	wt
SJMB003	MB_SHH	None	NO	wt
SJMB004	MB_SHH	TP53 Somatic	YES	mut
SJMB012	MB_SHH	None	NO	wt
SJMB013	MB_SHH	None	NO	wt
SJMB033	MB_SHH	None	NO	wt
ICGC_MB112	MB_WNT	None	NO	wt
ICGC_MB113	MB_WNT	None	NO	wt
ICGC_MB117	MB_WNT	None	NO	wt
ICGC_MB122	MB_WNT	None	NO	wt
ICGC_MB124	MB_WNT	None	NO	wt
ICGC_MB130	MB_WNT	None	NO	wt
ICGC_MB14	MB_WNT	None	NO	wt
ICGC_MB176	MB_WNT	None	NO	wt
ICGC_MB20	MB_WNT	None	NO	wt
ICGC_MB23	MB_WNT	None	YES	wt
ICGC_MB242	MB_WNT	None	NO	wt
ICGC_MB31	MB_WNT	TP53 Somatic	NO	mut
ICGC_MB46	MB_WNT	None	NO	wt
SJMB001	MB_WNT	None	NO	wt
SJMB002	MB_WNT	None	NO	wt
SJMB028	MB_WNT	None	NO	wt
SJMB040	MB_WNT	None	NO	wt
SJMB041	MB_WNT	None	NO	wt
SJNBL002	NB	None	#N/A	wt
SJNBL003	NB	None	NO	wt
SJNBL007	NB	None	NO	wt
SJNBL009	NB	None	NO	wt
SJNBL012	NB	None	NO	wt
SJNBL016	NB	None	NO	wt
SJNBL018	NB	None	NO	wt
SJNBL019	NB	None	NO	wt
SJNBL020	NB	None	NO	wt
SJNBL022	NB	None	NO	wt
SJNBL024	NB	None	NO	wt
SJNBL025	NB	None	NO	wt
SJNBL026	NB	None	NO	wt
SJNBL031	NB	None	NO	wt
SJNBL034	NB	None	NO	wt
SJNBL036	NB	None	NO	wt
SJNBL038	NB	None	NO	wt
SJNBL041	NB	None	NO	wt
SJNBL042	NB	None	NO	wt
SJNBL045	NB	None	NO	wt
SJOS002	OS	None	YES	wt
SJOS003	OS	None	YES	wt
SJOS004	OS	TP53 Somatic	YES	mut
SJOS007	OS	None	YES	wt
SJOS010	OS	TP53 Somatic	YES	mut
SJOS011	OS	TP53 Somatic	YES	mut
SJOS012	OS	TP53 Somatic	YES	mut
SJOS013	OS	None	YES	wt
SJOS014	OS	None	YES	wt
SJOS015	OS	None	YES	wt
SJOS016	OS	None	YES	wt
SJOS017	OS	None	YES	wt
SJOS018	OS	None	YES	wt
SJOS019	OS	None	YES	wt
ICGC_PA10	PA	None	NO	wt
ICGC_PA100	PA	None	NO	wt
ICGC_PA102	PA	None	NO	wt
ICGC_PA103	PA	None	NO	wt
ICGC_PA107	PA	None	NO	wt
ICGC_PA108	PA	None	NO	wt
ICGC_PA109	PA	None	NO	wt
ICGC_PA11	PA	None	NO	wt
ICGC_PA112	PA	None	NO	wt
ICGC_PA113	PA	None	NO	wt
ICGC_PA12	PA	None	NO	wt
ICGC_PA126	PA	None	NO	wt
ICGC_PA129	PA	None	NO	wt
ICGC_PA131	PA	None	NO	wt
ICGC_PA132_convey	PA	None	NO	wt
ICGC_PA134	PA	None	NO	wt
ICGC_PA135	PA	None	NO	wt
ICGC_PA136	PA	None	NO	wt
ICGC_PA138	PA	None	NO	wt
ICGC_PA14	PA	None	NO	wt
ICGC_PA140	PA	None	NO	wt
ICGC_PA143	PA	None	NO	wt
ICGC_PA144	PA	None	NO	wt
ICGC_PA145	PA	None	NO	wt
ICGC_PA147	PA	None	NO	wt
ICGC_PA148	PA	None	NO	wt
ICGC_PA150	PA	None	NO	wt
ICGC_PA157	PA	None	NO	wt
ICGC_PA158	PA	None	NO	wt
ICGC_PA159	PA	None	NO	wt
ICGC_PA161	PA	None	NO	wt
ICGC_PA162	PA	None	NO	wt
ICGC_PA165	PA	None	NO	wt
ICGC_PA166	PA	None	NO	wt
ICGC_PA17	PA	None	NO	wt
ICGC_PA21	PA	None	NO	wt
ICGC_PA22	PA	None	NO	wt
ICGC_PA24	PA	None	NO	wt
ICGC_PA25	PA	None	NO	wt
ICGC_PA27	PA	None	NO	wt
ICGC_PA28	PA	None	NO	wt
ICGC_PA29	PA	None	NO	wt
ICGC_PA3	PA	None	NO	wt
ICGC_PA30	PA	None	NO	wt
ICGC_PA33	PA	None	NO	wt
ICGC_PA34	PA	None	NO	wt
ICGC_PA36	PA	None	NO	wt
ICGC_PA37	PA	None	NO	wt
ICGC_PA39	PA	None	NO	wt
ICGC_PA4	PA	None	NO	wt
ICGC_PA41	PA	None	NO	wt
ICGC_PA42	PA	None	NO	wt
ICGC_PA43	PA	None	NO	wt
ICGC_PA46	PA	None	NO	wt
ICGC_PA48	PA	None	NO	wt
ICGC_PA5	PA	None	NO	wt
ICGC_PA50	PA	None	NO	wt
ICGC_PA53	PA	None	NO	wt
ICGC_PA54_convey	PA	None	NO	wt
ICGC_PA55	PA	None	NO	wt
ICGC_PA56	PA	None	NO	wt
ICGC_PA58	PA	None	NO	wt
ICGC_PA59	PA	None	NO	wt
ICGC_PA62	PA	None	NO	wt
ICGC_PA63	PA	None	NO	wt
ICGC_PA64	PA	None	NO	wt
ICGC_PA65	PA	None	NO	wt
ICGC_PA69	PA	None	NO	wt
ICGC_PA70	PA	None	NO	wt
ICGC_PA71	PA	None	NO	wt
ICGC_PA73	PA	None	NO	wt
ICGC_PA75	PA	None	NO	wt
ICGC_PA79	PA	None	NO	wt
ICGC_PA8	PA	None	NO	wt
ICGC_PA81	PA	None	NO	wt
ICGC_PA82	PA	None	NO	wt
ICGC_PA83	PA	None	NO	wt
ICGC_PA84	PA	None	NO	wt
ICGC_PA85	PA	None	NO	wt
ICGC_PA86	PA	None	NO	wt
ICGC_PA87	PA	None	NO	wt
ICGC_PA88	PA	None	NO	wt
ICGC_PA89	PA	None	NO	wt
ICGC_PA9	PA	None	NO	wt
ICGC_PA91	PA	None	NO	wt
ICGC_PA93	PA	None	NO	wt
ICGC_PA94	PA	None	NO	wt
ICGC_PA95	PA	None	NO	wt
ICGC_PA96	PA	None	NO	wt
ICGC_PA97	PA	None	NO	wt
ICGC_PA99	PA	None	NO	wt
SJLGG001	PA	None	NO	wt
SJLGG002	PA	None	NO	wt
SJLGG003	PA	None	NO	wt
SJLGG004	PA	None	NO	wt
SJLGG009	PA	None	NO	wt
SJLGG010	PA	None	NO	wt
SJLGG011	PA	None	NO	wt
SJLGG012	PA	None	NO	wt
SJLGG013	PA	None	NO	wt
SJLGG015	PA	None	NO	wt
SJLGG016	PA	None	NO	wt
SJBT030154	PB	None	NO	wt
SJBT030427	PB	None	NO	wt
SJBT030913	PB	None	NO	wt
SJBT031810	PB	None	YES	wt
SJBT032326	PB	None	YES	wt
SJRB001	RB	None	NO	wt
SJRB002	RB	None	NO	wt
SJRB003	RB	None	NO	wt
SJRB004	RB	None	NO	wt
SJASPS030009	RCC	None	NO	wt
SJST030420	RCC	None	YES	wt
SJST030638	RCC	None	NO	wt
SJST032349	RCC	TP53 Somatic	NO	mut
SJRHB001	RMS	None	NO	wt
SJRHB002	RMS	None	NO	wt
SJRHB003	RMS	TP53 Germline	YES	mut
SJRHB004	RMS	None	YES	wt
SJRHB005	RMS	None	NO	wt
SJRHB006	RMS	None	NO	wt
SJRHB007	RMS	None	NO	wt
SJRHB008	RMS	None	NO	wt
SJRHB009	RMS	None	NO	wt
SJRHB010	RMS	None	NO	wt
SJRHB011	RMS	TP53 Somatic	YES	mut
SJRHB012	RMS	None	YES	wt
SJSS030012	SC	None	NO	wt
SJSS030017	SC	None	NO	wt
SJSS063828	SC	None	NO	wt
SJST031353	SC	None	NO	wt
SJST031379	SC	None	NO	wt
SJST031624	SC	None	NO	wt
SJTALL001	TALL	None	NO	wt
SJTALL002	TALL	None	NO	wt
SJTALL003	TALL	None	NO	wt
SJTALL004	TALL	None	NO	wt
SJTALL005	TALL	None	NO	wt
SJTALL006	TALL	None	NO	wt
SJTALL007	TALL	None	NO	wt
SJTALL008	TALL	None	NO	wt
SJTALL009	TALL	None	NO	wt
SJTALL011	TALL	None	NO	wt
SJTALL012	TALL	None	NO	wt
SJTALL013	TALL	None	NO	wt
SJTALL014	TALL	None	NO	wt
SJTALL015	TALL	None	NO	wt
SJTALL030	TALL	None	NO	wt
SJTALL030047	TALL	None	NO	wt
SJTALL030064	TALL	None	NO	wt
SJTALL030071	TALL	None	NO	wt
SJTALL030124	TALL	None	NO	wt
SJTALL030125	TALL	None	NO	wt
SJTALL030134	TALL	None	NO	wt
SJTALL030175	TALL	None	NO	wt
SJTALL030189	TALL	None	NO	wt
SJTALL030212	TALL	None	NO	wt
SJTALL030213	TALL	None	NO	wt
SJTALL030249	TALL	None	NO	wt
SJTALL030263	TALL	TP53 Somatic	YES	mut
SJTALL030338	TALL	None	NO	wt
SJTALL030359	TALL	None	NO	wt
SJTALL030376	TALL	None	NO	wt
SJTALL030390	TALL	None	NO	wt
SJTALL030442	TALL	None	NO	wt
SJTALL030493	TALL	None	NO	wt
SJTALL030494	TALL	None	NO	wt
SJTALL030522	TALL	None	YES	wt
SJTALL030527	TALL	None	NO	wt
SJTALL030551	TALL	None	NO	wt
SJTALL030598	TALL	None	NO	wt
SJTALL030684	TALL	None	NO	wt
SJTALL030761	TALL	None	NO	wt
SJTALL030880	TALL	None	NO	wt
SJTALL030907	TALL	None	NO	wt
SJTALL030916	TALL	None	NO	wt
SJTALL030933	TALL	None	NO	wt
SJTALL030963	TALL	None	NO	wt
SJTALL031008	TALL	None	NO	wt
SJTALL031014	TALL	None	NO	wt
SJTALL031015	TALL	None	NO	wt
SJTALL031107	TALL	None	NO	wt
SJTALL031201	TALL	None	NO	wt
SJTALL031213	TALL	None	NO	wt
SJTALL031265	TALL	None	YES	wt
SJTALL031315	TALL	None	NO	wt
SJTALL031337	TALL	None	NO	wt
SJTALL031446	TALL	None	NO	wt
SJTALL031474	TALL	None	NO	wt
SJTALL031594	TALL	None	NO	wt
SJTALL031625	TALL	None	NO	wt
SJTALL031632	TALL	None	NO	wt
SJTALL031640	TALL	None	NO	wt
SJTALL031662	TALL	None	NO	wt
SJTALL031798	TALL	None	NO	wt
SJTALL031832	TALL	None	NO	wt
SJTALL031897	TALL	None	NO	wt
SJTALL031904	TALL	None	NO	wt
SJTALL031991	TALL	None	NO	wt
SJTALL032007	TALL	None	NO	wt
SJTALL032041	TALL	None	NO	wt
SJTALL032088	TALL	None	NO	wt
SJTALL032098	TALL	None	YES	wt
SJTALL032132	TALL	None	NO	wt
SJTALL032282	TALL	None	NO	wt
SJTALL032356	TALL	None	NO	wt
SJTALL032365	TALL	None	NO	wt
SJTALL032368	TALL	None	NO	wt
SJTALL032380	TALL	None	NO	wt
SJST030043	WLM	None	NO	wt
SJST030634	WLM	None	NO	wt
SJST031558	WLM	None	NO	wt
SJST031850	WLM	None	NO	wt
SJST032285	WLM	None	NO	wt
SJWLM030062	WLM	None	NO	wt
SJWLM030106	WLM	None	NO	wt
SJWLM030138	WLM	None	NO	wt
SJWLM030180	WLM	None	NO	wt
SJWLM030223	WLM	None	NO	wt
SJWLM030261	WLM	None	NO	wt
SJWLM030435	WLM	None	NO	wt
SJWLM030467	WLM	None	NO	wt
SJWLM030521	WLM	None	NO	wt
SJWLM030548	WLM	TP53 Somatic	NO	mut
SJWLM030577	WLM	None	NO	wt
SJWLM030691	WLM	None	NO	wt
SJWLM030704	WLM	None	NO	wt
SJWLM030720	WLM	None	NO	wt
SJWLM030737	WLM	None	NO	wt
SJWLM030739	WLM	None	NO	wt
SJWLM030774	WLM	None	NO	wt
SJWLM030792	WLM	None	NO	wt
SJWLM030897	WLM	None	NO	wt
SJWLM030924	WLM	None	NO	wt
SJWLM030951	WLM	None	NO	wt
SJWLM031009	WLM	None	NO	wt
SJWLM031124	WLM	None	NO	wt
SJWLM031171	WLM	None	NO	wt
SJWLM031295	WLM	None	NO	wt
SJWLM031308	WLM	None	NO	wt
SJWLM031333	WLM	TP53 Somatic	YES	mut
SJWLM031454	WLM	None	NO	wt
SJWLM031458	WLM	None	NO	wt
SJWLM031494	WLM	None	NO	wt
SJWLM031641	WLM	None	NO	wt
SJWLM031677	WLM	TP53 Somatic	YES	mut
SJWLM031811	WLM	None	NO	wt
SJWLM031928	WLM	None	NO	wt
SJWLM031998	WLM	None	NO	wt
SJWLM032016	WLM	None	NO	wt
SJWLM032040	WLM	None	NO	wt
SJWLM032103	WLM	None	NO	wt
SJWLM032169	WLM	None	NO	wt
SJWLM032215	WLM	TP53 Somatic	NO	mut
SJWLM032218	WLM	None	NO	wt
SJWLM046152	WLM	None	NO	wt
SJWLM046158	WLM	None	NO	wt

## Sheet: Table 9
Table 9: Tumors showing DNA mismatch repair deficiency signature and somatic/germline mutation status in mismatch repair genes
PID	CANCER_TYPE	Comment	Mutation(s) explaining signature activity?	SBS1	SBS2	SBS3	SBS5	SBS6	SBS7a	SBS7b	SBS8	SBS9	SBS10a	SBS10b	SBS10c	SBS13	SBS14	SBS15	SBS17a	SBS17b	SBS18	SBS19	SBS20	SBS21	SBS23	SBS30	SBS31	SBS35	SBS36	SBS39	SBS40	SBS44	SBS85	SBS90
4133511	BL	has SBS36 ( Defective base excision repair, including DNA damage due to reactive oxygen species, due to biallelic germline or somatic MUTYH mutations.) activity	somatic TP53 SNV, plus LOH of the wildtype allele / no MUTHY mutations found	0.108214	0	0	0.703929	0	0	0	0	0.3525	0	0	0	0	0	0	0	0	0	0	0	0	0	0	0	0	0.155	0	0	0	0	0
SJEPD004	EPD_IT	has SBS20 (Concurrent POLD1 mutations and defective DNA mismatch repair.) activity	no POLD1 mutations found	0.0764286	0	0	0.0432143	0	0	0	0	0	0	0	0	0	0	0	0	0	0	0	0.201071	0	0	0	0.771429	0.360357	0	0	0	0	0	0
OE0290_EGA-BOCA-FR_IC058	ES	has SBS90 (Duocarmycin exposure.) activity	primary tumor sample, no treatment according to clinical data from publication (ICGC BOCA France, https://ega-archive.org/studies/EGAS00001000855)	0.0553571	0	0.602857	0.396071	0	0	0	0	0	0	0	0	0	0	0	0	0	0.2225	0	0	0	0	0	0	0	0	0	0	0	0	0.0957143
ICGC_GBM17	HGG_K27M	has SBS21 (DNA mismatch repair deficiency) activity	germline TSC2 SNV, plus somatic ATRX, TP53, FANCG mutations	0.105357	0	0	0.727143	0	0	0	0.251429	0	0	0	0	0	0	0	0	0	0	0	0	0.140714	0	0	0	0	0	0	0	0	0	0
SJHGG111	HGGother	has SBS14 & 15 (Defective DNA mismatch repair) activity	compound heterozygous PMS2 germline mutations (cMMRD), plus several somatic POLE mutations	51.8489	0	0	240.259	0	0	0	0	0	49.5211	33.7518	0	0	86.8746	163.273	0	0	0	0	0	0	0	0	0	0	0	0	0	0	0	0
ICGC_GBM67	HGGother	has SBS21 (DNA mismatch repair deficiency) activity, plus SBS15	compound heterozygous MSH6 germline mutations (cMMRD)	3.84393	0	0	3.58571	0	0	0	0	0	0	0	0	0	0	2.89607	0	0	0	0	0	2.83429	0	0	0	0	0	0	0	0	0	0
ICGC_GBM58	HGGother	SBS30 is due to deficiency in base excision repair due to inactivating mutations in NTHL1.	no NTHL1 mutation found. Tumor has somatic mutations in TERT, TP53, RB1	0.0610714	0	0	0.0725	0	0	0	0	0	0	0	0	0	0	0	0	0	0	0	0	0	0	0.0321429	0	0	0	0	0.148214	0	0	0
ICGC_GBM49	HGGother	has SBS21 (DNA mismatch repair deficiency) activity	recurrent tumor (not primary), no MMR mutations found	0.0157143	0	0	0.8625	0	0	0	0	0	0	0	0	0	0	0	0	0	0	0	0	0.158571	0	0	0	0	0	0	0	0	0	0
ICGC_GBM50	HGGother	has SBS21 (DNA mismatch repair deficiency) activity	recurrent tumor (not primary), Li-Fraumeni syndrome, no MMR mutations found	0.0246429	0	0	1.14393	0	0	0	0.436071	0	0	0	0	0	0	0	0	0	0	0	0	0.461429	0	0	0	0	0	0	0	0	0	0
SJHGG059	HGGother	has SBS21 (DNA mismatch repair deficiency) activity	no MMR mutations found	0.126429	0	0	0.730714	0	0	0	0.252143	0	0	0	0	0	0	0	0	0	0	0	0	0.146429	0	0	0	0	0	0	0	0	0	0
ICGC_MB122	MB_WNT	has SBS10c (Defective POLD1 proofreading) activity	no somatic or germline POLD1 mutations found	0.131071	0	0	0.203929	0	0	0	0	0	0	0	0.0778571	0	0	0	0	0	0	0	0	0	0	0	0	0	0	0	0	0	0	0
ICGC_MB130	MB_WNT	has SBS10c (Defective POLD1 proofreading) activity	no somatic or germline POLD1 mutations found	0.0828571	0	0	0.149286	0	0	0	0.08	0	0	0	0.0592857	0	0	0	0	0	0	0	0	0	0	0	0	0	0	0	0	0	0	0
ICGC_MB20	MB_WNT	has SBS10c (Defective POLD1 proofreading) activity	no somatic or germline POLD1 mutations found	0.0935714	0	0	0.1825	0	0	0	0	0	0	0	0.0542857	0	0	0	0	0	0	0	0	0	0	0	0	0	0	0	0	0	0	0
SJMB040	MB_WNT	has SBS10c (Defective POLD1 proofreading) activity	no somatic or germline POLD1 mutations found	0.108929	0	0	0.115714	0	0	0	0	0	0	0	0.0510714	0	0	0	0	0	0	0	0	0	0	0	0	0	0	0	0	0	0	0
SJMB041	MB_WNT	has SBS10c (Defective POLD1 proofreading) activity	no somatic or germline POLD1 mutations found	0.0792857	0	0	0.190357	0	0	0	0.0964286	0	0	0	0.123929	0	0	0	0	0	0	0	0	0	0	0	0	0	0	0	0	0	0	0
ICGC_MB265	MB_Group4	has SBS44 (Defective DNA mismatch repair) activity	somatic MLH1 SNV, plus LOH of the wildtype allele	0.6575	0	0	0.570714	0	0	0	0	0	0	0	0	0	0	0	0	0	0	0	0	0	0	0	0	0	0	0	0	1.07286	0	0

## Sheet: Table 10
Table 10: Indel signatures in PedPanCan cohort extracted with SigProfiler (mutations/megabase)
PID	CANCER_TYPE	ID1	ID2	ID3	ID4	ID5	ID8	ID9	ID10	ID11	ID13	IDN
SJACT001	ACC	0.00928571	0	0	0	0	0	0.0217857	0	0	0	0
SJACT002	ACC	0.0125	0	0	0	0	0	0.00928571	0	0	0	0
SJACT003	ACC	0.00107143	0	0	0	0	0	0.00607143	0	0	0	0
SJACT004	ACC	0.00678571	0.00357143	0	0	0	0	0	0	0	0	0
SJACT006	ACC	0.00392857	0	0	0	0	0	0	0	0	0	0
SJACT007	ACC	0.0142857	0	0	0	0	0	0.0164286	0	0	0	0
SJACT008	ACC	0.00678571	0	0	0	0	0.00928571	0.03	0	0	0	0
SJAMLM7005	AML	0.00571429	0.00428571	0	0	0	0	0.00428571	0	0	0	0
SJAMLM7006	AML	0.00428571	0.0025	0	0	0	0	0	0	0	0	0
SJAMLM7012	AML	0.00142857	0.00178571	0	0	0	0	0	0	0	0	0
SJCBF001	AML	0.00142857	0.00178571	0	0	0	0	0	0	0	0	0.00785714
SJCBF003	AML	0.0217857	0.015	0	0	0	0	0	0	0	0	0.0132143
SJCBF004	AML	0.0121429	0.0103571	0	0	0	0	0	0	0	0	0.0346429
SJCBF008	AML	0.00321429	0.00178571	0	0	0	0	0	0	0	0	0.00892857
SJCBF009	AML	0	0.00321429	0	0	0	0	0.00321429	0	0	0	0.00571429
SJCBF011	AML	0.00464286	0.00535714	0	0	0	0	0	0	0	0	0.0128571
SJCBF013	AML	0.00285714	0.00285714	0	0	0	0	0.00321429	0	0	0	0
SJCBF021	AML	0	0.00107143	0	0	0	0	0.0025	0	0	0	0.00464286
SJCBF022	AML	0.00714286	0.00785714	0	0	0	0	0	0	0	0	0
SJCBF023	AML	0.00142857	0.00357143	0	0	0	0	0.0025	0	0	0	0.00607143
SJCBF024	AML	0.00285714	0.00321429	0	0	0	0	0.00214286	0	0	0	0
SJCBF026	AML	0.00571429	0	0	0	0	0	0	0	0	0	0
H049-0CWK	ATRT	0.00428571	0.00464286	0	0	0	0	0.00714286	0	0	0	0
H049-5XQV	ATRT	0	0	0.00178571	0	0	0	0	0	0	0	0
H049-72FV	ATRT	0	0	0	0	0.0025	0	0	0	0	0	0
H049-7SD3	ATRT	0.005	0	0	0	0	0	0	0	0	0	0
H049-9PNE	ATRT	0.00285714	0.00178571	0	0	0	0	0	0	0	0	0
H049-AVEZ	ATRT	0.02	0	0.0485714	0	0.0671429	0.0546429	0	0	0	0	0
H049-CELK	ATRT	0.00571429	0.0025	0.0160714	0	0	0	0.00607143	0	0	0	0
H049-DQGS	ATRT	0	0.000357143	0	0	0	0	0.000714286	0	0	0	0
H049-FG38	ATRT	0.00714286	0.00178571	0	0	0	0	0	0	0	0	0
H049-GP41	ATRT	0.00392857	0	0	0	0	0	0	0	0	0	0
H049-GWNW	ATRT	0.00857143	0.00642857	0	0	0	0	0	0	0	0	0
H049-JVCT	ATRT	0.0075	0	0.0289286	0	0	0.0160714	0	0	0	0	0
H049-LPDZ	ATRT	0.0296429	0.00642857	0.0285714	0	0	0	0.0128571	0	0	0	0
H049-PF1J	ATRT	0	0	0.0025	0	0	0	0	0	0	0	0
H049-SPP6	ATRT	0	0.00107143	0	0	0	0	0.0025	0	0	0	0
H049-UV6K	ATRT	0.0117857	0.00571429	0	0	0	0	0	0	0	0	0
H049-WB9V	ATRT	0.00928571	0.00607143	0	0	0	0	0	0	0	0	0
H049-ZB97	ATRT	0.00392857	0	0.00464286	0	0	0	0	0	0	0	0
SJHYPO002	B-ALL-HYPO	0.00821429	0.0167857	0	0	0	0	0	0	0	0	0
SJHYPO004	B-ALL-HYPO	0.0160714	0.00607143	0	0	0	0	0	0	0	0	0
SJHYPO006	B-ALL-HYPO	0.00428571	0.00714286	0	0	0	0	0	0	0	0	0.00928571
SJHYPO013	B-ALL-HYPO	0.0260714	0.0167857	0	0	0	0	0	0	0	0	0
SJHYPO022	B-ALL-HYPO	0.0278571	0.01	0	0	0	0	0	0	0	0	0
SJHYPO026	B-ALL-HYPO	0.005	0.00285714	0	0	0	0	0	0	0	0	0.00607143
SJHYPO029	B-ALL-HYPO	0.0103571	0.0103571	0	0	0	0	0	0	0	0	0
SJHYPO042	B-ALL-HYPO	0.0135714	0.00928571	0	0	0	0	0	0	0	0	0
SJHYPO044	B-ALL-HYPO	0.00535714	0.0196429	0	0	0	0	0	0	0	0	0.0267857
SJHYPO046	B-ALL-HYPO	0.00571429	0.00392857	0	0	0	0	0.00607143	0	0	0	0.0103571
SJHYPO051	B-ALL-HYPO	0.0221429	0.0117857	0	0	0	0	0	0	0	0	0
SJHYPO052	B-ALL-HYPO	0.0171429	0.0164286	0	0	0	0	0	0	0	0	0
SJHYPO055	B-ALL-HYPO	0.0121429	0.0121429	0	0	0	0	0	0	0	0	0.0117857
SJHYPO056	B-ALL-HYPO	0.00285714	0.00214286	0	0	0	0	0.00357143	0	0	0	0
SJHYPO119	B-ALL-HYPO	0.0146429	0.0178571	0	0	0	0	0	0	0	0	0
SJHYPO120	B-ALL-HYPO	0.00821429	0.00571429	0	0	0	0	0	0	0	0	0.0160714
SJHYPO021	B-ALLother	0.0142857	0.0107143	0	0	0	0	0.00535714	0	0	0	0
SJINF003	B-ALLother	0.00357143	0.0025	0	0	0	0	0	0	0	0	0
SJINF004	B-ALLother	0.00607143	0.0117857	0	0	0	0	0	0	0	0	0
SJINF005	B-ALLother	0.0132143	0.01	0	0	0	0	0	0	0	0	0
SJINF006	B-ALLother	0	0.00178571	0	0	0	0	0	0	0	0	0.0025
SJINF007	B-ALLother	0.00321429	0.00178571	0	0	0	0	0.00142857	0	0	0	0
SJINF008	B-ALLother	0.00214286	0.00178571	0	0	0	0	0	0	0	0	0.00357143
SJINF011	B-ALLother	0.00107143	0.00535714	0	0	0	0	0	0	0	0	0
SJINF012	B-ALLother	0.00392857	0.0025	0	0	0	0	0	0	0	0	0
SJINF013	B-ALLother	0.00392857	0.00607143	0	0	0	0	0	0	0	0	0
SJINF014	B-ALLother	0.000714286	0.00107143	0	0	0	0	0.00142857	0	0	0	0
SJINF015	B-ALLother	0.0025	0.00821429	0	0	0	0	0	0	0	0	0
SJINF016	B-ALLother	0	0	0	0	0	0	0.000714286	0	0	0	0
SJINF017	B-ALLother	0.00428571	0.00535714	0	0	0	0	0.00428571	0	0	0	0
SJINF022	B-ALLother	0.00642857	0.0178571	0	0	0	0	0	0	0	0	0
SJPHALL001	B-ALLother	0	0.0160714	0	0	0	0	0	0	0	0	0.0314286
SJPHALL002	B-ALLother	0.00428571	0.00678571	0	0	0	0	0	0	0	0	0.00857143
SJPHALL003	B-ALLother	0.00714286	0.0103571	0	0	0	0	0	0	0	0	0.0267857
SJPHALL004	B-ALLother	0	0.005	0	0	0	0	0	0	0	0	0.0253571
SJPHALL005	B-ALLother	0.0139286	0.00642857	0	0	0	0	0	0	0	0	0
SJPHALL006	B-ALLother	0.00178571	0.000714286	0	0	0	0	0	0	0	0	0.00571429
SJPHALL009	B-ALLother	0.00535714	0.0103571	0	0	0	0	0	0	0	0	0.0128571
4112512	BL	0.0428571	0.0535714	0	0	0	0	0	0	0	0	0
4119027	BL	0.0367857	0.0992857	0	0	0	0	0	0	0	0	0
4125240	BL	0.0207143	0.0596429	0	0	0	0	0	0	0	0	0
4127766	BL	0.0371429	0.085	0	0	0	0	0	0	0	0	0
4130003	BL	0.04	0.0732143	0	0	0	0	0	0	0	0	0
4133511	BL	0.0789286	0.16	0	0	0	0	0	0	0	0	0
4146289	BL	0.0310714	0.0292857	0	0	0	0	0	0	0	0	0
4177434	BL	0.0253571	0.0371429	0	0	0	0	0	0	0	0	0
4177856	BL	0.06	0.107857	0	0	0	0	0	0	0	0	0
4182393	BL	0.0292857	0.0439286	0	0	0	0	0	0	0	0	0
4189998	BL	0.0992857	0.132857	0	0	0	0	0	0	0	0	0
4190495	BL	0.0814286	0.143214	0	0	0	0	0	0	0	0	0
4193278	BL	0.0221429	0.0742857	0	0	0	0	0	0	0	0	0
4194218	BL	0.0382143	0.0914286	0	0	0	0	0	0	0	0	0
4194891	BL	0.0475	0.0675	0	0	0	0	0	0	0	0	0
SJHM030102	DLBLNOS	0.0310714	0.0267857	0	0	0	0	0	0	0	0	0
SJHM030817	DLBLNOS	0.186429	0.224286	0	0	0	0	0	0	0	0	0
SJHM031290	DLBLNOS	0.0825	0.0871429	0	0	0	0	0	0	0	0	0
SJHM031331	DLBLNOS	0.109286	0.119286	0	0	0	0	0	0	0	0	0
SJHM031980	DLBLNOS	0.0360714	0.0485714	0	0	0	0	0	0	0	0	0
SJEPD001	EPD_IT	0	0.00214286	0	0	0	0	0	0	0	0	0
SJEPD002	EPD_IT	0.00321429	0.0025	0	0	0	0	0	0	0	0	0
SJEPD004	EPD_IT	0.0307143	0	0.0292857	0	0.0578571	0.0653571	0	0	0	0	0
SJEPD008	EPD_IT	0.00214286	0	0	0	0.00357143	0	0	0	0	0	0
SJEPD009	EPD_IT	0.0135714	0.00571429	0	0	0	0	0	0	0	0	0
SJEPD010	EPD_IT	0.00214286	0	0	0	0.00285714	0	0	0	0	0	0
SJEPD012	EPD_IT	0.00964286	0	0	0	0	0	0	0	0	0	0
SJEPD013	EPD_IT	0.00928571	0.00464286	0	0	0	0	0	0	0	0	0
SJEPD014	EPD_IT	0.00428571	0.00142857	0	0	0.00428571	0	0	0	0	0	0
SJEPD015	EPD_IT	0.00392857	0	0	0	0	0	0	0	0	0	0
SJEPD016	EPD_IT	0.00571429	0.00178571	0	0	0	0	0	0	0	0	0
SJEPD019	EPD_IT	0.00214286	0.0025	0	0	0	0	0	0	0	0	0
SJEPD020	EPD_IT	0.00392857	0.00285714	0	0	0	0	0	0	0	0	0
SJEPD021	EPD_IT	0.00571429	0.00142857	0	0	0	0	0	0	0	0	0
SJEPD022	EPD_IT	0.00607143	0.00142857	0	0	0	0	0	0	0	0	0
SJEPD006	EPD_ST	0.00214286	0	0	0	0.00607143	0	0	0	0	0	0
SJEPD017	EPD_ST	0.00321429	0.00214286	0	0	0	0	0	0	0	0	0
SJEPD018	EPD_ST	0	0.000714286	0	0	0.00142857	0	0	0	0	0	0
OE0290_EGA-BOCA-FR_IC009	ES	0.0414286	0	0	0	0	0	0	0	0	0	0
OE0290_EGA-BOCA-FR_IC015	ES	0.005	0.00285714	0	0	0.00464286	0	0	0	0	0	0
OE0290_EGA-BOCA-FR_IC024	ES	0.00214286	0.00142857	0	0	0.00714286	0	0	0	0	0	0
OE0290_EGA-BOCA-FR_IC034	ES	0.0771429	0	0	0	0.116071	0.0739286	0	0	0	0	0
OE0290_EGA-BOCA-FR_IC044	ES	0.00535714	0	0	0	0.0103571	0	0	0	0	0	0
OE0290_EGA-BOCA-FR_IC046	ES	0.0107143	0.00321429	0	0	0	0	0	0	0	0	0
OE0290_EGA-BOCA-FR_IC049	ES	0.0192857	0.00464286	0	0	0	0	0.0114286	0	0	0	0
OE0290_EGA-BOCA-FR_IC053	ES	0.0189286	0	0	0	0	0	0.00821429	0	0	0	0
OE0290_EGA-BOCA-FR_IC054	ES	0.00678571	0.00285714	0	0	0	0	0.00714286	0	0	0	0
OE0290_EGA-BOCA-FR_IC057	ES	0.0285714	0.00714286	0	0	0	0	0.0289286	0	0	0	0
OE0290_EGA-BOCA-FR_IC058	ES	0.045	0.00964286	0	0	0	0	0.0296429	0	0	0	0
OE0290_EGA-BOCA-FR_IC066	ES	0.0207143	0.00571429	0	0	0	0	0	0	0	0	0
OE0290_EGA-BOCA-FR_IC067	ES	0.00107143	0	0	0	0.00285714	0	0	0	0	0	0
OE0290_EGA-BOCA-FR_IC071	ES	0.0125	0	0	0	0	0	0	0	0	0	0
OE0290_EGA-BOCA-FR_IC076	ES	0.0253571	0.00392857	0	0	0	0	0	0	0	0	0
OE0290_EGA-BOCA-FR_IC077	ES	0.00142857	0	0	0	0	0	0	0	0	0	0
OE0290_EGA-BOCA-FR_IC080	ES	0.100714	0	0	0	0	0	0	0	0	0	0
OE0290_EGA-BOCA-FR_IC082	ES	0.00714286	0.00571429	0	0	0	0	0.00392857	0	0	0	0
OE0290_EGA-BOCA-FR_IC086	ES	0.0346429	0.00714286	0	0	0	0	0	0	0	0	0
OE0290_EGA-BOCA-FR_IC092	ES	0.0139286	0	0	0	0	0.005	0.00607143	0	0	0	0
OE0290_EGA-BOCA-FR_IC093	ES	0.0160714	0.00607143	0	0	0	0	0.00642857	0	0	0	0
OE0290_EGA-BOCA-FR_IC096	ES	0.00785714	0	0	0	0	0	0.00821429	0	0	0	0
OE0290_EGA-BOCA-FR_IC105	ES	0.035	0.00571429	0	0	0	0	0.0125	0	0	0	0
OE0290_EGA-BOCA-FR_IC1057	ES	0.0982143	0	0	0	0	0	0	0	0	0	0
OE0290_EGA-BOCA-FR_IC106	ES	0.0128571	0.00285714	0	0	0	0	0.0125	0	0	0	0
OE0290_EGA-BOCA-FR_IC111	ES	0.0175	0.00821429	0	0	0	0	0.0075	0	0	0	0
OE0290_EGA-BOCA-FR_IC112	ES	0.0357143	0.00678571	0	0	0	0	0	0	0	0	0
OE0290_EGA-BOCA-FR_IC114	ES	0.00357143	0.00214286	0	0	0	0	0.00321429	0	0	0	0
OE0290_EGA-BOCA-FR_IC116	ES	0.0239286	0.00464286	0	0	0	0	0	0	0	0	0
OE0290_EGA-BOCA-FR_IC121	ES	0.0564286	0.0103571	0	0	0	0	0	0	0	0	0
OE0290_EGA-BOCA-FR_IC128	ES	0.0375	0	0	0	0	0	0	0	0	0	0
OE0290_EGA-BOCA-FR_IC130	ES	0.01	0.00285714	0	0	0	0	0.0110714	0	0	0	0
OE0290_EGA-BOCA-FR_IC136	ES	0.0625	0	0	0	0	0	0	0	0	0	0
OE0290_EGA-BOCA-FR_IC147	ES	0.0103571	0	0	0	0.00964286	0	0	0	0	0	0
OE0290_EGA-BOCA-FR_IC149	ES	0.0164286	0	0	0	0	0	0	0	0	0	0
OE0290_EGA-BOCA-FR_IC151	ES	0.0310714	0	0	0	0	0	0	0	0	0	0
OE0290_EGA-BOCA-FR_IC158	ES	0.0496429	0	0	0	0	0	0	0	0	0	0
OE0290_EGA-BOCA-FR_IC165	ES	0.0121429	0.00428571	0	0	0	0	0	0	0	0	0
OE0290_EGA-BOCA-FR_IC168	ES	0.00357143	0.0025	0	0	0	0	0.00392857	0	0	0	0
OE0290_EGA-BOCA-FR_IC174	ES	0.0128571	0.00607143	0	0	0	0	0.00964286	0	0	0	0
OE0290_EGA-BOCA-FR_IC193	ES	0.00357143	0	0	0	0	0	0.00642857	0	0	0	0
OE0290_EGA-BOCA-FR_IC196	ES	0.0210714	0	0	0	0	0	0	0	0	0	0
OE0290_EGA-BOCA-FR_IC197	ES	0.04	0	0	0	0	0	0	0	0	0	0
OE0290_EGA-BOCA-FR_IC198	ES	0.0178571	0.00357143	0	0	0	0	0.00607143	0	0	0	0
OE0290_EGA-BOCA-FR_IC204	ES	0.00178571	0	0	0	0	0	0.00214286	0	0	0	0
OE0290_EGA-BOCA-FR_IC213	ES	0.00714286	0	0	0	0.00857143	0	0	0	0	0	0
OE0290_EGA-BOCA-FR_IC215	ES	0.0128571	0	0	0	0	0	0.00642857	0	0	0	0
OE0290_EGA-BOCA-FR_IC224	ES	0.0235714	0	0	0	0	0	0	0	0	0	0
OE0290_EGA-BOCA-FR_IC242	ES	0.00535714	0.00321429	0	0	0	0	0	0	0	0	0
OE0290_EGA-BOCA-FR_IC248	ES	0.0189286	0	0	0	0	0	0.0114286	0	0	0	0
OE0290_EGA-BOCA-FR_IC254	ES	0.0189286	0.00357143	0	0	0	0	0.00714286	0	0	0	0
OE0290_EGA-BOCA-FR_IC261	ES	0	0.000357143	0	0	0	0	0.000714286	0	0	0	0
OE0290_EGA-BOCA-FR_IC262	ES	0.0121429	0.00285714	0	0	0	0	0.00642857	0	0	0	0
OE0290_EGA-BOCA-FR_IC263	ES	0.005	0.0025	0	0	0	0	0.00392857	0	0	0	0
OE0290_EGA-BOCA-FR_IC264	ES	0.0517857	0.00714286	0	0	0	0	0	0	0	0	0
OE0290_EGA-BOCA-FR_IC267	ES	0.0460714	0.00892857	0	0	0	0	0	0	0	0	0
OE0290_EGA-BOCA-FR_IC268	ES	0.0142857	0.0025	0	0	0	0	0.00714286	0	0	0	0
OE0290_EGA-BOCA-FR_IC270	ES	0.00285714	0.00464286	0	0	0	0	0.0117857	0	0	0	0
OE0290_EGA-BOCA-FR_IC271	ES	0.0489286	0.0146429	0	0	0	0	0	0	0	0	0
OE0290_EGA-BOCA-FR_IC272	ES	0.0121429	0.00464286	0	0	0	0	0.00642857	0	0	0	0
OE0290_EGA-BOCA-FR_IC273	ES	0.00964286	0	0	0	0.0317857	0.0253571	0	0	0	0	0
OE0290_EGA-BOCA-FR_IC274	ES	0.0321429	0.00535714	0	0	0	0	0	0	0	0	0
OE0290_EGA-BOCA-FR_IC275	ES	0.0192857	0	0	0	0.0121429	0	0	0	0	0	0
OE0290_EGA-BOCA-FR_IC277	ES	0.0496429	0	0	0	0	0	0	0	0	0	0
OE0290_EGA-BOCA-FR_IC278	ES	0.0342857	0.00714286	0	0	0	0	0	0	0	0	0
OE0290_EGA-BOCA-FR_IC279	ES	0.045	0	0	0	0	0	0	0	0	0	0
OE0290_EGA-BOCA-FR_IC280	ES	0.0357143	0	0	0	0.112143	0.0582143	0	0	0	0	0
OE0290_EGA-BOCA-FR_IC282	ES	0.01	0	0	0	0.0225	0.0332143	0	0	0	0	0
OE0290_EGA-BOCA-FR_IC283	ES	0.00928571	0	0	0	0.00928571	0	0	0	0	0	0
OE0290_EGA-BOCA-FR_IC284	ES	0.0292857	0.00892857	0	0	0	0	0	0	0	0	0
OE0290_EGA-BOCA-FR_IC286	ES	0.0357143	0.0146429	0	0	0	0	0	0	0	0	0
OE0290_EGA-BOCA-FR_IC288	ES	0.0178571	0.00464286	0	0	0	0	0.00642857	0	0	0	0
OE0290_EGA-BOCA-FR_IC294	ES	0.00714286	0	0	0	0	0	0.00357143	0	0	0	0
OE0290_EGA-BOCA-FR_IC295	ES	0.0167857	0.00464286	0	0	0	0	0.0146429	0	0	0	0
OE0290_EGA-BOCA-FR_IC296	ES	0.0389286	0.0110714	0	0	0.0182143	0	0	0	0	0	0
OE0290_EGA-BOCA-FR_IC297	ES	0.0614286	0.0171429	0	0	0	0	0	0	0	0	0
OE0290_EGA-BOCA-FR_IC299	ES	0.0025	0.00357143	0	0	0	0	0.00321429	0	0	0	0
OE0290_EGA-BOCA-FR_IC300	ES	0.0346429	0	0	0	0	0	0	0	0	0	0
OE0290_EGA-BOCA-FR_IC301	ES	0.00642857	0.00285714	0	0	0	0	0.00464286	0	0	0	0
OE0290_EGA-BOCA-FR_IC302	ES	0.025	0.005	0	0	0	0	0	0	0	0	0
OE0290_EGA-BOCA-FR_IC303	ES	0.00428571	0.00285714	0	0	0	0	0.00285714	0	0	0	0
OE0290_EGA-BOCA-FR_IC305	ES	0.0371429	0.00678571	0	0	0	0	0	0	0	0	0
OE0290_EGA-BOCA-FR_IC306	ES	0.0357143	0.00785714	0	0	0	0	0	0	0	0	0
OE0290_EGA-BOCA-FR_IC309	ES	0.0282143	0	0	0	0.0210714	0	0	0	0	0	0
OE0290_EGA-BOCA-FR_IC310	ES	0.00178571	0	0	0	0	0	0.00214286	0	0	0	0
OE0290_EGA-BOCA-FR_IC311	ES	0.0403571	0	0	0	0.0242857	0	0	0	0	0	0
OE0290_EGA-BOCA-FR_IC315	ES	0.000714286	0	0	0	0	0	0	0	0	0	0
OE0290_EGA-BOCA-FR_IC316	ES	0.00214286	0	0	0	0	0	0.0117857	0	0	0	0
OE0290_EGA-BOCA-FR_IC318	ES	0.0489286	0.00892857	0	0	0	0	0	0	0	0	0
OE0290_EGA-BOCA-FR_IC319	ES	0.0125	0.00428571	0	0	0	0	0.0128571	0	0	0	0
OE0290_EGA-BOCA-FR_IC323	ES	0.0253571	0	0	0	0	0	0	0	0	0	0
OE0290_EGA-BOCA-FR_IC324	ES	0.0192857	0.00892857	0	0	0.0267857	0	0	0	0	0	0
OE0290_EGA-BOCA-FR_IC325	ES	0.0221429	0.00821429	0	0	0	0	0	0	0	0	0
OE0290_EGA-BOCA-FR_IC340	ES	0	0	0	0	0.000357143	0	0	0	0	0	0
OE0290_EGA-BOCA-FR_IC343	ES	0.0157143	0	0	0	0.00964286	0	0	0	0	0	0
OE0290_EGA-BOCA-FR_IC349	ES	0.00178571	0	0	0	0	0	0.00464286	0	0	0	0
OE0290_EGA-BOCA-FR_IC831	ES	0.0153571	0.00821429	0	0	0	0	0	0	0	0	0
OE0290_EGA-BOCA-FR_IC929	ES	0.0125	0.0025	0	0	0	0	0	0	0	0	0
OE0290_EGA-BOCA-FR_IC973	ES	0.0342857	0	0	0	0	0	0	0	0	0	0
ICGC_ET1	ETMR	0.0075	0.00571429	0	0	0	0	0	0	0	0	0
ICGC_ET11	ETMR	0.0110714	0.0182143	0	0	0	0	0	0	0	0	0
ICGC_ET14	ETMR	0.0132143	0.0178571	0	0	0	0	0	0	0	0	0
ICGC_ET16	ETMR	0	0	0	0	0	0.0360714	0.0432143	0	0	0.025	0
ICGC_ET23	ETMR	0.0189286	0	0	0	0	0	0	0	0	0	0
ICGC_ET7	ETMR	0.00964286	0.0117857	0	0	0	0	0	0	0	0	0
ICGC_ET8	ETMR	0.0357143	0.0135714	0	0	0	0	0.0103571	0	0	0	0
ICGC_ET9	ETMR	0.0110714	0.005	0	0	0	0	0	0	0	0	0
SJBT030834	ETMR	0.0160714	0.00892857	0	0	0	0	0	0	0	0	0
SJBT031447	ETMR	0.0592857	0.0271429	0	0	0	0	0	0	0	0	0
SJBT032294	ETMR	0.0114286	0.0164286	0	0	0	0	0	0	0	0	0
SJHGG030284	ETMR	0.0132143	0.00678571	0	0	0	0	0	0	0	0	0
ICGC_GBM12	HGG_K27M	0.0185714	0.00821429	0	0	0	0	0.0353571	0	0	0	0
ICGC_GBM16	HGG_K27M	0.0278571	0.00678571	0	0	0	0	0	0	0	0	0
ICGC_GBM17	HGG_K27M	0.0360714	0.0135714	0	0	0	0	0.0171429	0	0	0	0
ICGC_GBM18	HGG_K27M	0.06	0.0282143	0	0	0	0	0.0139286	0	0	0	0
ICGC_GBM2	HGG_K27M	0.0260714	0.00857143	0	0	0.0246429	0	0.0307143	0	0	0	0
ICGC_GBM24	HGG_K27M	0.0314286	0.00642857	0	0	0	0	0	0	0	0	0
ICGC_GBM26	HGG_K27M	0.00464286	0.00892857	0	0	0	0	0.0228571	0	0	0	0
ICGC_GBM27	HGG_K27M	0.0239286	0.00785714	0	0	0	0	0.0103571	0	0	0	0
ICGC_GBM48	HGG_K27M	0	0.00714286	0	0	0.0228571	0.0110714	0.0278571	0	0	0	0
ICGC_GBM53	HGG_K27M	0.0221429	0.00535714	0	0	0	0	0.0075	0	0	0	0
ICGC_GBM65	HGG_K27M	0.0139286	0.00571429	0	0	0	0	0	0	0	0	0
ICGC_GBM66	HGG_K27M	0.0192857	0.00714286	0	0	0	0	0.00892857	0	0	0	0
SJHGG001	HGG_K27M	0.0178571	0.00785714	0	0	0	0	0.00571429	0	0	0	0
SJHGG004	HGG_K27M	0.0325	0.0103571	0	0	0	0	0	0	0	0	0
SJHGG040	HGG_K27M	0.0471429	0.0182143	0	0	0	0	0	0	0	0	0
SJHGG044	HGG_K27M	0.0478571	0.0146429	0	0	0	0	0	0	0	0	0
SJHGG077	HGG_K27M	0.0325	0	0	0	0.0867857	0.0371429	0	0	0	0	0
SJHGG101	HGG_K27M	0.0207143	0.005	0	0	0	0	0.0110714	0	0	0	0
SJHGG102	HGG_K27M	0.0353571	0	0	0	0.0567857	0.0364286	0.0310714	0	0	0	0
ICGC_GBM1	HGGother	0.0307143	0.00428571	0	0	0	0	0.0128571	0	0	0	0
ICGC_GBM15	HGGother	0.507857	0.910714	0	0	0	0	0	0	0	0	0
ICGC_GBM19	HGGother	0.00892857	0	0	0	0.0110714	0	0	0	0	0	0
ICGC_GBM22	HGGother	0.045	0.0275	0	0	0	0	0.0142857	0	0	0	0
ICGC_GBM25	HGGother	0.01	0	0	0.00714286	0	0	0	0	0	0	0
ICGC_GBM28	HGGother	0.0153571	0.00928571	0	0	0	0	0.0107143	0	0	0	0
ICGC_GBM32	HGGother	0.00357143	0.00214286	0	0.005	0	0	0.00892857	0	0	0	0
ICGC_GBM38	HGGother	0.0182143	0.0132143	0	0	0	0	0.0110714	0	0	0	0
ICGC_GBM4	HGGother	0.00928571	0.00285714	0	0	0	0	0.00571429	0	0	0	0
ICGC_GBM42	HGGother	0.0253571	0.0232143	0	0.015	0	0	0	0	0	0	0
ICGC_GBM43	HGGother	0.0185714	0.0646429	0	0.145	0	0	0	0	0	0	0
ICGC_GBM46	HGGother	0.0460714	0.0160714	0	0	0	0	0	0	0	0	0
ICGC_GBM49	HGGother	0.00857143	0	0	0	0.0510714	0.0428571	0.0282143	0	0	0	0
ICGC_GBM5	HGGother	0.0289286	0.0532143	0	0.0653571	0	0	0	0	0	0	0
ICGC_GBM50	HGGother	0.0196429	0	0	0	0.0839286	0.0807143	0.0403571	0	0	0	0
ICGC_GBM52	HGGother	0.0025	0	0	0.00285714	0	0	0	0	0	0	0
ICGC_GBM56	HGGother	1.60214	2.60179	0	0	0	0	0	0	0	0	0
ICGC_GBM57	HGGother	0.0321429	0.0185714	0	0	0	0.0192857	0.0164286	0	0	0	0
ICGC_GBM58	HGGother	0.00107143	0	0	0.00321429	0	0.00214286	0.00607143	0	0	0	0
ICGC_GBM59	HGGother	0.0157143	0.015	0	0	0	0	0.0389286	0	0	0	0
ICGC_GBM6	HGGother	0.731429	1.53786	0	0	0	0	0	0	0	0	0
ICGC_GBM61	HGGother	0.0442857	0.015	0	0	0	0	0	0	0	0	0
ICGC_GBM63	HGGother	0.0482143	0.0835714	0	0.111786	0	0	0	0	0	0	0
ICGC_GBM67	HGGother	0.448571	1.21286	0	0	0	0	0	0	0	0	0
ICGC_GBM71	HGGother	0.00178571	0	0	0.00357143	0	0	0.00392857	0	0	0	0
SJHGG003	HGGother	2.86571	1.68179	0	0	0	0	0	0	0	0	0
SJHGG017	HGGother	0.0107143	0.00392857	0	0	0	0	0.0132143	0	0	0	0
SJHGG024	HGGother	0.0185714	0.0160714	0	0	0	0	0.0110714	0	0	0	0
SJHGG027	HGGother	0.0217857	0.00607143	0	0	0	0	0.00928571	0	0	0	0
SJHGG028	HGGother	0.0214286	0.0110714	0	0	0	0	0.0207143	0	0	0	0
SJHGG033	HGGother	0.00464286	0	0	0	0	0	0	0	0	0	0
SJHGG041	HGGother	0.02	0.0778571	0	0.163929	0	0	0	0	0	0	0
SJHGG052	HGGother	0.0296429	0	0	0	0.0392857	0.02	0.0167857	0	0	0	0
SJHGG059	HGGother	0.0846429	0.0289286	0	0	0.106071	0.0657143	0	0	0	0	0
SJHGG064	HGGother	0.0457143	0.0160714	0	0	0.0321429	0.0157143	0	0	0	0	0
SJHGG075	HGGother	0	0	0	0	0.0310714	0.0167857	0	0	0	0	0
SJHGG111	HGGother	36.4893	4.94464	0	0	0	0	0	0	0	0	0
ICGC_MB106	MB_Group3	0.0428571	0.00607143	0	0	0	0	0	0	0	0	0
ICGC_MB111	MB_Group3	0.0285714	0	0	0	0	0	0	0	0	0	0
ICGC_MB131	MB_Group3	0.126786	0.0275	0	0	0	0	0	0	0	0	0
ICGC_MB134	MB_Group3	0.00678571	0.00214286	0	0	0	0	0.00928571	0	0	0	0
ICGC_MB139	MB_Group3	0.0428571	0	0	0	0	0	0	0	0	0	0
ICGC_MB141	MB_Group3	0.0178571	0	0	0	0	0	0	0	0	0	0
ICGC_MB144	MB_Group3	0.0471429	0	0	0	0	0	0	0	0	0	0
ICGC_MB146	MB_Group3	0.015	0	0	0	0	0	0.0125	0	0	0	0
ICGC_MB151	MB_Group3	0.0282143	0.00714286	0	0	0	0	0	0	0	0	0
ICGC_MB152	MB_Group3	0.0464286	0.00464286	0	0	0	0	0.00964286	0	0	0	0
ICGC_MB153	MB_Group3	0.00285714	0	0	0	0	0	0	0	0	0	0
ICGC_MB16	MB_Group3	0.0221429	0	0	0	0	0	0	0	0	0	0
ICGC_MB165	MB_Group3	0.0257143	0	0	0	0	0	0	0	0	0	0
ICGC_MB166	MB_Group3	0.0228571	0	0	0	0	0	0	0	0	0	0
ICGC_MB168	MB_Group3	0.0721429	0	0	0	0	0	0	0	0	0	0
ICGC_MB170	MB_Group3	0.140357	0	0	0	0	0	0	0	0	0	0
ICGC_MB18	MB_Group3	0.113929	0	0	0	0	0	0	0	0	0	0
ICGC_MB188	MB_Group3	0.00892857	0.0025	0	0	0	0	0.00607143	0	0	0	0
ICGC_MB198	MB_Group3	0.0564286	0	0	0	0	0	0	0	0	0	0
ICGC_MB205	MB_Group3	0.0610714	0	0	0	0	0	0	0	0	0	0
ICGC_MB225	MB_Group3	0.1075	0.015	0	0	0	0	0	0	0	0	0
ICGC_MB226	MB_Group3	0.0932143	0.0232143	0	0	0	0	0	0	0	0	0
ICGC_MB235	MB_Group3	0.00357143	0	0	0	0	0	0.00428571	0	0	0	0
ICGC_MB247	MB_Group3	0.0714286	0.01	0	0	0	0	0	0	0	0	0
ICGC_MB248	MB_Group3	0.0385714	0.00857143	0	0	0	0	0	0	0	0	0
ICGC_MB260	MB_Group3	0.0789286	0.00928571	0	0	0	0	0	0	0	0	0
ICGC_MB271	MB_Group3	0.00178571	0.000714286	0	0	0	0	0.00428571	0	0	0	0
ICGC_MB272	MB_Group3	0.0617857	0.00678571	0	0	0	0	0	0	0	0	0
ICGC_MB277	MB_Group3	0.0196429	0.0025	0	0	0	0	0	0	0	0	0
ICGC_MB278	MB_Group3	0.0235714	0.0075	0	0	0	0	0	0	0	0	0
ICGC_MB292	MB_Group3	0.00892857	0	0	0	0	0	0	0	0	0	0
ICGC_MB297	MB_Group3	0.0246429	0	0	0	0	0	0	0	0	0	0
ICGC_MB36	MB_Group3	0.0946429	0.0164286	0	0	0	0	0	0	0	0	0
ICGC_MB39	MB_Group3	0.0160714	0	0	0	0	0	0	0	0	0	0
ICGC_MB45	MB_Group3	0.0196429	0	0	0	0	0	0.0185714	0	0	0	0
ICGC_MB5	MB_Group3	0.0025	0.00142857	0	0	0	0	0.00535714	0	0	0	0
ICGC_MB50	MB_Group3	0.0596429	0.0146429	0	0	0	0	0	0	0	0	0
ICGC_MB518	MB_Group3	0.0421429	0.0189286	0	0	0	0	0	0	0	0	0
ICGC_MB800	MB_Group3	0.0625	0.00714286	0	0	0	0	0	0	0	0	0
ICGC_MB89	MB_Group3	0.0460714	0	0	0	0	0	0	0	0	0	0
ICGC_MB9	MB_Group3	0.0317857	0.005	0	0	0	0	0	0	0	0	0
ICGC_MB90	MB_Group3	0.0075	0.00357143	0	0	0	0	0	0	0	0	0
ICGC_MB95	MB_Group3	0.00964286	0	0	0	0	0	0	0	0	0	0
ICGC_MB96	MB_Group3	0.00785714	0	0	0	0	0	0	0	0	0	0
ICGC_MB98	MB_Group3	0.0153571	0.00678571	0	0	0	0	0.00892857	0	0	0	0
MBRep_T27	MB_Group3	0.189643	0	0	0	0	0	0	0	0	0	0
MBRep_T54	MB_Group3	0.0828571	0.0110714	0	0	0	0	0	0	0	0	0
MBRep_T71	MB_Group3	0.0603571	0	0	0	0	0	0	0	0	0	0
SJMB006	MB_Group3	0.0225	0	0	0	0	0	0	0	0	0	0
SJMB008	MB_Group3	0.0714286	0	0	0	0	0	0.0903571	0	0	0	0
SJMB010	MB_Group3	0.0264286	0.00821429	0	0	0	0	0	0	0	0	0
SJMB017	MB_Group3	0.398571	0.0407143	0	0	0	0	0	0	0	0	0
SJMB025	MB_Group3	0.0925	0	0	0	0	0	0	0	0	0	0
SJMB030	MB_Group3	0.0807143	0.0225	0	0	0	0	0	0	0	0	0
SJMB031	MB_Group3	0.0985714	0.0178571	0	0	0	0	0	0	0	0	0
SJMB039	MB_Group3	0.0207143	0.00535714	0	0	0	0	0.0171429	0	0	0	0
ICGC_MB108	MB_Group4	0.0507143	0	0	0	0	0	0	0	0	0	0
ICGC_MB110	MB_Group4	0.0457143	0.00678571	0	0	0	0	0.0332143	0	0	0	0
ICGC_MB114	MB_Group4	0.0375	0	0	0	0	0	0	0	0	0	0
ICGC_MB115	MB_Group4	0.0328571	0	0	0	0	0	0	0	0	0	0
ICGC_MB118	MB_Group4	0.0310714	0	0	0	0	0	0.01	0	0	0	0
ICGC_MB119	MB_Group4	0.0139286	0.00428571	0	0	0	0	0	0	0	0	0
ICGC_MB121	MB_Group4	0.0192857	0	0	0	0	0	0	0	0	0	0
ICGC_MB129	MB_Group4	0.0410714	0	0	0	0.0214286	0	0	0	0	0	0
ICGC_MB15	MB_Group4	0.0310714	0	0	0	0	0	0	0	0	0	0
ICGC_MB154	MB_Group4	0.0296429	0	0	0	0	0	0	0	0	0	0
ICGC_MB175	MB_Group4	0.00678571	0	0	0	0	0	0.005	0	0	0	0
ICGC_MB177	MB_Group4	0.0953571	0	0	0	0	0	0	0	0	0	0
ICGC_MB183	MB_Group4	0.00785714	0.00214286	0	0	0	0	0.00928571	0	0	0	0
ICGC_MB184	MB_Group4	0.0407143	0	0	0	0	0	0	0	0	0	0
ICGC_MB185	MB_Group4	0.00928571	0	0	0	0	0	0.00428571	0	0	0	0
ICGC_MB19	MB_Group4	0.0489286	0	0	0	0	0	0	0	0	0	0
ICGC_MB199	MB_Group4	0.0546429	0	0	0	0	0	0	0	0	0	0
ICGC_MB2	MB_Group4	0.0207143	0	0	0	0	0	0	0	0	0	0
ICGC_MB224	MB_Group4	0.0392857	0	0	0	0	0	0	0	0	0	0
ICGC_MB227	MB_Group4	0.0196429	0	0	0	0	0	0	0	0	0	0
ICGC_MB228	MB_Group4	0.045	0	0	0	0	0	0	0	0	0	0
ICGC_MB229	MB_Group4	0.0232143	0	0	0	0	0	0	0	0	0	0
ICGC_MB230	MB_Group4	0.0214286	0	0	0	0	0	0	0	0	0	0
ICGC_MB232	MB_Group4	0.0189286	0.00428571	0	0	0	0	0	0	0	0	0
ICGC_MB233	MB_Group4	0.035	0	0	0	0	0	0	0	0	0	0
ICGC_MB236	MB_Group4	0.108929	0	0	0	0	0	0	0	0	0	0
ICGC_MB237	MB_Group4	0.0603571	0	0	0	0	0	0	0	0	0	0
ICGC_MB24	MB_Group4	0.00928571	0.00142857	0	0	0	0	0.00285714	0	0	0	0
ICGC_MB240	MB_Group4	0.0685714	0	0	0	0	0	0	0	0	0	0
ICGC_MB241	MB_Group4	0.0228571	0	0	0	0	0	0	0	0	0	0
ICGC_MB249	MB_Group4	0.0675	0	0	0	0	0	0	0	0	0	0
ICGC_MB26	MB_Group4	0.0417857	0	0	0	0	0	0	0	0	0	0
ICGC_MB261	MB_Group4	0.0239286	0	0	0	0	0	0	0	0	0	0
ICGC_MB264	MB_Group4	0.0128571	0.00214286	0	0	0	0	0	0	0	0	0
ICGC_MB265	MB_Group4	0.992857	2.27893	0	0	0	0	0	0	0	0	0
ICGC_MB269	MB_Group4	0.0296429	0	0	0	0	0	0	0	0	0	0
ICGC_MB270	MB_Group4	0.0135714	0.00285714	0	0	0	0	0.00535714	0	0	0	0
ICGC_MB279	MB_Group4	0.0271429	0	0	0	0	0	0	0	0	0	0
ICGC_MB280	MB_Group4	0.08	0	0	0	0	0	0	0	0	0	0
ICGC_MB281	MB_Group4	0.0785714	0	0	0	0	0	0	0	0	0	0
ICGC_MB282	MB_Group4	0.0121429	0.00357143	0	0	0	0	0.00607143	0	0	0	0
ICGC_MB286	MB_Group4	0.0221429	0	0	0	0	0	0	0	0	0	0
ICGC_MB287	MB_Group4	0.0117857	0.00428571	0	0	0	0	0	0	0	0	0
ICGC_MB289	MB_Group4	0.0678571	0	0.0435714	0	0.0925	0.065	0	0	0	0	0
ICGC_MB294	MB_Group4	0.0360714	0	0	0	0	0	0	0	0	0	0
ICGC_MB295	MB_Group4	0.00535714	0.00142857	0	0	0	0	0	0	0	0	0
ICGC_MB299	MB_Group4	0	0.000357143	0	0	0	0	0	0	0	0	0
ICGC_MB303	MB_Group4	0.0864286	0.0110714	0	0	0	0	0	0	0	0	0
ICGC_MB304	MB_Group4	0.0903571	0.0182143	0	0	0	0	0	0	0	0	0
ICGC_MB32	MB_Group4	0.02	0.00428571	0	0	0	0	0.00642857	0	0	0	0
ICGC_MB38	MB_Group4	0.0189286	0.00392857	0	0	0	0	0.0114286	0	0	0	0
ICGC_MB40	MB_Group4	0.00821429	0	0	0	0	0	0	0	0	0	0
ICGC_MB49	MB_Group4	0.0707143	0	0	0	0	0	0	0	0	0	0
ICGC_MB51	MB_Group4	0.0235714	0.00464286	0	0	0	0	0	0	0	0	0
ICGC_MB57	MB_Group4	0.0185714	0	0	0	0	0	0.01	0	0	0	0
ICGC_MB58	MB_Group4	0.0410714	0	0	0	0	0	0	0	0	0	0
ICGC_MB6	MB_Group4	0.0685714	0	0	0	0	0	0	0	0	0	0
ICGC_MB612	MB_Group4	0.0196429	0	0	0	0	0	0	0	0	0	0
ICGC_MB64	MB_Group4	0.0578571	0	0	0	0	0	0	0	0	0	0
ICGC_MB65	MB_Group4	0.0167857	0	0	0	0.0132143	0	0	0	0	0	0
ICGC_MB7	MB_Group4	0.0239286	0	0	0	0	0	0.00892857	0	0	0	0
ICGC_MB71	MB_Group4	0.0489286	0	0	0	0.0260714	0	0	0	0	0	0
ICGC_MB8	MB_Group4	0.0757143	0	0	0	0	0	0	0	0	0	0
ICGC_MB83	MB_Group4	0.0121429	0.00321429	0	0	0	0	0.00785714	0	0	0	0
ICGC_MB84	MB_Group4	0.0182143	0.00464286	0	0	0	0	0.0175	0	0	0	0
ICGC_MB85	MB_Group4	0.0121429	0.00214286	0	0	0	0	0.00392857	0	0	0	0
ICGC_MB86	MB_Group4	0.0175	0	0	0	0	0	0	0	0	0	0
ICGC_MB91	MB_Group4	0.0503571	0	0	0	0	0	0	0	0	0	0
ICGC_MB92	MB_Group4	0.0264286	0.00464286	0	0	0	0	0.0128571	0	0	0	0
ICGC_MB94	MB_Group4	0.0596429	0.0103571	0	0	0	0	0.0192857	0	0	0	0
ICGC_MB99	MB_Group4	0.0817857	0	0	0	0	0	0	0	0	0	0
MBRep_T36	MB_Group4	0.0246429	0	0	0	0	0	0	0	0	0	0
MBRep_T38	MB_Group4	0.00821429	0.00214286	0	0	0	0	0	0	0	0	0
MBRep_T40	MB_Group4	0.0389286	0	0	0	0	0	0	0	0	0	0
MBRep_T41	MB_Group4	0.0167857	0.00285714	0	0	0	0	0	0	0	0	0
MBRep_T70	MB_Group4	0.0353571	0	0	0	0	0	0	0	0	0	0
MBRep_T72	MB_Group4	0.0142857	0	0	0	0	0	0	0	0	0	0
SJMB009	MB_Group4	0.025	0	0	0	0	0	0	0	0	0	0
SJMB011	MB_Group4	0.0214286	0	0	0	0	0	0	0	0	0	0
SJMB014	MB_Group4	0.0225	0.00428571	0	0	0	0	0	0	0	0	0
SJMB016	MB_Group4	0.0128571	0.00928571	0	0	0	0	0.0314286	0	0	0	0
SJMB018	MB_Group4	0.0307143	0	0	0	0	0	0	0	0	0	0
SJMB020	MB_Group4	0.0321429	0	0	0	0	0	0	0	0	0	0
SJMB023	MB_Group4	0.0257143	0	0	0	0	0	0	0	0	0	0
SJMB024	MB_Group4	0.0314286	0.005	0	0	0	0	0	0	0	0	0
SJMB026	MB_Group4	0.0185714	0.00535714	0	0	0	0	0	0	0	0	0
SJMB027	MB_Group4	0.0135714	0	0	0	0	0	0	0	0	0	0
SJMB029	MB_Group4	0.0282143	0	0	0	0	0	0	0	0	0	0
SJMB032	MB_Group4	0.0596429	0	0	0	0	0	0	0	0	0	0
SJMB034	MB_Group4	0.0228571	0	0	0	0	0	0.0075	0	0	0	0
SJMB035	MB_Group4	0.015	0	0	0	0	0	0	0	0	0	0
SJMB036	MB_Group4	0.0228571	0	0	0	0	0	0	0	0	0	0
SJMB037	MB_Group4	0.00642857	0.0025	0	0	0.00857143	0	0	0	0	0	0
SJMB038	MB_Group4	0.0478571	0	0	0	0	0	0	0	0	0	0
ICGC_LFS_MB1	MB_SHH	0.0657143	0.035	0	0	0	0	0	0	0	0	0
ICGC_LFS_MB2	MB_SHH	0.065	0.0203571	0	0	0	0	0	0	0	0	0
ICGC_MB1	MB_SHH	0.00928571	0.00392857	0	0	0.00678571	0	0	0	0	0	0
ICGC_MB102	MB_SHH	0.0825	0.0328571	0	0	0	0	0	0	0	0	0
ICGC_MB12	MB_SHH	0.00285714	0.00178571	0	0	0.00357143	0	0	0	0	0	0
ICGC_MB125	MB_SHH	0.0714286	0	0	0	0.130714	0.106071	0	0	0	0	0
ICGC_MB132	MB_SHH	0.00321429	0.00428571	0	0	0	0	0	0	0	0	0
ICGC_MB137	MB_SHH	0.0421429	0.0146429	0	0	0.0853571	0.0571429	0	0	0	0	0
ICGC_MB142	MB_SHH	0	0	0	0	0.0125	0	0	0	0	0	0
ICGC_MB143	MB_SHH	0.035	0.0110714	0	0	0.0253571	0	0	0	0	0	0
ICGC_MB145	MB_SHH	0.0539286	0.04	0	0	0	0	0	0	0	0	0
ICGC_MB171	MB_SHH	0.0267857	0.0142857	0	0	0	0	0	0	0	0	0
ICGC_MB179	MB_SHH	0.0889286	0.0325	0	0	0	0	0	0	0	0	0
ICGC_MB181	MB_SHH	0.0735714	0.0271429	0	0	0	0	0	0	0	0	0
ICGC_MB193	MB_SHH	0	0	0	0	0.000714286	0	0	0	0	0	0
ICGC_MB204	MB_SHH	0.0685714	0.02	0	0	0	0	0	0	0	0	0
ICGC_MB206	MB_SHH	0.0132143	0.00607143	0	0	0	0	0	0	0	0	0
ICGC_MB21	MB_SHH	0.0132143	0.00535714	0	0	0	0	0	0	0	0	0
ICGC_MB243	MB_SHH	0.0278571	0.0135714	0	0	0	0	0	0	0	0	0
ICGC_MB244	MB_SHH	0.00642857	0.00214286	0	0	0	0	0	0	0	0	0
ICGC_MB246	MB_SHH	0.0532143	0.0117857	0	0	0	0	0	0	0	0	0
ICGC_MB250	MB_SHH	0.0182143	0.00928571	0	0	0	0	0	0	0	0	0
ICGC_MB28	MB_SHH	0	0	0	0	0.00107143	0	0	0	0	0	0
ICGC_MB3	MB_SHH	0.0607143	0.0164286	0	0	0	0	0	0	0	0	0
ICGC_MB302	MB_SHH	0.0317857	0	0	0	0	0	0	0	0	0	0
ICGC_MB34	MB_SHH	0.0767857	0.0307143	0	0	0	0	0	0	0	0	0
ICGC_MB35	MB_SHH	0.00464286	0.00214286	0	0	0	0	0	0	0	0	0
ICGC_MB37	MB_SHH	0.00321429	0.00178571	0	0	0	0	0	0	0	0	0
ICGC_MB53	MB_SHH	0.0289286	0.01	0	0	0.0257143	0	0	0	0	0	0
ICGC_MB60	MB_SHH	0.0885714	0.0410714	0	0	0	0	0	0	0	0	0
ICGC_MB66	MB_SHH	0.117857	0.0428571	0	0	0	0	0	0	0	0	0
ICGC_MB67	MB_SHH	0.04	0.0121429	0	0	0	0	0	0	0	0	0
ICGC_MB68	MB_SHH	0.0707143	0.0482143	0	0	0	0	0	0	0	0	0
ICGC_MB74	MB_SHH	0.103929	0.0482143	0	0	0	0.0582143	0	0	0	0	0
ICGC_MB88	MB_SHH	0.0128571	0.00607143	0	0	0	0	0	0	0	0	0
SJMB003	MB_SHH	0.0178571	0.0110714	0	0	0	0	0	0	0	0	0
SJMB004	MB_SHH	0.0521429	0.0160714	0	0	0	0	0	0	0	0	0
SJMB012	MB_SHH	0.0232143	0	0	0	0.0414286	0	0	0	0	0	0
SJMB013	MB_SHH	0.00714286	0.00785714	0	0	0	0	0	0	0	0	0
SJMB033	MB_SHH	0.0792857	0.0435714	0	0	0	0	0	0	0	0	0
ICGC_MB112	MB_WNT	0.0653571	0.0121429	0	0	0	0	0	0	0	0	0
ICGC_MB113	MB_WNT	0.0985714	0.0235714	0	0	0	0	0	0	0	0	0
ICGC_MB117	MB_WNT	0.0660714	0.0178571	0	0	0	0	0	0	0	0	0
ICGC_MB122	MB_WNT	0.0767857	0.0175	0	0	0	0	0	0	0	0	0
ICGC_MB124	MB_WNT	0.115714	0.02	0	0	0	0	0	0	0	0	0
ICGC_MB130	MB_WNT	0.0832143	0.0167857	0	0	0	0	0	0	0	0	0
ICGC_MB14	MB_WNT	0.0546429	0.0107143	0	0	0	0	0	0	0	0	0
ICGC_MB176	MB_WNT	0.0396429	0.00571429	0	0	0	0	0	0	0	0	0
ICGC_MB20	MB_WNT	0.0596429	0.0185714	0	0	0	0	0	0	0	0	0
ICGC_MB23	MB_WNT	0.0517857	0.0364286	0	0	0	0	0	0	0	0	0
ICGC_MB242	MB_WNT	0.0467857	0.0153571	0	0	0	0	0	0	0	0	0
ICGC_MB31	MB_WNT	0.143929	0.0307143	0	0	0	0	0	0	0	0	0
ICGC_MB46	MB_WNT	0.0457143	0	0	0	0	0	0	0	0	0	0
SJMB001	MB_WNT	0.0310714	0.00642857	0	0	0	0	0	0	0	0	0
SJMB002	MB_WNT	0.0532143	0.0125	0	0	0	0	0	0	0	0	0
SJMB028	MB_WNT	0.0610714	0.0135714	0	0	0	0	0	0	0	0	0
SJMB040	MB_WNT	0.0639286	0.00821429	0	0	0	0	0	0	0	0	0
SJMB041	MB_WNT	0.0146429	0.00428571	0	0	0	0	0	0	0	0	0
SJNBL002	NB	0.00821429	0.005	0	0	0	0.00571429	0.00714286	0	0	0	0
SJNBL003	NB	0.00714286	0.00714286	0	0	0	0	0.0246429	0	0	0	0
SJNBL007	NB	0.00642857	0.00464286	0	0	0	0	0	0	0	0	0
SJNBL009	NB	0.00642857	0.005	0	0	0	0	0.0289286	0	0	0	0
SJNBL012	NB	0.01	0.00428571	0	0	0	0	0	0	0	0	0
SJNBL016	NB	0.00857143	0.00464286	0	0	0	0	0.00392857	0	0	0	0
SJNBL018	NB	0.00464286	0.00571429	0	0	0	0	0.0164286	0	0	0	0
SJNBL019	NB	0.0114286	0.00357143	0	0	0	0	0	0	0	0	0
SJNBL020	NB	0.00571429	0.00464286	0	0	0	0	0	0	0	0	0
SJNBL022	NB	0	0	0	0	0	0	0.000714286	0	0	0	0
SJNBL024	NB	0.00678571	0	0	0	0	0.00571429	0.01	0	0	0	0
SJNBL025	NB	0.00428571	0.00928571	0	0	0	0	0.0210714	0	0	0	0
SJNBL026	NB	0	0	0	0	0	0	0.00357143	0	0	0	0
SJNBL031	NB	0.00892857	0.0110714	0	0	0	0	0.0157143	0	0	0	0
SJNBL034	NB	0.00642857	0.00642857	0	0	0	0	0.0292857	0	0	0	0
SJNBL036	NB	0	0.000714286	0	0	0	0	0.00178571	0	0	0	0
SJNBL038	NB	0.0075	0.00464286	0	0	0	0.00535714	0.01	0	0	0	0
SJNBL041	NB	0.00392857	0	0	0	0	0.00571429	0.0132143	0	0	0	0
SJNBL042	NB	0.0103571	0.00714286	0	0	0	0	0.00857143	0	0	0	0
SJNBL045	NB	0.0135714	0.00357143	0	0	0	0	0.00821429	0	0	0	0
SJOS002	OS	0.0303571	0.0175	0	0	0	0	0.0160714	0	0	0	0
SJOS003	OS	0.00892857	0.0075	0	0	0	0	0.0217857	0	0	0	0
SJOS004	OS	0.00714286	0.0125	0	0	0	0.0117857	0.0332143	0	0	0	0
SJOS007	OS	0.00642857	0.00535714	0	0	0	0	0.0114286	0	0	0	0
SJOS010	OS	0	0.01	0	0	0	0.0296429	0.0614286	0	0.02	0	0
SJOS011	OS	0.0357143	0.045	0	0	0	0	0.0335714	0	0	0	0
SJOS012	OS	0.00785714	0.0103571	0	0	0	0	0.00857143	0	0	0	0
SJOS013	OS	0.0285714	0.0292857	0	0	0	0	0.0335714	0	0	0	0
SJOS014	OS	0.0132143	0.00321429	0	0	0	0	0.00821429	0	0	0	0
SJOS015	OS	0.0025	0.00357143	0	0.005	0	0.00642857	0.0107143	0	0	0	0
SJOS016	OS	0.0364286	0.0157143	0	0	0	0	0.0485714	0	0	0	0
SJOS017	OS	0.00607143	0.00857143	0	0.00535714	0	0	0.00535714	0	0	0	0
SJOS018	OS	0.00821429	0.0135714	0	0	0	0	0.0332143	0	0	0	0
SJOS019	OS	0.0075	0.0146429	0	0	0	0	0.015	0	0	0	0
ICGC_PA10	PA	0.0025	0	0	0	0	0	0	0	0	0	0
ICGC_PA100	PA	0	0	0	0	0	0	0.00107143	0	0	0	0
ICGC_PA102	PA	0.00107143	0	0	0	0	0	0	0	0	0	0
ICGC_PA103	PA	0	0.000357143	0	0	0	0	0.00107143	0	0	0	0
ICGC_PA107	PA	0.00214286	0.00142857	0	0	0	0	0	0	0	0	0
ICGC_PA108	PA	0.00178571	0.000714286	0	0	0	0	0	0	0	0	0
ICGC_PA109	PA	0.00214286	0.000357143	0	0	0	0	0.000714286	0	0	0	0
ICGC_PA11	PA	0.00535714	0	0	0	0	0	0	0	0	0	0
ICGC_PA112	PA	0.00107143	0.00142857	0	0	0	0	0	0	0	0	0
ICGC_PA113	PA	0.000357143	0.000357143	0	0	0	0	0	0	0	0	0
ICGC_PA12	PA	0.00535714	0	0	0	0	0	0	0	0	0	0
ICGC_PA126	PA	0	0.00178571	0	0	0	0	0	0	0	0	0
ICGC_PA129	PA	0.00107143	0.00214286	0	0	0	0	0.00392857	0	0	0	0
ICGC_PA131	PA	0.00321429	0	0	0	0	0	0.00607143	0	0	0	0
ICGC_PA132_convey	PA	0	0	0	0	0	0	0.00392857	0	0	0	0
ICGC_PA134	PA	0	0	0	0	0	0	0.000357143	0	0	0	0
ICGC_PA135	PA	0.000714286	0	0	0	0	0	0	0	0	0	0
ICGC_PA136	PA	0.00571429	0.00142857	0	0	0	0	0	0	0	0	0
ICGC_PA138	PA	0.000357143	0.00178571	0	0	0	0	0.000714286	0	0	0	0
ICGC_PA14	PA	0.000714286	0.000714286	0	0	0	0	0	0	0	0	0
ICGC_PA140	PA	0.00714286	0	0	0	0	0	0	0	0	0	0
ICGC_PA143	PA	0.00107143	0.00142857	0	0.00142857	0	0	0.00107143	0	0	0	0
ICGC_PA144	PA	0.000714286	0	0	0.00142857	0	0	0	0	0	0	0
ICGC_PA145	PA	0.00178571	0	0	0	0	0	0	0	0	0	0
ICGC_PA147	PA	0.00107143	0.000357143	0	0	0	0	0.00142857	0	0	0	0
ICGC_PA148	PA	0.000357143	0.000714286	0	0	0	0	0.00214286	0	0	0	0
ICGC_PA150	PA	0	0	0	0	0	0	0.00178571	0	0	0	0
ICGC_PA157	PA	0	0	0	0.0025	0	0	0	0	0	0	0
ICGC_PA158	PA	0.00142857	0	0	0	0	0	0	0	0	0	0
ICGC_PA159	PA	0.00285714	0.00107143	0	0	0	0	0.00321429	0	0	0	0
ICGC_PA161	PA	0.000714286	0	0	0	0	0	0.00142857	0	0	0	0
ICGC_PA162	PA	0.000714286	0	0	0	0	0	0.00142857	0	0	0	0
ICGC_PA165	PA	0.00285714	0	0	0	0	0	0.00107143	0	0	0	0
ICGC_PA166	PA	0.00214286	0.0025	0	0	0	0	0	0	0	0	0
ICGC_PA17	PA	0.000714286	0	0	0	0	0	0	0	0	0	0
ICGC_PA21	PA	0.00321429	0	0	0	0	0	0.00357143	0	0	0	0
ICGC_PA22	PA	0.00428571	0.00214286	0	0	0	0	0	0	0	0	0
ICGC_PA24	PA	0.00142857	0.000357143	0	0	0	0	0	0	0	0	0
ICGC_PA25	PA	0	0.00107143	0	0	0	0	0	0	0	0	0
ICGC_PA27	PA	0.00214286	0.00107143	0	0	0	0	0	0	0	0	0
ICGC_PA28	PA	0	0	0	0.00107143	0	0	0	0	0	0	0
ICGC_PA29	PA	0.00428571	0	0	0	0	0	0	0	0	0	0
ICGC_PA3	PA	0	0.00464286	0	0	0	0	0	0	0	0	0
ICGC_PA30	PA	0.0025	0	0	0.00214286	0	0	0.005	0	0	0	0
ICGC_PA33	PA	0	0.00178571	0	0	0	0	0	0	0	0	0
ICGC_PA34	PA	0.000714286	0	0	0	0	0	0.00107143	0	0	0	0
ICGC_PA36	PA	0.00357143	0.00142857	0	0	0	0	0	0	0	0	0
ICGC_PA37	PA	0.00107143	0	0	0	0	0	0.005	0	0	0	0
ICGC_PA39	PA	0.000357143	0.00178571	0	0	0	0	0.00142857	0	0	0	0
ICGC_PA4	PA	0.00107143	0	0	0.00214286	0	0	0	0	0	0	0
ICGC_PA41	PA	0	0.000357143	0	0	0	0	0.00107143	0	0	0	0
ICGC_PA42	PA	0	0	0	0	0	0	0.000357143	0	0	0	0
ICGC_PA43	PA	0.00142857	0.00142857	0	0	0	0	0.00178571	0	0	0	0
ICGC_PA46	PA	0.00392857	0	0	0	0	0	0	0	0	0	0
ICGC_PA48	PA	0.00107143	0.00107143	0	0	0	0	0.00142857	0	0	0	0
ICGC_PA5	PA	0	0	0	0.00178571	0	0	0	0	0	0	0
ICGC_PA50	PA	0.00357143	0	0	0	0	0	0	0	0	0	0
ICGC_PA53	PA	0.000357143	0.000357143	0	0.000714286	0	0	0	0	0	0	0
ICGC_PA54_convey	PA	0.00428571	0	0	0	0	0	0	0	0	0	0
ICGC_PA55	PA	0	0.000357143	0	0	0	0	0.00107143	0	0	0	0
ICGC_PA56	PA	0.00107143	0.00142857	0	0	0	0	0	0	0	0	0
ICGC_PA58	PA	0.00142857	0	0	0	0	0	0.00357143	0	0	0	0
ICGC_PA59	PA	0.00142857	0.000714286	0	0	0	0	0	0	0	0	0
ICGC_PA62	PA	0	0	0	0	0	0	0.00285714	0	0	0	0
ICGC_PA63	PA	0.00178571	0.0025	0	0	0	0	0.00428571	0	0	0	0
ICGC_PA64	PA	0.00107143	0	0	0	0	0	0.00142857	0	0	0	0
ICGC_PA65	PA	0.00285714	0	0	0	0	0	0.00285714	0	0	0	0
ICGC_PA69	PA	0.00571429	0.00178571	0	0.00285714	0	0	0.00285714	0	0	0	0
ICGC_PA70	PA	0.000714286	0	0	0	0	0	0.00178571	0	0	0	0
ICGC_PA71	PA	0.00285714	0	0	0	0	0	0	0	0	0	0
ICGC_PA73	PA	0.00107143	0.00178571	0	0	0	0	0.00321429	0	0	0	0
ICGC_PA75	PA	0.00285714	0	0	0	0	0	0.00392857	0	0	0	0
ICGC_PA79	PA	0.000357143	0.00107143	0	0	0	0	0	0	0	0	0
ICGC_PA8	PA	0.000714286	0.00107143	0	0	0	0	0	0	0	0	0
ICGC_PA81	PA	0	0.00214286	0	0	0	0	0	0	0	0	0
ICGC_PA82	PA	0.00214286	0	0	0	0	0	0.00535714	0	0	0	0
ICGC_PA83	PA	0.000357143	0.000714286	0	0.000714286	0	0	0.000714286	0	0	0	0
ICGC_PA84	PA	0.00142857	0.00321429	0	0	0	0	0.00214286	0	0	0	0
ICGC_PA85	PA	0.000714286	0.000357143	0	0	0	0	0	0	0	0	0
ICGC_PA86	PA	0	0.00321429	0	0	0	0	0	0	0	0	0
ICGC_PA87	PA	0.000714286	0.00142857	0	0	0	0	0	0	0	0	0
ICGC_PA88	PA	0.000714286	0	0	0	0	0	0	0	0	0	0
ICGC_PA89	PA	0.000714286	0	0	0	0	0	0	0	0	0	0
ICGC_PA9	PA	0	0.00214286	0	0	0	0	0	0	0	0	0
ICGC_PA91	PA	0.00142857	0	0	0	0	0	0	0	0	0	0
ICGC_PA93	PA	0.00428571	0	0	0	0	0	0.00928571	0	0	0	0
ICGC_PA94	PA	0.000357143	0.000357143	0	0.00214286	0	0	0	0	0	0	0
ICGC_PA95	PA	0.00107143	0.00142857	0	0	0	0	0	0	0	0	0
ICGC_PA96	PA	0	0.00142857	0	0	0	0	0	0	0	0	0
ICGC_PA97	PA	0.000357143	0	0	0	0	0	0.000714286	0	0	0	0
ICGC_PA99	PA	0.00321429	0	0	0	0	0	0	0	0	0	0
SJLGG001	PA	0.00107143	0.00142857	0	0	0	0	0	0	0	0	0
SJLGG002	PA	0.00107143	0.000714286	0	0	0	0	0.00107143	0	0	0	0
SJLGG004	PA	0.00107143	0.000357143	0	0.000357143	0	0	0	0	0	0	0
SJLGG009	PA	0.00107143	0.00107143	0	0	0	0	0	0	0	0	0
SJLGG010	PA	0.00107143	0.00142857	0	0	0	0	0.00178571	0	0	0	0
SJLGG011	PA	0	0.00178571	0	0	0	0	0.00571429	0	0	0	0
SJLGG012	PA	0	0.00107143	0	0	0	0	0.005	0	0	0	0
SJLGG013	PA	0	0	0	0.000714286	0	0	0.000714286	0	0	0	0
SJLGG015	PA	0.000357143	0	0	0	0	0	0	0	0	0	0
SJBT030154	PB	0.00357143	0	0	0	0	0	0.00214286	0	0	0	0
SJBT030427	PB	0.00357143	0	0	0	0	0.00321429	0	0	0	0	0
SJBT030913	PB	0.00107143	0.00107143	0	0	0	0	0.00214286	0.00214286	0	0	0
SJBT031810	PB	0.0121429	0.00607143	0	0	0	0	0	0	0	0	0
SJBT032326	PB	0.00357143	0	0	0	0	0.00321429	0.00678571	0	0	0	0
SJRB001	RB	0.01	0	0	0	0	0	0	0	0	0	0
SJRB002	RB	0	0	0	0	0	0.00392857	0	0	0	0	0
SJRB003	RB	0.00178571	0	0	0	0	0.0025	0	0	0	0	0
SJRB004	RB	0	0	0	0	0	0.00607143	0.0075	0	0	0	0
SJASPS030009	RCC	0.0371429	0	0	0	0	0	0	0	0	0	0
SJST030420	RCC	0.0317857	0.0242857	0.0535714	0	0	0	0	0	0	0	0
SJST030638	RCC	0.00107143	0	0	0	0.00785714	0	0	0	0	0	0
SJST032349	RCC	0.00892857	0.00321429	0.00785714	0	0.0146429	0	0	0	0	0	0
SJRHB001	RMS	0.0203571	0.0310714	0	0	0	0	0.0296429	0	0	0	0
SJRHB002	RMS	0.0146429	0.0175	0	0	0	0	0.00928571	0	0	0	0
SJRHB003	RMS	0.0210714	0.00928571	0	0	0	0	0.0214286	0	0	0	0
SJRHB004	RMS	0.01	0.00714286	0	0	0	0	0.0246429	0	0	0	0
SJRHB005	RMS	0.0292857	0.0357143	0	0	0	0	0.0185714	0	0	0	0
SJRHB006	RMS	0.0128571	0.00785714	0	0	0	0	0.00535714	0	0	0	0
SJRHB007	RMS	0.00928571	0.00785714	0	0	0.00821429	0	0	0	0	0	0
SJRHB008	RMS	0.00464286	0.00357143	0	0	0.0103571	0	0	0	0	0	0
SJRHB009	RMS	0.0121429	0.00535714	0	0	0	0	0	0	0	0	0
SJRHB010	RMS	0.00357143	0.00571429	0	0	0.00857143	0	0	0	0	0	0
SJRHB011	RMS	0.0203571	0.0335714	0.0517857	0	0.0789286	0.0735714	0	0	0	0	0
SJRHB012	RMS	0.0171429	0.0328571	0	0	0	0	0.02	0	0	0	0
SJSS030012	SC	0.0107143	0.0128571	0	0	0	0	0	0	0	0	0
SJSS030017	SC	0.0189286	0.00857143	0	0	0	0	0	0	0	0	0
SJSS063828	SC	0.00678571	0.0025	0	0	0	0	0.0117857	0	0	0	0
SJST031353	SC	0.0164286	0.0075	0	0	0	0	0.0210714	0	0	0	0
SJST031379	SC	0.0171429	0	0	0	0	0	0	0	0	0	0
SJST031624	SC	0.00607143	0.00214286	0	0	0	0	0.00464286	0	0	0	0
SJTALL001	TALL	0.0107143	0.00535714	0	0	0	0	0	0	0	0	0.0132143
SJTALL002	TALL	0.0264286	0.0103571	0	0	0	0	0	0	0	0	0
SJTALL003	TALL	0.0378571	0.0307143	0	0	0	0	0	0	0	0	0
SJTALL004	TALL	0.0167857	0.01	0	0	0	0	0	0	0	0	0
SJTALL005	TALL	0.0110714	0.00714286	0	0	0	0	0	0	0	0	0.0175
SJTALL006	TALL	0.00285714	0.0025	0	0	0	0	0	0	0	0	0.00678571
SJTALL007	TALL	0.0353571	0.0303571	0	0	0	0	0	0	0	0	0
SJTALL008	TALL	0.00392857	0.00178571	0	0	0	0	0	0	0	0	0
SJTALL009	TALL	0.0157143	0.00928571	0	0	0	0	0	0	0	0	0.0275
SJTALL011	TALL	0.00535714	0.00357143	0	0	0	0	0	0	0	0	0.0157143
SJTALL012	TALL	0.0171429	0.0114286	0	0	0	0	0	0	0	0	0.0196429
SJTALL013	TALL	0.0121429	0.00785714	0	0	0	0	0	0	0	0	0.0189286
SJTALL014	TALL	0.0203571	0.00821429	0	0	0	0	0	0	0	0	0.0421429
SJTALL015	TALL	0.0289286	0.0110714	0	0	0	0	0	0	0	0	0.0146429
SJTALL030	TALL	0.0389286	0.0314286	0	0	0	0	0	0	0	0	0
SJTALL030047	TALL	0.00928571	0.0146429	0	0	0	0	0	0	0	0	0.0339286
SJTALL030064	TALL	0.0164286	0.0171429	0	0	0	0	0	0	0	0	0.0125
SJTALL030071	TALL	0.0175	0.00642857	0	0	0	0	0	0	0	0	0.0175
SJTALL030124	TALL	0.00607143	0.00357143	0	0	0	0	0	0	0	0	0.0139286
SJTALL030125	TALL	0.0221429	0.02	0	0	0	0	0	0	0	0	0.02
SJTALL030134	TALL	0.0107143	0.00571429	0	0	0	0	0	0	0	0	0.0107143
SJTALL030175	TALL	0.0239286	0.0157143	0	0	0	0	0	0	0	0	0.0203571
SJTALL030189	TALL	0.00535714	0	0	0	0	0	0	0	0	0	0.0164286
SJTALL030212	TALL	0.00642857	0.0107143	0	0	0	0	0	0	0	0	0
SJTALL030213	TALL	0.0189286	0.0185714	0	0	0	0	0	0	0	0	0.0207143
SJTALL030249	TALL	0.00178571	0.00285714	0	0	0	0	0	0	0	0	0.0142857
SJTALL030263	TALL	0.0375	0.0528571	0	0	0	0	0	0	0	0	0
SJTALL030338	TALL	0.00178571	0.00607143	0	0	0	0	0	0	0	0	0.0132143
SJTALL030359	TALL	0.00928571	0.01	0	0	0	0	0	0	0	0	0.00892857
SJTALL030376	TALL	0.00107143	0.00107143	0	0	0	0	0.00214286	0	0	0	0
SJTALL030390	TALL	0.0167857	0.00928571	0	0	0	0	0	0	0	0	0.0192857
SJTALL030442	TALL	0.0346429	0.0225	0	0	0	0	0	0	0	0	0
SJTALL030493	TALL	0.00785714	0.00964286	0	0	0	0	0	0	0	0	0.0125
SJTALL030494	TALL	0.0139286	0.0114286	0	0	0	0	0	0	0	0	0
SJTALL030522	TALL	0.00285714	0.00357143	0	0	0	0	0	0	0	0	0.0182143
SJTALL030527	TALL	0.0103571	0.0153571	0	0	0	0	0	0	0	0	0
SJTALL030551	TALL	0.00428571	0.00285714	0	0	0	0	0	0	0	0	0.00821429
SJTALL030598	TALL	0.00142857	0	0	0	0	0	0	0	0	0	0
SJTALL030684	TALL	0.0425	0.0582143	0	0	0	0	0	0	0	0	0
SJTALL030761	TALL	0.0189286	0.0157143	0	0	0	0	0	0	0	0	0.035
SJTALL030880	TALL	0.0342857	0.0410714	0	0	0	0	0	0	0	0	0
SJTALL030907	TALL	0.00107143	0	0	0	0	0	0	0	0	0	0
SJTALL030916	TALL	0.0153571	0.0128571	0	0	0	0	0	0	0	0	0.01
SJTALL030933	TALL	0.0160714	0.0153571	0	0	0	0	0	0	0	0	0.0132143
SJTALL030963	TALL	0.0178571	0.0264286	0	0	0	0	0	0	0	0	0.0153571
SJTALL031008	TALL	0.0135714	0.07	0	0	0	0	0	0	0	0	0
SJTALL031014	TALL	0.0114286	0.0107143	0	0	0	0	0	0	0	0	0.0157143
SJTALL031015	TALL	0.00464286	0.00607143	0	0	0	0	0.00428571	0	0	0	0
SJTALL031107	TALL	0.00464286	0.00678571	0	0	0	0	0	0	0	0	0.00928571
SJTALL031201	TALL	0.0267857	0.0432143	0	0	0	0	0	0	0	0	0
SJTALL031213	TALL	0.00285714	0.00142857	0	0	0	0	0.00142857	0	0	0	0
SJTALL031265	TALL	0.0739286	0.0214286	0	0	0	0	0	0	0	0	0
SJTALL031315	TALL	0.00678571	0.00535714	0	0	0	0	0	0	0	0	0.0185714
SJTALL031337	TALL	0.0157143	0.0142857	0	0	0	0	0	0	0	0	0.0128571
SJTALL031446	TALL	0.0117857	0.00678571	0	0	0	0	0	0	0	0	0.0132143
SJTALL031474	TALL	0.0189286	0.0146429	0	0	0	0	0	0	0	0	0.0567857
SJTALL031594	TALL	0.0192857	0.0228571	0	0	0	0	0	0	0	0	0
SJTALL031625	TALL	0	0	0	0	0	0	0	0	0	0	0.000357143
SJTALL031632	TALL	0.0210714	0.0267857	0	0	0	0	0	0	0	0	0
SJTALL031640	TALL	0.0271429	0.0164286	0	0	0	0	0	0	0	0	0.0167857
SJTALL031662	TALL	0.0253571	0.0235714	0	0	0	0	0	0	0	0	0.0217857
SJTALL031798	TALL	0.0346429	0.00892857	0	0	0	0	0	0	0	0	0.0171429
SJTALL031832	TALL	0.0567857	0.0321429	0	0	0	0	0	0	0	0	0.0328571
SJTALL031897	TALL	0.0025	0.0025	0	0	0	0	0	0	0	0	0.00785714
SJTALL031904	TALL	0.0525	0.035	0	0	0	0	0	0	0	0	0
SJTALL031991	TALL	0.0142857	0.0121429	0	0	0	0	0	0	0	0	0
SJTALL032007	TALL	0.00571429	0.00464286	0	0	0	0	0.00214286	0	0	0	0
SJTALL032041	TALL	0.00821429	0.0075	0	0	0	0	0	0	0	0	0.00964286
SJTALL032088	TALL	0.000357143	0	0	0	0	0	0.000714286	0	0	0	0
SJTALL032098	TALL	0.0403571	0.02	0	0	0	0	0	0	0	0	0.0225
SJTALL032132	TALL	0	0.00142857	0	0	0	0	0	0	0	0	0.0107143
SJTALL032282	TALL	0.0128571	0.0192857	0	0	0	0	0	0	0	0	0.0371429
[truncated: 51 more rows]

[truncated: 5 more sheets: Table 11, Table 12, Table 13, Table 14, Table 15]
